# Supplementary material for: Metabolic genes on conjugative plasmids are highly prevalent in Escherichia coli and can protect against antibiotic treatment
Source: ISME J. 2022 Oct 19;17(1):151–62. doi: 10.1038/s41396-022-01329-1 (PMC9750983; doi:10.1038/s41396-022-01329-1)
Supplement: Supplementary file 2 — Table S1 [file 41396_2022_1329_MOESM2_ESM.xlsx]

## Sheet: Sheet1
LITEARCH_ST_label	LITEARCH_ST_num	LITEARCH_ST_pct
131	1195	19.1629
73	1005	16.1161
95	568	9.1084
69	401	6.4304
10	373	5.9814
11	291	4.66645
12	238	3.81655
372	167	2.678
38	121	1.94035
32	93	1.49134
21	83	1.33098
127	79	1.26684
405	64	1.0263
101	57	0.914047
48	55	0.881976
78	54	0.86594
655	45	0.721616
410	44	0.705581
648	43	0.689545
34	38	0.609365
141	38	0.609365
88	37	0.593329
155	36	0.577293
200	31	0.497114
1193	31	0.497114
33	29	0.465042
294	27	0.43297
58	26	0.416934
7019	26	0.416934
17	25	0.400898
25	25	0.400898
31	25	0.400898
206	25	0.400898
156	21	0.336754
23	20	0.320718
117	19	0.304682
354	19	0.304682
394	19	0.304682
457	19	0.304682
744	19	0.304682
167	17	0.272611
16	16	0.256575
68	16	0.256575
295	16	0.256575
357	15	0.240539
678	15	0.240539
46	14	0.224503
297	14	0.224503
399	14	0.224503
93	13	0.208467
40	12	0.192431
130	12	0.192431
359	11	0.176395
1011	11	0.176395
90	10	0.160359
216	10	0.160359
278	10	0.160359
504	10	0.160359
602	10	0.160359
1286	10	0.160359
2705	10	0.160359
14	9	0.144323
29	9	0.144323
43	9	0.144323
342	9	0.144323
998	9	0.144323
2253	9	0.144323
137	8	0.128287
162	8	0.128287
189	8	0.128287
484	8	0.128287
1380	8	0.128287
80	7	0.112251
165	7	0.112251
453	7	0.112251
641	7	0.112251
722	7	0.112251
83	6	0.0962155
302	6	0.0962155
501	6	0.0962155
617	6	0.0962155
961	6	0.0962155
2732	6	0.0962155
2966	6	0.0962155
3748	6	0.0962155
224	5	0.0801796
2085	5	0.0801796
59	4	0.0641437
121	4	0.0641437
300	4	0.0641437
391	4	0.0641437
442	4	0.0641437
550	4	0.0641437
1431	4	0.0641437
1735	4	0.0641437
1801	4	0.0641437
2999	4	0.0641437
5694	4	0.0641437
75	3	0.0481078
104	3	0.0481078
109	3	0.0481078
119	3	0.0481078
191	3	0.0481078
316	3	0.0481078
352	3	0.0481078
361	3	0.0481078
367	3	0.0481078
583	3	0.0481078
616	3	0.0481078
703	3	0.0481078
1106	3	0.0481078
1262	3	0.0481078
1727	3	0.0481078
1976	3	0.0481078
2914	3	0.0481078
3014	3	0.0481078
7153	3	0.0481078
13	2	0.0320718
124	2	0.0320718
135	2	0.0320718
218	2	0.0320718
345	2	0.0320718
349	2	0.0320718
538	2	0.0320718
542	2	0.0320718
607	2	0.0320718
675	2	0.0320718
677	2	0.0320718
827	2	0.0320718
949	2	0.0320718
978	2	0.0320718
1155	2	0.0320718
1161	2	0.0320718
1196	2	0.0320718
1722	2	0.0320718
1877	2	0.0320718
2046	2	0.0320718
2061	2	0.0320718
2171	2	0.0320718
2302	2	0.0320718
4260	2	0.0320718
5033	2	0.0320718
5082	2	0.0320718
5257	2	0.0320718
6088	2	0.0320718
6217	2	0.0320718
6486	2	0.0320718
6664	2	0.0320718
70	1	0.0160359
118	1	0.0160359
136	1	0.0160359
145	1	0.0160359
182	1	0.0160359
201	1	0.0160359
223	1	0.0160359
271	1	0.0160359
317	1	0.0160359
331	1	0.0160359
362	1	0.0160359
375	1	0.0160359
388	1	0.0160359
398	1	0.0160359
464	1	0.0160359
537	1	0.0160359
540	1	0.0160359
541	1	0.0160359
609	1	0.0160359
620	1	0.0160359
625	1	0.0160359
706	1	0.0160359
791	1	0.0160359
847	1	0.0160359
865	1	0.0160359
925	1	0.0160359
929	1	0.0160359
942	1	0.0160359
1049	1	0.0160359
1125	1	0.0160359
1386	1	0.0160359
1634	1	0.0160359
1950	1	0.0160359
2016	1	0.0160359
2045	1	0.0160359
2047	1	0.0160359
2048	1	0.0160359
2049	1	0.0160359
2050	1	0.0160359
2051	1	0.0160359
2052	1	0.0160359
2053	1	0.0160359
2054	1	0.0160359
2055	1	0.0160359
2056	1	0.0160359
2057	1	0.0160359
2058	1	0.0160359
2059	1	0.0160359
2060	1	0.0160359
2178	1	0.0160359
2207	1	0.0160359
2303	1	0.0160359
2304	1	0.0160359
2305	1	0.0160359
2307	1	0.0160359
2521	1	0.0160359
2594	1	0.0160359
2702	1	0.0160359
2750	1	0.0160359
2973	1	0.0160359
3018	1	0.0160359
3290	1	0.0160359
3291	1	0.0160359
3361	1	0.0160359
3365	1	0.0160359
3366	1	0.0160359
3367	1	0.0160359
3368	1	0.0160359
3369	1	0.0160359
3370	1	0.0160359
3371	1	0.0160359
3372	1	0.0160359
3373	1	0.0160359
3374	1	0.0160359
3375	1	0.0160359
3573	1	0.0160359
4792	1	0.0160359
5034	1	0.0160359
5035	1	0.0160359
5045	1	0.0160359
5046	1	0.0160359
5061	1	0.0160359
5062	1	0.0160359
5063	1	0.0160359
5064	1	0.0160359
5067	1	0.0160359
5068	1	0.0160359
5290	1	0.0160359
6977	1	0.0160359
