# Supplementary material for: Metabolic genes on conjugative plasmids are highly prevalent in Escherichia coli and can protect against antibiotic treatment
Source: ISME J. 2022 Oct 19;17(1):151–62. doi: 10.1038/s41396-022-01329-1 (PMC9750983; doi:10.1038/s41396-022-01329-1)
Supplement: Supplementary file 3 — Table S2 [file 41396_2022_1329_MOESM3_ESM.xlsx]

## Sheet: Sheet1
Sample	OrganismGroups	SRR	Strain	BioSample	BioProject	Assembly	Level	Size_Mb_	GC_	Replicons	WGS	Scaffolds	CDS	ReleaseDate	GenBankFTP	RefSeqFTP	attribute_package	collection_date	epi_type	geo_loc_name	host	isolation_source	strain	PlasmidAccessionNum	plasmidID_reduced	PlasmidAccessionNum2	PlasmidName	ChrmAccessionNum	ST	adk	fumC	gyrB	icd	mdh	purA	recA	Phylotype	Manual_plasmidFinder	total_length	gc	rep_type_s_	relaxase_type_s_	mpf_type	orit_type_s_	PredictedMobility	PlasFinder	num_genes
Escherichia coli	Bacteria;Proteobacteria;Gammaproteobacteria	SRR8436638	null	SAMN10735160	PRJNA514844	null	null			null				01-Feb-2020	null	null	null	2013	clinical	China	Human	stool, blood & tissue, unspecified	null	AP017616.1	null	null	plasmid pMRY16-002_6	null	131	adk(53)	fumC(40)	gyrB(47)	icd(13)	mdh(36)	purA(28)	recA(29)	B2	Col(MG828); IncN	4073	51.4608	rep_cluster_1785	MOBQ	-	MOBQ	Mobilizable	NA	3
Escherichia coli	Bacteria;Proteobacteria;Gammaproteobacteria	SRR10383454	null	SAMN13176242	PRJNA587095	null	null			null				31-Jan-2020	null	null	null	2017	clinical	United States	Human	stool, blood & tissue, unspecified	null	AP018456.1	null	null	plasmid pMRY09-581ECO_1	null	131	adk(53)	fumC(40)	gyrB(47)	icd(13)	mdh(36)	purA(28)	recA(29)	B2	Col156; Col8282; IncFIA; IncFIB(AP001918); IncFII(pRSB107)	159781	51.9161	IncFIB,ColRNAI_rep_cluster_1291,IncFIIA,IncFII,IncFIA	MOBF	MPF_F	MOBF	Conjugative	IncFIB;Col156;IncFII;IncFIA	186
Escherichia coli	Bacteria;Proteobacteria;Gammaproteobacteria	SRR8541432	null	SAMN10821446	PRJNA516477	null	null			null				24-Jan-2020	null	null	null	2013	clinical	Canada	Human	clinical	null	AP018458.1	null	null	plasmid pMRY09-597ECO_1	null	131	adk(53)	fumC(40)	gyrB(47)	icd(13)	mdh(36)	purA(28)	recA(29)	B2	Col(BS512); Col(MG828); Col156; IncFIA; IncFIB(AP001918); IncFII(pRSB107)	115704	50.7407	IncFIB,IncFII,IncFIIA,IncFIA	MOBF	MPF_F	MOBF	Conjugative	IncFIB;IncFII;IncFIA	132
Escherichia coli	Bacteria;Proteobacteria;Gammaproteobacteria	SRR11892862	null	SAMN15073338	PRJNA503851	null	null			null				01-Jun-2020	null	null	null	2019	environmental/other	Canada	Companion Animal	stool, blood & tissue, unspecified	null	AP018799.1	null	null	plasmid pE2855-3	null	73	adk(36)	fumC(24)	gyrB(9)	icd(13)	mdh(17)	purA(11)	recA(25)	B2	IncFII(pCoo)	92697	53.0621	IncFIIA,IncFII	MOBF	MPF_F	MOBP	Conjugative	IncFIC	107
Escherichia coli	Bacteria;Proteobacteria;Gammaproteobacteria	SRR6376590	null	SAMN08162468	PRJNA421990	null	null			null				14-Dec-2017	null	null	null	2016	environmental/other	United States	Wild Animal	stool, blood & tissue, unspecified	null	AP019526.1	null	null	plasmid pB0018	null	131	adk(53)	fumC(40)	gyrB(47)	icd(13)	mdh(36)	purA(28)	recA(29)	B2	Col156; IncFIA; IncFIB(AP001918); IncFII(pRSB107)	105401	51.0631	IncFIA,IncFII,IncFIIA,ColRNAI_rep_cluster_1291,IncFIB	MOBF	MPF_F	-	Conjugative	IncFII;Col156;IncFIB	121
Escherichia coli	Bacteria;Proteobacteria;Gammaproteobacteria	SRR7187072	null	SAMN09227811	PRJNA248792	null	null			null				20-May-2018	null	null	null	2017	clinical	United Kingdom	Human	clinical	null	AP019709.1	null	null	plasmid pO145_122715_1	null	32	adk(19)	fumC(23)	gyrB(18)	icd(24)	mdh(21)	purA(2)	recA(16)	D	IncB/O/K/Z; IncFIB(AP001918); IncI2(Delta)	86874	47.7082	IncI1,IncFIB	MOBP,MOBP	-	MOBP	Mobilizable	IncB/O/K/Z;IncFIB	91
Escherichia coli	Bacteria;Proteobacteria;Gammaproteobacteria	SRR10247302	null	SAMN12995107	PRJNA315192	null	null			null				09-Oct-2019	null	null	null	2019	clinical	United Kingdom	Human	clinical	null	AP019765.1	null	null	plasmid pO111-110512_4	null	10	adk(10)	fumC(11)	gyrB(4)	icd(8)	mdh(8)	purA(8)	recA(2)	A	Col156; ColRNAI; IncFIB(AP001918); IncFII; IncFII(pCoo)	6795	50.7873	ColRNAI_rep_cluster_1291	MOBQ	-	MOBQ,MOBQ	Mobilizable	Col156	6
Escherichia coli	Bacteria;Proteobacteria;Gammaproteobacteria	null	2018.02.02CC	SAMD00190249	PRJDB8858	GCA_011404895.1	Complete	4.62239	50.8618	chromosome:AP021896.1; plasmid p2018_02_02CC:AP021897.1		2	4327	2020-02-10T23:15:00Z	ftp://ftp.ncbi.nlm.nih.gov/genomes/all/GCA/011/404/895/GCA_011404895.1_ASM1140489v1		MIGS Cultured Bacterial/Archaeal	2018-02	clinical	Viet Nam:Thai Binh	Homo sapiens	unknown	2018-02-2CC	AP021897.1	AP021897		plasmid p2018_02_02CC	AP021896.1	10	adk(10)	fumC(11)	gyrB(4)	icd(8)	mdh(8)	purA(8)	recA(2)	A	IncP1	47676	47.1873	IncP	MOBP	MPF_T	-	Conjugative	IncP1	63
Escherichia coli	Bacteria;Proteobacteria;Gammaproteobacteria	SRR3050897	null	SAMN04357548	PRJNA306133	null	null			null				05-Jan-2016	null	null	null	2009	clinical	United Kingdom	Human	clinical	null	AP022004.1	null	null	plasmid pWP3-W18-ESBL-08_1	null	95	adk(37)	fumC(38)	gyrB(19)	icd(37)	mdh(17)	purA(11)	recA(26)	B2	Col156; IncB/O/K/Z; IncFIB(AP001918); IncFII	131334	50.8878	IncFIB,IncFII,IncFIIA,ColRNAI_rep_cluster_1291	MOBF	MPF_F	MOBF	Conjugative	IncFIB;IncFIC;Col156	157
Escherichia coli	Bacteria;Proteobacteria;Gammaproteobacteria	SRR7691724	null	SAMN09829084	PRJNA485654	null	null			null				14-Aug-2018	null	null	null	2016	clinical	China	Human	clinical	null	AP022037.1	null	null	plasmid pWP3-S18-ESBL-09_1	null	131	adk(53)	fumC(40)	gyrB(47)	icd(13)	mdh(36)	purA(28)	recA(29)	B2	IncFIB(AP001918); IncFII(29); IncI1-I(Gamma)	88528	49.712	IncI1	MOBP	MPF_I	MOBP	Conjugative	IncI1	95
Escherichia coli	Bacteria;Proteobacteria;Gammaproteobacteria	SRR8541609	null	SAMN10821598	PRJNA516477	null	null			null				24-Jan-2020	null	null	null	2014	clinical	Canada	Human	clinical	null	AP022090.1	null	null	plasmid pWP4-S18-ESBL-07_3	null	95	adk(37)	fumC(38)	gyrB(19)	icd(37)	mdh(17)	purA(11)	recA(26)	B2	Col156; ColRNAI; IncB/O/K/Z; IncFIB(AP001918); IncFII(29)	80029	52.9233	IncI1	MOBP	MPF_I	-	Conjugative	IncB/O/K/Z	89
Escherichia coli	Bacteria;Proteobacteria;Gammaproteobacteria	SRR10006121	null	SAMN12600076	PRJNA560785	null	null			null				07-Nov-2019	null	null	null	2015	clinical	Laos	Human	stool, blood & tissue, unspecified	null	AP022175.1	null	null	plasmid pWP7-S17-ESBL-01_2	null	69	adk(21)	fumC(35)	gyrB(27)	icd(6)	mdh(5)	purA(5)	recA(4)	D	Col(MG828); Col156; Col8282; IncFIB(AP001918); IncFII	63140	51.6661	IncFII,IncFIIA	MOBF	MPF_F	MOBP	Conjugative	IncFII	73
Escherichia coli	Bacteria;Proteobacteria;Gammaproteobacteria	SRR10235875	null	SAMN12731568	PRJNA564992	null	null			null				06-Oct-2019	null	null	null	2013	clinical	Canada	Human	clinical	null	AP022353.1	null	null	plasmid pE308_IMP6	null	131	adk(53)	fumC(40)	gyrB(47)	icd(13)	mdh(36)	purA(28)	recA(29)	B2	Col(pHAD28); Col440II; IncFIA; IncFII	138443	51.9369	IncFIA,IncFII,IncFIIA,IncN,IncFIB	MOBF	MPF_F	MOBF	Conjugative	IncFIA;IncFIC;IncFIC;IncN;IncFIB	167
Escherichia coli	Bacteria;Proteobacteria;Gammaproteobacteria	null	09-02E	SAMD00198301	PRJDB9122	GCA_012149945.1	Complete	5.24632	50.5462	chromosome:AP022650.1; plasmid p1-09-02E:AP022651.1; plasmid p2-09-02E:AP022652.1; plasmid p3-09-02E:AP022653.1; plasmid p4-09-02E:AP022654.1; plasmid p5-09-02E:AP022655.1; plasmid p6-09-02E:AP022656.1; plasmid p7-09-02E:AP022657.1; plasmid p8-09-02E:AP022658.1; plasmid p9-09-02E:AP022659.1		10	4991	2020-02-13T23:03:00Z	ftp://ftp.ncbi.nlm.nih.gov/genomes/all/GCA/012/149/945/GCA_012149945.1_ASM1214994v1		MIGS Cultured Bacterial/Archaeal	43383	clinical	Viet Nam:Thai Binh	Homo sapiens	unknown	09-02E	AP022651.1	AP022651		plasmid p1-09-02E	AP022650.1	1193	adk(14)	fumC(14)	gyrB(10)	icd(200)	mdh(17)	purA(7)	recA(10)	B2	IncFIB(AP001918); IncFIA; Col156	102029	52.4576	IncFIB,ColRNAI_rep_cluster_1291,IncFIA	-	-	-	Non-mobilizable	IncFIB;Col156;IncFIA	123
Escherichia coli	Bacteria;Proteobacteria;Gammaproteobacteria	null	09-02E	SAMD00198301	PRJDB9122	GCA_012149945.1	Complete	5.24632	50.5462	chromosome:AP022650.1; plasmid p1-09-02E:AP022651.1; plasmid p2-09-02E:AP022652.1; plasmid p3-09-02E:AP022653.1; plasmid p4-09-02E:AP022654.1; plasmid p5-09-02E:AP022655.1; plasmid p6-09-02E:AP022656.1; plasmid p7-09-02E:AP022657.1; plasmid p8-09-02E:AP022658.1; plasmid p9-09-02E:AP022659.1		10	4991	2020-02-13T23:03:00Z	ftp://ftp.ncbi.nlm.nih.gov/genomes/all/GCA/012/149/945/GCA_012149945.1_ASM1214994v1		MIGS Cultured Bacterial/Archaeal	43383	clinical	Viet Nam:Thai Binh	Homo sapiens	unknown	09-02E	AP022652.1	AP022652		plasmid p2-09-02E	AP022650.1	1193	adk(14)	fumC(14)	gyrB(10)	icd(200)	mdh(17)	purA(7)	recA(10)	B2	IncX1	45497	40.8203	IncX1	MOBP	MPF_T	-	Conjugative	IncX1	56
Escherichia coli	Bacteria;Proteobacteria;Gammaproteobacteria	null	09-02E	SAMD00198301	PRJDB9122	GCA_012149945.1	Complete	5.24632	50.5462	chromosome:AP022650.1; plasmid p1-09-02E:AP022651.1; plasmid p2-09-02E:AP022652.1; plasmid p3-09-02E:AP022653.1; plasmid p4-09-02E:AP022654.1; plasmid p5-09-02E:AP022655.1; plasmid p6-09-02E:AP022656.1; plasmid p7-09-02E:AP022657.1; plasmid p8-09-02E:AP022658.1; plasmid p9-09-02E:AP022659.1		10	4991	2020-02-13T23:03:00Z	ftp://ftp.ncbi.nlm.nih.gov/genomes/all/GCA/012/149/945/GCA_012149945.1_ASM1214994v1		MIGS Cultured Bacterial/Archaeal	43383	clinical	Viet Nam:Thai Binh	Homo sapiens	unknown	09-02E	AP022653.1	AP022653		plasmid p3-09-02E	AP022650.1	1193	adk(14)	fumC(14)	gyrB(10)	icd(200)	mdh(17)	purA(7)	recA(10)	B2	ColRNAI	5207	48.6653	ColRNAI_rep_cluster_1857	MOBP,MOBP	-	MOBP	Mobilizable	ColRNAI	8
Escherichia coli	Bacteria;Proteobacteria;Gammaproteobacteria	null	09-02E	SAMD00198301	PRJDB9122	GCA_012149945.1	Complete	5.24632	50.5462	chromosome:AP022650.1; plasmid p1-09-02E:AP022651.1; plasmid p2-09-02E:AP022652.1; plasmid p3-09-02E:AP022653.1; plasmid p4-09-02E:AP022654.1; plasmid p5-09-02E:AP022655.1; plasmid p6-09-02E:AP022656.1; plasmid p7-09-02E:AP022657.1; plasmid p8-09-02E:AP022658.1; plasmid p9-09-02E:AP022659.1		10	4991	2020-02-13T23:03:00Z	ftp://ftp.ncbi.nlm.nih.gov/genomes/all/GCA/012/149/945/GCA_012149945.1_ASM1214994v1		MIGS Cultured Bacterial/Archaeal	43383	clinical	Viet Nam:Thai Binh	Homo sapiens	unknown	09-02E	AP022654.1	AP022654		plasmid p4-09-02E	AP022650.1	1193	adk(14)	fumC(14)	gyrB(10)	icd(200)	mdh(17)	purA(7)	recA(10)	B2	Col156	5164	47.4438	ColRNAI_rep_cluster_1291	MOBQ	-	-	Mobilizable	Col156	5
Escherichia coli	Bacteria;Proteobacteria;Gammaproteobacteria	null	09-02E	SAMD00198301	PRJDB9122	GCA_012149945.1	Complete	5.24632	50.5462	chromosome:AP022650.1; plasmid p1-09-02E:AP022651.1; plasmid p2-09-02E:AP022652.1; plasmid p3-09-02E:AP022653.1; plasmid p4-09-02E:AP022654.1; plasmid p5-09-02E:AP022655.1; plasmid p6-09-02E:AP022656.1; plasmid p7-09-02E:AP022657.1; plasmid p8-09-02E:AP022658.1; plasmid p9-09-02E:AP022659.1		10	4991	2020-02-13T23:03:00Z	ftp://ftp.ncbi.nlm.nih.gov/genomes/all/GCA/012/149/945/GCA_012149945.1_ASM1214994v1		MIGS Cultured Bacterial/Archaeal	43383	clinical	Viet Nam:Thai Binh	Homo sapiens	unknown	09-02E	AP022655.1	AP022655		plasmid p5-09-02E	AP022650.1	1193	adk(14)	fumC(14)	gyrB(10)	icd(200)	mdh(17)	purA(7)	recA(10)	B2	Col8282	4082	49.4121	rep_cluster_1778	MOBQ	-	MOBQ	Mobilizable	Col8282	3
Escherichia coli	Bacteria;Proteobacteria;Gammaproteobacteria	null	09-02E	SAMD00198301	PRJDB9122	GCA_012149945.1	Complete	5.24632	50.5462	chromosome:AP022650.1; plasmid p1-09-02E:AP022651.1; plasmid p2-09-02E:AP022652.1; plasmid p3-09-02E:AP022653.1; plasmid p4-09-02E:AP022654.1; plasmid p5-09-02E:AP022655.1; plasmid p6-09-02E:AP022656.1; plasmid p7-09-02E:AP022657.1; plasmid p8-09-02E:AP022658.1; plasmid p9-09-02E:AP022659.1		10	4991	2020-02-13T23:03:00Z	ftp://ftp.ncbi.nlm.nih.gov/genomes/all/GCA/012/149/945/GCA_012149945.1_ASM1214994v1		MIGS Cultured Bacterial/Archaeal	43383	clinical	Viet Nam:Thai Binh	Homo sapiens	unknown	09-02E	AP022656.1	AP022656		plasmid p6-09-02E	AP022650.1	1193	adk(14)	fumC(14)	gyrB(10)	icd(200)	mdh(17)	purA(7)	recA(10)	B2	Col(MP18)	2739	52.1358	ColRNAI_rep_cluster_1994	-	-	-	Non-mobilizable	Col(MP18)	3
Escherichia coli	Bacteria;Proteobacteria;Gammaproteobacteria	null	09-02E	SAMD00198301	PRJDB9122	GCA_012149945.1	Complete	5.24632	50.5462	chromosome:AP022650.1; plasmid p1-09-02E:AP022651.1; plasmid p2-09-02E:AP022652.1; plasmid p3-09-02E:AP022653.1; plasmid p4-09-02E:AP022654.1; plasmid p5-09-02E:AP022655.1; plasmid p6-09-02E:AP022656.1; plasmid p7-09-02E:AP022657.1; plasmid p8-09-02E:AP022658.1; plasmid p9-09-02E:AP022659.1		10	4991	2020-02-13T23:03:00Z	ftp://ftp.ncbi.nlm.nih.gov/genomes/all/GCA/012/149/945/GCA_012149945.1_ASM1214994v1		MIGS Cultured Bacterial/Archaeal	43383	clinical	Viet Nam:Thai Binh	Homo sapiens	unknown	09-02E	AP022657.1	AP022657		plasmid p7-09-02E	AP022650.1	1193	adk(14)	fumC(14)	gyrB(10)	icd(200)	mdh(17)	purA(7)	recA(10)	B2	Col(BS512)	2113	47.1368	-	-	-	-	Non-mobilizable	Col(BS512)	2
Escherichia coli	Bacteria;Proteobacteria;Gammaproteobacteria	null	09-02E	SAMD00198301	PRJDB9122	GCA_012149945.1	Complete	5.24632	50.5462	chromosome:AP022650.1; plasmid p1-09-02E:AP022651.1; plasmid p2-09-02E:AP022652.1; plasmid p3-09-02E:AP022653.1; plasmid p4-09-02E:AP022654.1; plasmid p5-09-02E:AP022655.1; plasmid p6-09-02E:AP022656.1; plasmid p7-09-02E:AP022657.1; plasmid p8-09-02E:AP022658.1; plasmid p9-09-02E:AP022659.1		10	4991	2020-02-13T23:03:00Z	ftp://ftp.ncbi.nlm.nih.gov/genomes/all/GCA/012/149/945/GCA_012149945.1_ASM1214994v1		MIGS Cultured Bacterial/Archaeal	43383	clinical	Viet Nam:Thai Binh	Homo sapiens	unknown	09-02E	AP022658.1	AP022658		plasmid p8-09-02E	AP022650.1	1193	adk(14)	fumC(14)	gyrB(10)	icd(200)	mdh(17)	purA(7)	recA(10)	B2	NONE_ID	2029	52.3411	-	-	-	-	Non-mobilizable	NA	2
Escherichia coli	Bacteria;Proteobacteria;Gammaproteobacteria	null	09-02E	SAMD00198301	PRJDB9122	GCA_012149945.1	Complete	5.24632	50.5462	chromosome:AP022650.1; plasmid p1-09-02E:AP022651.1; plasmid p2-09-02E:AP022652.1; plasmid p3-09-02E:AP022653.1; plasmid p4-09-02E:AP022654.1; plasmid p5-09-02E:AP022655.1; plasmid p6-09-02E:AP022656.1; plasmid p7-09-02E:AP022657.1; plasmid p8-09-02E:AP022658.1; plasmid p9-09-02E:AP022659.1		10	4991	2020-02-13T23:03:00Z	ftp://ftp.ncbi.nlm.nih.gov/genomes/all/GCA/012/149/945/GCA_012149945.1_ASM1214994v1		MIGS Cultured Bacterial/Archaeal	43383	clinical	Viet Nam:Thai Binh	Homo sapiens	unknown	09-02E	AP022659.1	AP022659		plasmid p9-09-02E	AP022650.1	1193	adk(14)	fumC(14)	gyrB(10)	icd(200)	mdh(17)	purA(7)	recA(10)	B2	Col(MG828)	1549	51.3234	ColRNAI_rep_cluster_1885	-	-	MOBP,MOB_unknown	Mobilizable	Col(MG828)	1
Escherichia coli	Bacteria;Proteobacteria;Gammaproteobacteria	SRR2970734	null	SAMN04159585	PRJNA297860	null	null			null				08-Dec-2015	null	null	null	2010	clinical	Thailand	Human	clinical	null	AP023228.1	null	null	plasmid pYJ3-a	null	131	adk(53)	fumC(40)	gyrB(47)	icd(13)	mdh(36)	purA(28)	recA(29)	B2	Col(BS512); IncFIA; IncFIB(AP001918); IncFII	170909	51.542	IncFIIA,IncFII,IncFIA,IncFIB	MOBF	MPF_F	MOBF	Conjugative	IncFIC;IncFIA;IncFIB	202
Escherichia coli	Bacteria;Proteobacteria;Gammaproteobacteria	SRR10236756	null	SAMN12924385	PRJNA292663	null	null			null				06-Oct-2019	null	null	null	2019	environmental/other	United States	Livestock	produce / consumables	null	AY214164.3	null	null	plasmid pAPEC-O2-R	null	10	adk(10)	fumC(11)	gyrB(4)	icd(8)	mdh(8)	purA(8)	recA(2)	A	Col(pHAD28); Col156; IncFII(pCoo)	101375	52.9302	IncFIIA,IncFII	MOBF	MPF_F	-	Conjugative	IncFII	112
Escherichia coli	Bacteria;Proteobacteria;Gammaproteobacteria	SRR9222280	null	SAMN11849059	PRJNA544527	null	null			null				31-Jul-2019	null	null	null	2016	clinical	United States	Human	clinical	null	CP006634.1	null	null	plasmid p2PCN033	null	69	adk(21)	fumC(35)	gyrB(27)	icd(6)	mdh(5)	purA(5)	recA(4)	D	Col156; Col8282	4086	49.3637	rep_cluster_1778	MOBQ	-	MOBQ,MOBQ	Mobilizable	Col8282	3
Escherichia coli	Bacteria;Proteobacteria;Gammaproteobacteria	SRR8815902	null	SAMN11288807	PRJNA324573	null	null			null				29-Mar-2019	null	null	null	2018	environmental/other	United States	Companion Animal	stool, blood & tissue, unspecified	null	CP006787.1	null	null	plasmid pJJ1886_3	null	95	adk(37)	fumC(38)	gyrB(19)	icd(37)	mdh(17)	purA(11)	recA(26)	B2	ColRNAI	5631	47.3806	ColRNAI_rep_cluster_1857	MOBP	-	MOBP	Mobilizable	ColRNAI	5
Escherichia coli	Bacteria;Proteobacteria;Gammaproteobacteria	SRR10036713	null	SAMN12658593	PRJNA315192	null	null			null				30-Aug-2019	null	null	null	2019	clinical	United Kingdom	Human	clinical	null	CP006788.1	null	null	plasmid pJJ1886_4	null	131	adk(53)	fumC(40)	gyrB(47)	icd(13)	mdh(36)	purA(28)	recA(29)	B2	IncFIA; IncFII; IncI1-I(Gamma)	55956	45.8771	rep_cluster_1368	MOBP	MPF_T	-	Conjugative	NA	79
Escherichia coli	Bacteria;Proteobacteria;Gammaproteobacteria	SRR7277694	null	SAMN09380341	PRJNA248792	null	null			null				08-Jun-2018	null	null	null	2017	clinical	United Kingdom	Human	clinical	null	CP008716.1	null	null	plasmid pEC648_2	null	131	adk(53)	fumC(40)	gyrB(47)	icd(13)	mdh(36)	purA(28)	recA(29)	B2	Col156; IncFIA; IncFIB(AP001918); IncFII(pCoo); IncFII(pRSB107)	5167	47.455	ColRNAI_rep_cluster_1291	-	-	-	Non-mobilizable	Col156	5
Escherichia coli	Bacteria;Proteobacteria;Gammaproteobacteria	SRR7967823	null	SAMN10180215	PRJNA480723	null	null			null				04-Oct-2019	null	null	null	2014	clinical	Australia	Human	stool, blood & tissue, unspecified	null	CP008718.1	null	null	plasmid pEC648_4	null	73	adk(36)	fumC(24)	gyrB(9)	icd(13)	mdh(17)	purA(11)	recA(25)	B2	IncB/O/K/Z	4073	51.6082	rep_cluster_1785	-	-	MOBQ,MOBQ	Mobilizable	NA	4
Escherichia coli	Bacteria;Proteobacteria;Gammaproteobacteria	SRR10233161	null	SAMN12731508	PRJNA564992	null	null			null				04-Oct-2019	null	null	null	2012	clinical	Canada	Human	stool, blood & tissue, unspecified	null	CP008720.1	null	null	plasmid pEC648_6	null	131	adk(53)	fumC(40)	gyrB(47)	icd(13)	mdh(36)	purA(28)	recA(29)	B2	Col(MG828); Col156; Col8282; ColRNAI; IncFIA; IncY	1544	51.4896	ColRNAI_rep_cluster_1885	-	-	MOBP	Mobilizable	Col(MG828)	2
Escherichia coli	Bacteria;Proteobacteria;Gammaproteobacteria	SRR3744959	null	SAMN05361920	PRJNA327906	null	null			null				04-Oct-2016	null	null	null	2015	environmental/other	China	Laboratory	clinical	null	CP009073.1	null	null	plasmid unnamed	null	73	adk(36)	fumC(24)	gyrB(9)	icd(13)	mdh(17)	purA(11)	recA(25)	B2	Col(pHAD28); ColRNAI; IncX1	48488	44.3594	-	-	-	-	Non-mobilizable	NA	69
Escherichia coli	Bacteria;Proteobacteria;Gammaproteobacteria	SRR8397546	null	SAMN10695696	PRJNA230969	null	null			null				04-Jan-2019	null	null	null	2016	environmental/other	United States	Livestock	stool, blood & tissue, unspecified	null	CP009169.1	null	null	plasmid p1303_5	null	73	adk(36)	fumC(24)	gyrB(9)	icd(13)	mdh(17)	purA(11)	recA(25)	B2	ColRNAI	4671	45.7504	ColRNAI_rep_cluster_1857	-	-	MOBP	Mobilizable	ColRNAI	5
Escherichia coli	Bacteria;Proteobacteria;Gammaproteobacteria	SRR6068303	null	SAMN07679456	PRJNA407956	null	null			null				31-Oct-2018	null	null	null	2012	unknown	United States		unknown	null	CP010146.1	null	null	plasmid A	null	38	adk(4)	fumC(26)	gyrB(2)	icd(25)	mdh(5)	purA(5)	recA(19)	D	ColRNAI	112874	49.7014	IncY	-	-	-	Non-mobilizable	IncY	128
Escherichia coli	Bacteria;Proteobacteria;Gammaproteobacteria	SRR11892827	null	SAMN15073213	PRJNA503851	null	null			null				01-Jun-2020	null	null	null	2019	environmental/other	Canada	Companion Animal	stool, blood & tissue, unspecified	null	CP010222.1	null	null	plasmid A	null	73	adk(36)	fumC(24)	gyrB(9)	icd(13)	mdh(17)	purA(11)	recA(25)	B2	Col156	146552	49.0727	IncFII,IncFIIA,IncFIB	MOBF	MPF_F	MOBP	Conjugative	IncFIB	163
Escherichia coli	Bacteria;Proteobacteria;Gammaproteobacteria	SRR7967882	null	SAMN10180264	PRJNA480723	null	null			null				04-Oct-2019	null	null	null	2013	clinical	Australia	Human	stool, blood & tissue, unspecified	null	CP010882.1	null	null	plasmid pMNCRE44_6	null	131	adk(53)	fumC(40)	gyrB(47)	icd(13)	mdh(36)	purA(28)	recA(29)	B2	Col156; IncFIA; IncFIB(AP001918); IncFII(pRSB107)	122966	51.2654	IncFIA,IncFIIA,IncFII,IncFIB,ColRNAI_rep_cluster_1291	MOBF	MPF_F	MOBF	Conjugative	IncFIA;IncFII;IncFIB;Col156	151
Escherichia coli	Bacteria;Proteobacteria;Gammaproteobacteria	SRR7967837	null	SAMN10180193	PRJNA480723	null	null			null				04-Oct-2019	null	null	null	2013	clinical	Australia	Human	stool, blood & tissue, unspecified	null	CP011140.1	null	null	plasmid pVR50F	null	73	adk(36)	fumC(24)	gyrB(9)	icd(13)	mdh(17)	purA(11)	recA(25)	B2	Col156; Col8282; IncFIB(AP001918); IncFII; IncI2; IncQ1	4075	50.1595	rep_cluster_1778	MOBQ	-	MOBQ,MOBQ	Mobilizable	Col8282	3
Escherichia coli	Bacteria;Proteobacteria;Gammaproteobacteria	SRR10236653	null	SAMN12924231	PRJNA315192	null	null			null				07-Oct-2019	null	null	null	2019	clinical	United Kingdom	Human	clinical	null	CP011333.1	null	null	plasmid unnamed	null	10	adk(10)	fumC(11)	gyrB(4)	icd(8)	mdh(8)	purA(8)	recA(2)	A	Col(pHAD28); ColRNAI; IncFII(pSE11); IncI1-I(Gamma)	16948	47.7932	-	-	MPF_I	MOBP	Mobilizable	NA	17
Escherichia coli	Bacteria;Proteobacteria;Gammaproteobacteria	SRR7851069	null	SAMN10076957	PRJNA488345	null	null			null				06-Aug-2019	null	null	null	2015	clinical	Singapore	Human	stool, blood & tissue, unspecified	null	CP012626.1	null	null	plasmid pSF-468-1	null	95	adk(37)	fumC(38)	gyrB(19)	icd(37)	mdh(17)	purA(11)	recA(26)	B2	Col(MG828); IncFIB(AP001918); IncFII	110808	51.7246	IncFIB,IncFII,IncFIIA	MOBP,MOBF	MPF_F	-	Conjugative	IncFIB	118
Escherichia coli	Bacteria;Proteobacteria;Gammaproteobacteria	SRR7839872	null	SAMN10039380	PRJNA435617	null	null			null				14-Sep-2018	null	null	null	2014	clinical	United States	Human	stool, blood & tissue, unspecified	null	CP012627.1	null	null	plasmid pSF-468-2	null	131	adk(53)	fumC(40)	gyrB(47)	icd(13)	mdh(36)	purA(28)	recA(29)	B2	Col156; Col8282; IncFIA; IncFIB(AP001918); IncFII(pRSB107); IncI1-I(Gamma); IncN3	92766	49.8491	IncI1	MOBP	MPF_I	MOBP	Conjugative	IncI1	107
Escherichia coli	Bacteria;Proteobacteria;Gammaproteobacteria	SRR7967850	null	SAMN10180196	PRJNA480723	null	null			null				04-Oct-2019	null	null	null	2013	clinical	Australia	Human	stool, blood & tissue, unspecified	null	CP012628.1	null	null	plasmid pSF-468-3	null	95	adk(37)	fumC(38)	gyrB(19)	icd(37)	mdh(17)	purA(11)	recA(26)	B2	Col(MG828); ColRNAI; IncFIB(AP001918); IncFIC(FII)	6647	48.6084	ColRNAI_rep_cluster_1857	MOBP	-	MOBP	Mobilizable	ColRNAI	7
Escherichia coli	Bacteria;Proteobacteria;Gammaproteobacteria	SRR8541619	null	SAMN10821385	PRJNA516477	null	null			null				24-Jan-2020	null	null	null	2013	clinical	Canada	Human	clinical	null	CP012634.1	null	null	plasmid pSF-166-1	null	73	adk(36)	fumC(24)	gyrB(9)	icd(13)	mdh(17)	purA(11)	recA(25)	B2	Col(MG828); Col156; IncFIB(AP001918); IncFII(29)	114221	51.0169	ColRNAI_rep_cluster_1291,IncFIIA,IncFII,IncFIB	MOBF	MPF_F	MOBF	Conjugative	Col156;IncFII;IncFIB	140
Escherichia coli	Bacteria;Proteobacteria;Gammaproteobacteria	SRR8541608	null	SAMN10821595	PRJNA516477	null	null			null				24-Jan-2020	null	null	null	2014	clinical	Canada	Human	clinical	null	CP012636.1	null	null	plasmid pSF-088-1	null	95	adk(37)	fumC(38)	gyrB(19)	icd(37)	mdh(17)	purA(11)	recA(26)	B2	Col(MG828); Col8282; IncFIB(AP001918); IncFII; IncQ1	149683	51.0566	IncFIB,IncQ1,IncFIIA,IncFII	MOBP,MOBF	MPF_F	MOBF	Conjugative	IncFIB;IncFII	162
Escherichia coli	Bacteria;Proteobacteria;Gammaproteobacteria	SRR8541348	null	SAMN10821408	PRJNA516477	null	null			null				24-Jan-2020	null	null	null	2013	clinical	Canada	Human	clinical	null	CP012637.1	null	null	plasmid pSF-088-2	null	131	adk(53)	fumC(40)	gyrB(47)	icd(13)	mdh(36)	purA(28)	recA(29)	B2	Col(MG828); Col156; IncFIA; IncFIB(AP001918)	5167	47.5131	ColRNAI_rep_cluster_1291	MOBQ	-	-	Mobilizable	Col156	5
Escherichia coli	Bacteria;Proteobacteria;Gammaproteobacteria	SRR5017711	null	SAMN06015059	PRJNA315192	null	null			null				15-Nov-2016	null	null	null	2015	clinical	United Kingdom	Human	clinical	null	CP012804.1	null	null	plasmid pOSAK1-WS4202	null	95	adk(37)	fumC(38)	gyrB(19)	icd(37)	mdh(17)	purA(11)	recA(26)	B2	ColRNAI	3306	43.4059	ColRNAI_rep_cluster_1857	MOBF	-	-	Mobilizable	ColRNAI	3
Escherichia coli	Bacteria;Proteobacteria;Gammaproteobacteria	SRR7469845	null	SAMN09580048	PRJNA479542	null	null			null				04-Jul-2018	null	null	null	2014	environmental/other	Australia	Poultry	produce / consumables	null	CP012927.1	null	null	plasmid p12-4374_3	null	95	adk(37)	fumC(38)	gyrB(19)	icd(37)	mdh(17)	purA(11)	recA(26)	B2	Col(MG828); ColRNAI; IncFIB(AP001918); IncFII; p0111	3372	55.1305	-	MOBP	-	-	Mobilizable	NA	5
Escherichia coli	Bacteria;Proteobacteria;Gammaproteobacteria	SRR6111691	null	SAMN07677130	PRJNA407956	null	null			null				27-Oct-2018	null	null	null	2012	unknown	United States		unknown	null	CP012933.1	null	null	plasmid pN13-01290_3-1	null	73	adk(36)	fumC(24)	gyrB(9)	icd(13)	mdh(17)	purA(11)	recA(25)	B2	Col440II; ColRNAI	3319	43.3564	ColRNAI_rep_cluster_1857	MOBF	-	MOB_unknown	Mobilizable	ColRNAI	3
Escherichia coli	Bacteria;Proteobacteria;Gammaproteobacteria	SRR2970715	null	SAMN04159568	PRJNA297860	null	null			null				08-Dec-2015	null	null	null	2009	clinical	United Kingdom	Human	clinical	null	CP013657.1	null	null	plasmid unnamed	null	131	adk(53)	fumC(40)	gyrB(47)	icd(13)	mdh(36)	purA(28)	recA(29)	B2	Col156; IncFIA; IncFII	143748	52.7541	IncFIA,IncFII,IncFIIA	MOBF	MPF_F	MOBF	Conjugative	IncFIA;IncFII	158
Escherichia coli	Bacteria;Proteobacteria;Gammaproteobacteria	SRR7660778	null	SAMN09784508	PRJNA338676	null	null			null				08-Aug-2018	null	null	null	2016	environmental/other	United States	Companion Animal	animal	null	CP014109.1	null	null	plasmid unnamed3	null	73	adk(36)	fumC(24)	gyrB(9)	icd(13)	mdh(17)	purA(11)	recA(25)	B2	Col(pHAD28); Col440II; Col8282; ColRNAI; IncY	7518	47.0737	ColRNAI_rep_cluster_1857	MOBF	-	-	Mobilizable	ColRNAI	4
Escherichia coli	Bacteria;Proteobacteria;Gammaproteobacteria	SRR8541530	null	SAMN10821436	PRJNA516477	null	null			null				24-Jan-2020	null	null	null	2013	clinical	Canada	Human	clinical	null	CP014110.1	null	null	plasmid unnamed1	null	131	adk(53)	fumC(40)	gyrB(47)	icd(13)	mdh(36)	purA(28)	recA(29)	B2	IncFIB(AP001918); IncFII(29)	115764	51.0832	IncFIB,ColRNAI_rep_cluster_1291,IncFIIA,IncFII	MOBF	MPF_F	MOBF	Conjugative	IncFIB;Col156;IncFII	139
Escherichia coli	Bacteria;Proteobacteria;Gammaproteobacteria	SRR3050984	null	SAMN04357635	PRJNA306133	null	null			null				05-Jan-2016	null	null	null	2011	clinical	United Kingdom	Human	clinical	null	CP014317.1	null	null	plasmid pJJ1887-1	null	73	adk(36)	fumC(24)	gyrB(9)	icd(13)	mdh(17)	purA(11)	recA(25)	B2	Col(MG828); Col156; ColRNAI; IncB/O/K/Z; IncFIB(AP001918); IncFII(29)	1552	51.8686	ColRNAI_rep_cluster_1885	-	-	MOBP,MOB_unknown	Mobilizable	Col(MG828)	2
Escherichia coli	Bacteria;Proteobacteria;Gammaproteobacteria	SRR10005900	null	SAMN12599865	PRJNA560785	null	null			null				07-Nov-2019	null	null	null	2015	clinical	Laos	Human	stool, blood & tissue, unspecified	null	CP014318.1	null	null	plasmid pJJ1887-2	null	69	adk(21)	fumC(35)	gyrB(27)	icd(6)	mdh(5)	purA(5)	recA(4)	D	Col(MG828); Col156; ColRNAI; IncFIA; IncFIB(AP001918); IncFII(pRSB107)	5167	47.5324	ColRNAI_rep_cluster_1291	MOBQ	-	-	Mobilizable	Col156	5
Escherichia coli	Bacteria;Proteobacteria;Gammaproteobacteria	SRR7204199	null	SAMN09238400	PRJNA248792	null	null			null				23-May-2018	null	null	null	2017	clinical	United Kingdom	Human	clinical	null	CP014319.1	null	null	plasmid pJJ1887-3	null	73	adk(36)	fumC(24)	gyrB(9)	icd(13)	mdh(17)	purA(11)	recA(25)	B2	ColRNAI; IncFIB(AP001918)	5631	47.3806	ColRNAI_rep_cluster_1857	MOBP	-	MOBP	Mobilizable	ColRNAI	5
Escherichia coli	Bacteria;Proteobacteria;Gammaproteobacteria	SRR8541298	null	SAMN10821387	PRJNA516477	null	null			null				24-Jan-2020	null	null	null	2013	clinical	Canada	Human	clinical	null	CP014523.1	null	null	plasmid pZH063_1	null	95	adk(37)	fumC(38)	gyrB(19)	icd(37)	mdh(17)	purA(11)	recA(26)	B2	Col156; IncFIB(AP001918); IncFII(29)	114223	51.0195	IncFII,IncFIB,ColRNAI_rep_cluster_1291,IncFIIA	MOBF	MPF_F	MOBF	Conjugative	IncFII;IncFIB;Col156	142
Escherichia coli	Bacteria;Proteobacteria;Gammaproteobacteria	SRR6376594	null	SAMN08162493	PRJNA421990	null	null			null				14-Dec-2017	null	null	null	2016	environmental/other	United States	Wild Animal	stool, blood & tissue, unspecified	null	CP014668.1	null	null	plasmid pECO-bc6	null	131	adk(53)	fumC(40)	gyrB(47)	icd(13)	mdh(36)	purA(28)	recA(29)	B2	IncFII(29)	101201	51.4451	IncFII,IncFIIA,IncFIB	MOBF	MPF_F	MOBF	Conjugative	IncFII;IncFIB	127
Escherichia coli	Bacteria;Proteobacteria;Gammaproteobacteria	SRR11665758	null	SAMN12731792	PRJNA564992	null	null			null				01-May-2020	null	null	null	2016	clinical	Canada	Human	stool, blood & tissue, unspecified	null	CP015086.1	null	null	plasmid unnamed	null	131	adk(53)	fumC(40)	gyrB(47)	icd(13)	mdh(36)	purA(28)	recA(29)	B2	Col156; IncFIA; IncFIB(AP001918)	130920	52.5962	IncFIB,IncFIA,IncFIIA,IncFII	MOBF	MPF_F	MOBF	Conjugative	IncFIB;IncFIA;IncFII	149
Escherichia coli	Bacteria;Proteobacteria;Gammaproteobacteria	SRR3050986	null	SAMN04357637	PRJNA306133	null	null			null				05-Jan-2016	null	null	null	2011	clinical	United Kingdom	Human	clinical	null	CP015142.1	null	null	plasmid pEC732_4	null	95	adk(37)	fumC(38)	gyrB(19)	icd(37)	mdh(17)	purA(11)	recA(26)	B2	Col156; Col8282; IncB/O/K/Z; IncFIB(AP001918); IncFII; IncX1; IncX3	4072	49.8035	rep_cluster_1778	MOBQ	-	MOBQ,MOBQ	Mobilizable	Col8282	3
Escherichia coli	Bacteria;Proteobacteria;Gammaproteobacteria	SRR6505312	null	SAMN08382704	PRJNA431029	null	null			null				01-Jan-2019	null	null	null	2012	clinical	Singapore	Human	stool, blood & tissue, unspecified	null	CP015143.1	null	null	plasmid pEC732_5	null	131	adk(53)	fumC(40)	gyrB(47)	icd(13)	mdh(36)	purA(28)	recA(29)	B2	Col(MG828); IncFIB(AP001918)	1549	51.0006	ColRNAI_rep_cluster_1885	-	-	MOB_unknown,MOBP	Mobilizable	Col(MG828)	1
Escherichia coli	Bacteria;Proteobacteria;Gammaproteobacteria	SRR7967895	null	SAMN10180265	PRJNA480723	null	null			null				04-Oct-2019	null	null	null	2013	clinical	Australia	Human	stool, blood & tissue, unspecified	null	CP015144.1	null	null	plasmid pEC732_6	null	131	adk(53)	fumC(40)	gyrB(47)	icd(13)	mdh(36)	purA(28)	recA(29)	B2	Col(pHAD28); Col156; ColRNAI; IncFIA; IncFIB(AP001918); IncFII(pRSB107)	4204	46.1465	-	MOBQ	-	-	Mobilizable	NA	4
Escherichia coli	Bacteria;Proteobacteria;Gammaproteobacteria	SRR3578479	null	SAMN05170593	PRJNA315192	null	null			null				25-May-2016	null	null	null	2015	clinical	United Kingdom	Human	clinical	null	CP016009.1	null	null	plasmid pNGF1_pCol_let_like	null	73	adk(36)	fumC(24)	gyrB(9)	icd(13)	mdh(17)	purA(11)	recA(25)	B2	Col8282; ColRNAI; IncFIB(AP001918); IncFII(29)	8556	47.4638	ColRNAI_rep_cluster_1857	MOBP	-	MOBP	Mobilizable	ColRNAI	8
Escherichia coli	Bacteria;Proteobacteria;Gammaproteobacteria	SRR9998285	null	SAMN12601726	PRJNA318589	null	null			null				20-Aug-2019	null	null	null	2018	environmental/other	Canada	Companion Animal	stool, blood & tissue, unspecified	null	CP018625.1	null	null	plasmid pFORC44_1	null	73	adk(36)	fumC(24)	gyrB(9)	icd(13)	mdh(17)	purA(11)	recA(25)	B2	IncI1-I(Gamma)	111755	51.0599	IncI1	MOBP	MPF_I	MOBP	Conjugative	IncI1	135
Escherichia coli	Bacteria;Proteobacteria;Gammaproteobacteria	SRR6111630	null	SAMN07677088	PRJNA407956	null	null			null				27-Oct-2018	null	null	null	2012	unknown	United States		unknown	null	CP018942.1	null	null	plasmid pEC224_6	null	73	adk(36)	fumC(24)	gyrB(9)	icd(13)	mdh(17)	purA(11)	recA(25)	B2	IncFIB(AP001918); IncFII(pRSB107)	4063	51.489	rep_cluster_1785	MOBQ	-	MOBQ,MOBQ	Mobilizable	NA	3
Escherichia coli	Bacteria;Proteobacteria;Gammaproteobacteria	SRR10241436	null	SAMN12731650	PRJNA564992	null	null			null				08-Oct-2019	null	null	null	2014	clinical	Canada	Human	stool, blood & tissue, unspecified	null	CP018954.1	null	null	plasmid pEC316_3	null	38	adk(4)	fumC(26)	gyrB(2)	icd(25)	mdh(5)	purA(5)	recA(19)	D	Col(MG828)	97654	53.5503	IncFIA,IncFIB,IncQ1	-	MPF_T	-	Non-mobilizable	IncFIA;IncFIB	109
Escherichia coli	Bacteria;Proteobacteria;Gammaproteobacteria	SRR8541577	null	SAMN10821633	PRJNA516477	null	null			null				24-Jan-2020	null	null	null	2014	clinical	Canada	Human	clinical	null	CP018966.1	null	null	plasmid pEC542_4	null	73	adk(36)	fumC(24)	gyrB(9)	icd(13)	mdh(17)	purA(11)	recA(25)	B2	Col156; Col8282	4087	49.8899	rep_cluster_1778	MOBQ	-	MOBQ,MOBQ	Mobilizable	Col8282	5
Escherichia coli	Bacteria;Proteobacteria;Gammaproteobacteria	SRR9887380	null	SAMN12429424	PRJNA558173	null	null			null				05-Nov-2019	null	null	null	2013	environmental/other	Sweden	Environment	water, air and other environments	null	CP018967.1	null	null	plasmid pEC542_3	null	131	adk(53)	fumC(40)	gyrB(47)	icd(13)	mdh(36)	purA(28)	recA(29)	B2	Col(MG828); Col156; IncFIA; IncFIB(AP001918); IncFII(pRSB107)	5167	47.5131	ColRNAI_rep_cluster_1291	MOBQ	-	-	Mobilizable	Col156	4
Escherichia coli	Bacteria;Proteobacteria;Gammaproteobacteria	SRR8436645	null	SAMN10735159	PRJNA514844	null	null			null				01-Feb-2020	null	null	null	2013	clinical	China	Human	stool, blood & tissue, unspecified	null	CP018972.1	null	null	plasmid pEC545_4	null	131	adk(53)	fumC(40)	gyrB(47)	icd(13)	mdh(36)	purA(28)	recA(29)	B2	Col(MG828); Col156; IncFIA; IncFIB(AP001918); IncFII(Yp); IncQ1	4073	51.4608	-	MOBQ	-	MOBQ,MOBQ	Mobilizable	NA	3
Escherichia coli	Bacteria;Proteobacteria;Gammaproteobacteria	SRR3742241	null	SAMN05356589	PRJNA315192	null	null			null				05-Jul-2016	null	null	null	2016	clinical	United Kingdom	Human	clinical	null	CP018985.1	null	null	plasmid pECAZ146_6	null	131	adk(53)	fumC(40)	gyrB(47)	icd(13)	mdh(36)	purA(28)	recA(29)	B2	Col156; IncFIA; IncFIB(AP001918); IncFII(pRSB107); IncI1-I(Gamma); IncX4	5631	47.3806	ColRNAI_rep_cluster_1857	MOBP	-	MOBP	Mobilizable	ColRNAI	5
Escherichia coli	Bacteria;Proteobacteria;Gammaproteobacteria	SRR1508901	null	SAMN02885310	PRJNA253300	null	null			null				08-Oct-2014	null	null	null	2008	clinical	Nepal	Human	stool, blood & tissue, unspecified	null	CP018990.1	null	null	plasmid pECAZ146_1	null	131	adk(53)	fumC(40)	gyrB(47)	icd(13)	mdh(36)	purA(28)	recA(29)	B2	IncFIA; IncFII	150994	52.7061	IncFIB,IncFIA,IncFII,IncFIIA	MOBF	MPF_F	MOBF	Conjugative	IncFIB;IncFIA;IncFIC	166
Escherichia coli	Bacteria;Proteobacteria;Gammaproteobacteria	SRR8436641	null	SAMN10735127	PRJNA514844	null	null			null				01-Feb-2020	null	null	null	2013	clinical	China	Human	stool, blood & tissue, unspecified	null	CP018997.1	null	null	plasmid pECAZ153_3	null	131	adk(53)	fumC(40)	gyrB(47)	icd(13)	mdh(36)	purA(28)	recA(29)	B2	Col156; IncFIA; IncFIB(AP001918)	4921	47.3278	ColRNAI_rep_cluster_1291	MOBQ	-	-	Mobilizable	Col156	4
Escherichia coli	Bacteria;Proteobacteria;Gammaproteobacteria	SRR7839495	null	SAMN10039376	PRJNA435617	null	null			null				14-Sep-2018	null	null	null	2014	clinical	United States	Human	stool, blood & tissue, unspecified	null	CP018998.1	null	null	plasmid pECAZ153_2	null	131	adk(53)	fumC(40)	gyrB(47)	icd(13)	mdh(36)	purA(28)	recA(29)	B2	Col(MG828); Col(pHAD28); Col8282; IncFIA; IncFIB(AP001918); IncFII(pRSB107); IncN	99006	52.3736	IncFIA,IncFIB	-	MPF_F	MOBF	Mobilizable	IncFIA;IncFIB	123
Escherichia coli	Bacteria;Proteobacteria;Gammaproteobacteria	SRR8436629	null	SAMN10735141	PRJNA514844	null	null			null				01-Feb-2020	null	null	null	2012	clinical	China	Human	stool, blood & tissue, unspecified	null	CP018999.1	null	null	plasmid pECAZ153_KPC	null	131	adk(53)	fumC(40)	gyrB(47)	icd(13)	mdh(36)	purA(28)	recA(29)	B2	Col(MG828); Col156; IncFIA; IncFIB(AP001918); IncFII(Yp); IncQ1	146162	54.1283	IncU,rep_cluster_1418,IncQ1,IncFII	MOBF	MPF_F	-	Conjugative	IncFII	188
Escherichia coli	Bacteria;Proteobacteria;Gammaproteobacteria	SRR5430161	null	SAMN06702097	PRJNA381936	null	null			null				01-May-2018	null	null	null	2015	clinical		Human	clinical	null	CP019024.1	null	null	plasmid pEC881_5	null	73	adk(36)	fumC(24)	gyrB(9)	icd(13)	mdh(17)	purA(11)	recA(25)	B2	Col(MG828)	4063	51.489	rep_cluster_1785	MOBQ	-	MOBQ,MOBQ	Mobilizable	NA	3
Escherichia coli	Bacteria;Proteobacteria;Gammaproteobacteria	SRR11789724	null	SAMN12731651	PRJNA564992	null	null			null				14-May-2020	null	null	null	2014	clinical	Canada	Human	stool, blood & tissue, unspecified	null	CP019258.1	null	null	plasmid p13TMH22-2	null	38	adk(4)	fumC(26)	gyrB(2)	icd(25)	mdh(5)	purA(5)	recA(19)	D	Col(MG828); Col(pHAD28); Col156; Col8282; ColpVC; IncFIB(AP001918); IncFII	75007	49.1567	-	-	-	-	Non-mobilizable	NA	104
Escherichia coli	Bacteria;Proteobacteria;Gammaproteobacteria	SRR7457519	null	SAMN09521142	PRJNA478607	null	null			null				20-Jan-2019	null	null	null	2013	clinical		Human	clinical	null	CP020117.1	null	null	plasmid unitig_5	null	131	adk(53)	fumC(40)	gyrB(47)	icd(13)	mdh(36)	purA(28)	recA(29)	B2	Col156; IncFIA; IncFIB(AP001918); IncFII(pRSB107)	107210	52.3197	IncFII,IncFIIA,ColRNAI_rep_cluster_1291,IncFIA	MOBF	MPF_F	MOBF	Conjugative	IncFII;Col156;IncFIA	126
Escherichia coli	Bacteria;Proteobacteria;Gammaproteobacteria	SRR2970764	null	SAMN04159611	PRJNA297860	null	null			null				08-Dec-2015	null	null	null	2009	clinical	Thailand	Human	clinical	null	CP020515.1	null	null	plasmid unnamed	null	131	adk(53)	fumC(40)	gyrB(47)	icd(13)	mdh(36)	purA(28)	recA(29)	B2	ColRNAI; IncFIA; IncFIB(AP001918); IncFII	158757	51.6916	IncFIIA,IncFII,IncFIA,IncFIB	MOBF	MPF_F	-	Conjugative	IncFIC;IncFIA;IncFIB	175
Escherichia coli	Bacteria;Proteobacteria;Gammaproteobacteria	SRR8397445	null	SAMN10695703	PRJNA230970	null	null			null				04-Jan-2019	null	null	null	2016	environmental/other	United States	Livestock	stool, blood & tissue, unspecified	null	CP021101.1	null	null	plasmid p13P477T-9	null	73	adk(36)	fumC(24)	gyrB(9)	icd(13)	mdh(17)	purA(11)	recA(25)	B2	ColRNAI	8618	48.4915	ColRNAI_rep_cluster_1857	MOBP,MOBP	-	MOBP	Mobilizable	ColRNAI	14
Escherichia coli	Bacteria;Proteobacteria;Gammaproteobacteria	SRR8984096	null	SAMN10506456	PRJNA293225	null	null			null				29-Apr-2019	null	null	null	2017	clinical	Sri Lanka	Human	stool, blood & tissue, unspecified	null	CP021289.1	null	null	plasmid pPA45B	null	131	adk(53)	fumC(40)	gyrB(47)	icd(13)	mdh(36)	purA(28)	recA(29)	B2	IncFIB(AP001918)	147172	51.6206	IncFIIA,IncFII,IncFIB,ColRNAI_rep_cluster_1291	MOBF	MPF_F	MOBF	Conjugative	IncFIC;IncFIB;Col156	177
Escherichia coli	Bacteria;Proteobacteria;Gammaproteobacteria	SRR3657573	null	SAMN05033858	PRJNA218110	null	null			null				10-Jun-2016	null	null	null	2015	clinical	United States	Human	clinical	null	CP022458.1	null	null	plasmid unnamed1	null	95	adk(37)	fumC(38)	gyrB(19)	icd(37)	mdh(17)	purA(11)	recA(26)	B2	Col156; IncB/O/K/Z; IncFIB(AP001918)	55820	53.4916	-	MOBP	MPF_I	MOBP	Conjugative	NA	58
Escherichia coli	Bacteria;Proteobacteria;Gammaproteobacteria	SRR7367378	null	SAMN09457661	PRJNA248792	null	null			null				20-Jun-2018	null	null	null	2017	clinical	United Kingdom	Human	clinical	null	CP023361.1	null	null	plasmid p80	null	73	adk(36)	fumC(24)	gyrB(9)	icd(13)	mdh(17)	purA(11)	recA(25)	B2	IncFIA; IncFIB(AP001918); IncFII(pAMA1167-NDM-5)	80602	51.392	IncFIA,IncFIB	-	MPF_T	-	Non-mobilizable	IncFIB	84
Escherichia coli	Bacteria;Proteobacteria;Gammaproteobacteria	SRR3051014	null	SAMN04357665	PRJNA306133	null	null			null				05-Jan-2016	null	null	null	2011	clinical	United Kingdom	Human	clinical	null	CP023363.1	null	null	plasmid 134q	null	95	adk(37)	fumC(38)	gyrB(19)	icd(37)	mdh(17)	purA(11)	recA(26)	B2	Col8282; IncB/O/K/Z; IncFIB(AP001918); IncFII	134388	51.9444	IncFIB,IncFII,IncFIIA,IncQ1	MOBF	MPF_F	MOBF	Conjugative	IncFIB;IncFII	143
Escherichia coli	Bacteria;Proteobacteria;Gammaproteobacteria	SRR7967894	null	SAMN10180262	PRJNA480723	null	null			null				04-Oct-2019	null	null	null	2013	clinical	Australia	Human	stool, blood & tissue, unspecified	null	CP023372.1	null	null	plasmid p109	null	131	adk(53)	fumC(40)	gyrB(47)	icd(13)	mdh(36)	purA(28)	recA(29)	B2	IncFIA; IncFIB(AP001918); IncFII	109207	52.145	IncFIA,IncFII,IncFIIA,IncFIB	MOBF	MPF_F	MOBF	Conjugative	IncFIC;IncFIB	123
Escherichia coli	Bacteria;Proteobacteria;Gammaproteobacteria	SRR6111838	null	SAMN07677201	PRJNA407956	null	null			null				27-Oct-2018	null	null	null	2012	unknown	United States		unknown	null	CP023374.1	null	null	plasmid p3	null	73	adk(36)	fumC(24)	gyrB(9)	icd(13)	mdh(17)	purA(11)	recA(25)	B2	ColRNAI	3173	46.9587	ColRNAI_rep_cluster_1857	MOBF	-	MOB_unknown	Mobilizable	ColRNAI	5
Escherichia coli	Bacteria;Proteobacteria;Gammaproteobacteria	SRR7826960	null	SAMN10057248	PRJNA315192	null	null			null				14-Sep-2018	null	null	null	2018	clinical	United Kingdom	Human	clinical	null	CP023734.1	null	null	plasmid pFORC64.3	null	10	adk(10)	fumC(11)	gyrB(4)	icd(8)	mdh(8)	purA(8)	recA(2)	A	IncFIB(AP001918); IncFII(29)	57318	49.2672	IncFIIA,IncFII,IncFIB	MOBP	MPF_F	MOBF	Conjugative	IncFIB	74
Escherichia coli	Bacteria;Proteobacteria;Gammaproteobacteria	SRR7967856	null	SAMN10180198	PRJNA480723	null	null			null				04-Oct-2019	null	null	null	2013	clinical	Australia	Human	stool, blood & tissue, unspecified	null	CP023825.1	null	null	plasmid p7_2.5	null	73	adk(36)	fumC(24)	gyrB(9)	icd(13)	mdh(17)	purA(11)	recA(25)	B2	Col(MG828)	1552	51.7397	ColRNAI_rep_cluster_1885	-	-	MOBP,MOB_unknown	Mobilizable	Col(MG828)	2
Escherichia coli	Bacteria;Proteobacteria;Gammaproteobacteria	SRR11688503	null	SAMN12731839	PRJNA564992	null	null			null				05-May-2020	null	null	null	2017	clinical	Canada	Human	clinical	null	CP023829.1	null	null	plasmid p4_4.3	null	131	adk(53)	fumC(40)	gyrB(47)	icd(13)	mdh(36)	purA(28)	recA(29)	B2	IncX4	33067	41.3706	IncX4	MOBP	MPF_T	-	Conjugative	IncX4	46
Escherichia coli	Bacteria;Proteobacteria;Gammaproteobacteria	SRR3657575	null	SAMN05033859	PRJNA218110	null	null			null				10-Jun-2016	null	null	null	2015	clinical	United States	Human	clinical	null	CP023831.1	null	null	plasmid p4_4.5	null	131	adk(53)	fumC(40)	gyrB(47)	icd(13)	mdh(36)	purA(28)	recA(29)	B2	Col(MG828); Col(pHAD28); Col156; ColRNAI; IncFIA; IncFIB(AP001918); IncFII	5167	47.5131	ColRNAI_rep_cluster_1291	-	-	-	Non-mobilizable	Col156	5
Escherichia coli	Bacteria;Proteobacteria;Gammaproteobacteria	SRR6111865	null	SAMN07677111	PRJNA407956	null	null			null				27-Oct-2018	null	null	null	2012	unknown	United States		unknown	null	CP023832.1	null	null	plasmid p4_4.6	null	73	adk(36)	fumC(24)	gyrB(9)	icd(13)	mdh(17)	purA(11)	recA(25)	B2	Col(MG828); Col8282; IncFII(29); IncFII(pCoo)	4087	49.8654	rep_cluster_1778	MOBQ	-	MOBQ,MOBQ	Mobilizable	Col8282	2
Escherichia coli	Bacteria;Proteobacteria;Gammaproteobacteria	SRR12117971	null	SAMN15374708	PRJNA641983	null	null			null				02-Jul-2020	null	null	null	2017	environmental/other	India	Environment	water, air and other environments	null	CP024264.1	null	null	plasmid unnamed1	null	131	adk(53)	fumC(40)	gyrB(47)	icd(13)	mdh(36)	purA(28)	recA(29)	B2	Col(MG828); IncFIB(H89-PhagePlasmid)	72060	45.8035	rep_cluster_488	-	-	-	Non-mobilizable	NA	94
Escherichia coli	Bacteria;Proteobacteria;Gammaproteobacteria	SRR9887401	null	SAMN12429447	PRJNA558173	null	null			null				05-Nov-2019	null	null	null	2013	environmental/other	Sweden	Environment	water, air and other environments	null	CP024271.1	null	null	plasmid unnamed2	null	12	adk(13)	fumC(13)	gyrB(9)	icd(13)	mdh(16)	purA(10)	recA(9)	B2	IncFIB(AP001918);IncFIB(H89-PhagePlasmid); IncFII	103618	46.3636	rep_cluster_488	-	-	-	Non-mobilizable	NA	145
Escherichia coli	Bacteria;Proteobacteria;Gammaproteobacteria	SRR11680838	null	SAMN12731824	PRJNA564992	null	null			null				05-May-2020	null	null	null	2017	clinical	Canada	Human	stool, blood & tissue, unspecified	null	CP024722.1	null	null	plasmid p2NQ3	null	131	adk(53)	fumC(40)	gyrB(47)	icd(13)	mdh(36)	purA(28)	recA(29)	B2	Col(MG828); Col156; ColRNAI	5167	47.5324	ColRNAI_rep_cluster_1291	MOBQ	-	-	Mobilizable	Col156	4
Escherichia coli	Bacteria;Proteobacteria;Gammaproteobacteria	SRR7967841	null	SAMN10180185	PRJNA480723	null	null			null				04-Oct-2019	null	null	null	2013	clinical	Australia	Human	stool, blood & tissue, unspecified	null	CP024831.1	null	null	plasmid pCREC-532_1	null	95	adk(37)	fumC(38)	gyrB(19)	icd(37)	mdh(17)	purA(11)	recA(26)	B2	Col(MG828); Col156; Col8282; ColRNAI; IncFIA; IncFIB(pB171); IncFII(pRSB107)	216181	51.0827	IncFIB,IncFIIA,IncFII,IncFIA	MOBF	MPF_F	-	Conjugative	IncFIB;IncFIC;IncFIA	253
Escherichia coli	Bacteria;Proteobacteria;Gammaproteobacteria	null	E-1246	SAMN08222594	PRJNA427077	GCA_004011015.1	Complete	5.56083	50.5608	chromosome:CP025573.1; plasmid pE1246_1:CP025574.1; plasmid pE1246_2:CP025575.1		3	5378	2019-01-10T00:00:00Z	ftp://ftp.ncbi.nlm.nih.gov/genomes/all/GCA/004/011/015/GCA_004011015.1_ASM401101v1	ftp://ftp.ncbi.nlm.nih.gov/genomes/all/GCF/004/011/015/GCF_004011015.1_ASM401101v1			unknown			unknown		CP025574.1	CP025574		plasmid pE1246_1	NZ_CP025573.1	38	adk(4)	fumC(26)	gyrB(2)	icd(25)	mdh(5)	purA(5)	recA(19)	D	IncFIB(AP001918); IncFII(pRSB107)	129195	49.0538	IncFIB,IncFII,IncFIIA	MOBP,MOBF	MPF_F	MOBF	Conjugative	IncFIB;IncFII	159
Escherichia coli	Bacteria;Proteobacteria;Gammaproteobacteria	null	E-1246	SAMN08222594	PRJNA427077	GCA_004011015.1	Complete	5.56083	50.5608	chromosome:CP025573.1; plasmid pE1246_1:CP025574.1; plasmid pE1246_2:CP025575.1		3	5378	2019-01-10T00:00:00Z	ftp://ftp.ncbi.nlm.nih.gov/genomes/all/GCA/004/011/015/GCA_004011015.1_ASM401101v1	ftp://ftp.ncbi.nlm.nih.gov/genomes/all/GCF/004/011/015/GCF_004011015.1_ASM401101v1			unknown			unknown		CP025575.1	CP025575		plasmid pE1246_2	NZ_CP025573.1	38	adk(4)	fumC(26)	gyrB(2)	icd(25)	mdh(5)	purA(5)	recA(19)	D	ColRNAI	5878	46.5294	ColRNAI_rep_cluster_1857	MOBP,MOBP	-	MOBP	Mobilizable	ColRNAI	6
Escherichia coli	Bacteria;Proteobacteria;Gammaproteobacteria	SRR9050355	null	SAMN11636354	PRJNA293225	null	null			null				13-May-2019	null	null	null	2017	clinical	Sri Lanka	Human	stool, blood & tissue, unspecified	null	CP026726.1	null	null	plasmid p266917_2_03	null	131	adk(53)	fumC(40)	gyrB(47)	icd(13)	mdh(36)	purA(28)	recA(29)	B2	Col156; Col8282; ColRNAI; IncI1-I(Gamma)	83010	49.8651	IncI1	MOBP	MPF_I	MOBP	Conjugative	IncI	88
Escherichia coli	Bacteria;Proteobacteria;Gammaproteobacteria	SRR8541357	null	SAMN10821588	PRJNA516477	null	null			null				24-Jan-2020	null	null	null	2014	clinical	Canada	Human	clinical	null	CP026854.1	null	null	plasmid pMS7163A	null	95	adk(37)	fumC(38)	gyrB(19)	icd(37)	mdh(17)	purA(11)	recA(26)	B2	Col156; IncFIB(AP001918); IncFII	133843	49.2921	IncFII,IncFIIA,IncFIB	MOBF,MOBP	MPF_F	MOBF	Conjugative	IncFIB	138
Escherichia coli	Bacteria;Proteobacteria;Gammaproteobacteria	SRR8541628	null	SAMN10821580	PRJNA516477	null	null			null				24-Jan-2020	null	null	null	2014	clinical	Canada	Human	clinical	null	CP026940.2	null	null	plasmid pCFS3313-1	null	95	adk(37)	fumC(38)	gyrB(19)	icd(37)	mdh(17)	purA(11)	recA(26)	B2	Col(MG828); Col156; Col8282; ColRNAI; IncFIB(AP001918); IncFII	155171	51.4954	IncFIB,IncQ1,IncFIIA,IncFII	MOBP,MOBF	MPF_F	MOBF	Conjugative	IncFIB;IncFII	167
Escherichia coli	Bacteria;Proteobacteria;Gammaproteobacteria	SRR7839397	null	SAMN10039489	PRJNA435617	null	null			null				14-Sep-2018	null	null	null	2010	clinical	United States	Human	stool, blood & tissue, unspecified	null	CP026942.1	null	null	plasmid pCFS3313-3	null	131	adk(53)	fumC(40)	gyrB(47)	icd(13)	mdh(36)	purA(28)	recA(29)	B2	Col(MG828); IncFIA; IncFII; IncFII(pRSB107); IncX4	31764	41.3361	IncX4	MOBP	MPF_T	-	Conjugative	IncX4	47
Escherichia coli	Bacteria;Proteobacteria;Gammaproteobacteria	SRR5430186	null	SAMN06702072	PRJNA381936	null	null			null				01-May-2018	null	null	null	2015	clinical		Human	stool, blood & tissue, unspecified	null	CP027128.1	null	null	plasmid unnamed1	null	73	adk(36)	fumC(24)	gyrB(9)	icd(13)	mdh(17)	purA(11)	recA(25)	B2	Col(MG828)	1565	50.8626	ColRNAI_rep_cluster_1885	-	-	MOBP	Mobilizable	Col(MG828)	1
Escherichia coli	Bacteria;Proteobacteria;Gammaproteobacteria	SRR3989640	null	SAMN05439519	PRJNA230969	null	null			null				01-Jan-2015	null	null	null	2012	clinical	Switzerland	Human	stool, blood & tissue, unspecified	null	CP027129.1	null	null	plasmid unnamed5	null	73	adk(36)	fumC(24)	gyrB(9)	icd(13)	mdh(17)	purA(11)	recA(25)	B2	IncY	5193	46.5434	-	-	-	-	Non-mobilizable	NA	7
Escherichia coli	Bacteria;Proteobacteria;Gammaproteobacteria	SRR10383466	null	SAMN13176239	PRJNA587095	null	null			null				31-Jan-2020	null	null	null	2017	clinical	United States	Human	stool, blood & tissue, unspecified	null	CP027258.1	null	null	plasmid unnamed3	null	131	adk(53)	fumC(40)	gyrB(47)	icd(13)	mdh(36)	purA(28)	recA(29)	B2	Col156; Col8282; IncFIA	31467	48.4126	IncN	MOBF	MPF_T	-	Conjugative	NA	45
Escherichia coli	Bacteria;Proteobacteria;Gammaproteobacteria	SRR12387685	null	SAMN15729760	PRJNA324573	null	null			null				04-Aug-2020	null	null	null	2020	environmental/other	United States	Companion Animal	stool, blood & tissue, unspecified	null	CP027439.1	null	null	plasmid unnamed2	null	73	adk(36)	fumC(24)	gyrB(9)	icd(13)	mdh(17)	purA(11)	recA(25)	B2	IncFII	107188	49.4832	IncFII,IncFIIA	MOBF	MPF_F	-	Conjugative	IncFII	125
Escherichia coli	Bacteria;Proteobacteria;Gammaproteobacteria	SRR8868856	null	SAMN11371682	PRJNA318589	null	null			null				09-Apr-2019	null	null	null	2018	environmental/other	United States	Companion Animal	stool, blood & tissue, unspecified	null	CP027455.1	null	null	plasmid unnamed1	null	12	adk(13)	fumC(13)	gyrB(9)	icd(13)	mdh(16)	purA(10)	recA(9)	B2	IncFII	73262	51.6912	IncFIIA,IncFII	MOBF	MPF_F	-	Conjugative	IncFIC	94
Escherichia coli	Bacteria;Proteobacteria;Gammaproteobacteria	SRR8541485	null	SAMN10821433	PRJNA516477	null	null			null				24-Jan-2020	null	null	null	2013	clinical	Canada	Human	clinical	null	CP027536.1	null	null	plasmid unnamed3	null	95	adk(37)	fumC(38)	gyrB(19)	icd(37)	mdh(17)	purA(11)	recA(26)	B2	IncFII	72482	50.7257	IncFIIA,IncFII	MOBF	MPF_F	MOBF	Conjugative	IncFIC	82
Escherichia coli	Bacteria;Proteobacteria;Gammaproteobacteria	SRR11892830	null	SAMN15073215	PRJNA503851	null	null			null				01-Jun-2020	null	null	null	2019	environmental/other	Canada	Companion Animal	stool, blood & tissue, unspecified	null	CP028168.1	null	null	plasmid pGMI17-004_1	null	73	adk(36)	fumC(24)	gyrB(9)	icd(13)	mdh(17)	purA(11)	recA(25)	B2	IncI1-I(Gamma)	119076	52.469	IncQ1,IncI1	MOBP	MPF_I	MOBP	Conjugative	IncI1	138
Escherichia coli	Bacteria;Proteobacteria;Gammaproteobacteria	SRR9029848	null	SAMN11604751	PRJNA318591	null	null			null				08-May-2019	null	null	null	2018	environmental/other	United States	Companion Animal	stool, blood & tissue, unspecified	null	CP028321.1	null	null	plasmid p0.1229_1	null	73	adk(36)	fumC(24)	gyrB(9)	icd(13)	mdh(17)	purA(11)	recA(25)	B2	Col156; IncFIB(AP001918); IncFII(pRSB107)	114229	51.0229	IncFIB,IncFII,IncFIIA,ColRNAI_rep_cluster_1291	MOBF	MPF_F	MOBF	Conjugative	IncFIB;IncFII;Col156	139
Escherichia coli	Bacteria;Proteobacteria;Gammaproteobacteria	null	VH1	SAMN08875353	PRJNA449061	GCA_003150815.1	Complete	4.49203	50.7579	chromosome:CP028704.1; plasmid pVH1:CP028705.1		2	4303	2018-05-24T00:00:00Z	ftp://ftp.ncbi.nlm.nih.gov/genomes/all/GCA/003/150/815/GCA_003150815.1_ASM315081v1				unknown			unknown		CP028705.1	CP028705		plasmid pVH1	CP028704.1	10	adk(10)	fumC(11)	gyrB(4)	icd(8)	mdh(8)	purA(8)	recA(2)	A	IncX3	46161	46.6519	IncX3	MOBP	MPF_T	-	Conjugative	IncX3	58
Escherichia coli	Bacteria;Proteobacteria;Gammaproteobacteria	SRR8541489	null	SAMN10821375	PRJNA516477	null	null			null				24-Jan-2020	null	null	null	2013	clinical	Canada	Human	clinical	null	CP029183.1	null	null	plasmid p4-H9	null	95	adk(37)	fumC(38)	gyrB(19)	icd(37)	mdh(17)	purA(11)	recA(26)	B2	Col(MG828)	1551	51.6441	ColRNAI_rep_cluster_1885	-	-	MOBP,MOB_unknown	Mobilizable	Col(MG828)	1
Escherichia coli	Bacteria;Proteobacteria;Gammaproteobacteria	SRR8541612	null	SAMN10821599	PRJNA516477	null	null			null				24-Jan-2020	null	null	null	2014	clinical	Canada	Human	clinical	null	CP029580.1	null	null	plasmid pDA33137-178	null	131	adk(53)	fumC(40)	gyrB(47)	icd(13)	mdh(36)	purA(28)	recA(29)	B2	Col(MG828); Col156	178078	52.199	IncFIA,IncFIB,ColRNAI_rep_cluster_1291,IncFIIA,IncFII	MOBF	MPF_F	MOBF	Conjugative	IncFIA;IncFIB;Col156;IncFII	202
Escherichia coli	Bacteria;Proteobacteria;Gammaproteobacteria	SRR10438143	null	SAMN13267963	PRJNA589057	null	null			null				20-Feb-2020	null	null	null	2014	clinical	Canada	Human	clinical	null	CP029976.1	null	null	plasmid p51008369SK1_C	null	131	adk(53)	fumC(40)	gyrB(47)	icd(13)	mdh(36)	purA(28)	recA(29)	B2	Col(MG828); Col156; IncX4	33826	41.6159	IncX4	MOBP	MPF_T	-	Conjugative	IncX4	47
Escherichia coli	Bacteria;Proteobacteria;Gammaproteobacteria	SRR11706097	null	SAMN12731853	PRJNA564992	null	null			null				06-May-2020	null	null	null	2017	clinical	Canada	Human	stool, blood & tissue, unspecified	null	CP030115.1	null	null	plasmid pNMEC-O75D	null	131	adk(53)	fumC(40)	gyrB(47)	icd(13)	mdh(36)	purA(28)	recA(29)	B2	Col(BS512)	2113	47.1368	-	-	-	-	Non-mobilizable	Col(BS512)	2
Escherichia coli	Bacteria;Proteobacteria;Gammaproteobacteria	SRR7042844	null	SAMN08957374	PRJNA451051	null	null			null				26-Mar-2020	null	null	null	2014	clinical	China	Human	clinical	null	CP030334.1	null	null	plasmid unnamed7	null	38	adk(4)	fumC(26)	gyrB(2)	icd(25)	mdh(5)	purA(5)	recA(19)	D	Col(MG828); Col156; Col8282; IncFIB(AP001918); IncFII(pRSB107); IncFII(pSE11)	7588	45.0316	ColRNAI_rep_cluster_1291	MOBQ	-	-	Mobilizable	Col156	8
Escherichia coli	Bacteria;Proteobacteria;Gammaproteobacteria	SRR10873142	null	SAMN13828744	PRJNA315192	null	null			null				12-Jan-2020	null	null	null	2020	clinical	United Kingdom	Human	clinical	null	CP030339.1	null	null	plasmid unnamed3	null	12	adk(13)	fumC(13)	gyrB(9)	icd(13)	mdh(16)	purA(10)	recA(9)	B2	IncFIA; IncFIB(AP001918); IncFII(pRSB107); IncQ1	35509	50.9082	IncFIA	-	MPF_F	MOBF	Mobilizable	IncFIA	45
Escherichia coli	Bacteria;Proteobacteria;Gammaproteobacteria	SRR11665756	null	SAMN12731789	PRJNA564992	null	null			null				01-May-2020	null	null	null	2016	clinical	Canada	Human	stool, blood & tissue, unspecified	null	CP032202.1	null	null	plasmid unnamed1	null	131	adk(53)	fumC(40)	gyrB(47)	icd(13)	mdh(36)	purA(28)	recA(29)	B2	Col(MG828); Col(pHAD28); Col156; IncFIA; IncFIB(AP001918)	140509	52.0387	IncFII,IncFIIA,ColRNAI_rep_cluster_1291,IncFIB,IncFIA	MOBF	MPF_F	MOBF	Conjugative	IncFIC;Col156;IncFIB;IncFIA	171
Escherichia coli	Bacteria;Proteobacteria;Gammaproteobacteria	SRR7850971	null	SAMN10076898	PRJNA488345	null	null			null				06-Aug-2019	null	null	null	2015	clinical	Singapore	Human	stool, blood & tissue, unspecified	null	CP032517.1	null	null	plasmid pEco118UIa	null	38	adk(4)	fumC(26)	gyrB(2)	icd(25)	mdh(5)	purA(5)	recA(19)	D	Col(MG828); Col156; ColpVC; IncFIA; IncFIB(AP001918); IncFIC(FII)	4724	47.4386	ColRNAI_rep_cluster_1291	MOBQ	-	-	Mobilizable	Col156	3
Escherichia coli	Bacteria;Proteobacteria;Gammaproteobacteria	SRR9200032	null	SAMN11954915	PRJNA324565	null	null			null				04-Jun-2019	null	null	null	2018	environmental/other	United States	Companion Animal	stool, blood & tissue, unspecified	null	CP032810.1	null	null	plasmid pERL04-3476-2	null	73	adk(36)	fumC(24)	gyrB(9)	icd(13)	mdh(17)	purA(11)	recA(25)	B2	IncFIA; IncFII	61441	51.4868	IncFII,IncFIIA	MOBF	MPF_F	-	Conjugative	IncFII	73
Escherichia coli	Bacteria;Proteobacteria;Gammaproteobacteria	SRR3050845	null	SAMN04357496	PRJNA306133	null	null			null				05-Jan-2016	null	null	null	2008	clinical	United Kingdom	Human	clinical	null	CP033091.2	null	null	plasmid unnamed	null	95	adk(37)	fumC(38)	gyrB(19)	icd(37)	mdh(17)	purA(11)	recA(26)	B2	IncB/O/K/Z; IncFIB(AP001918); IncFII	131333	49.3296	IncFIB,IncFIIA,IncFII	MOBP,MOBF	MPF_F	MOBF	Conjugative	IncFIB	133
Escherichia coli	Bacteria;Proteobacteria;Gammaproteobacteria	SRR7659853	null	SAMN09784502	PRJNA338676	null	null			null				08-Aug-2018	null	null	null	2016	environmental/other	United States	Companion Animal	animal	null	CP033764.1	null	null	plasmid unnamed3	null	73	adk(36)	fumC(24)	gyrB(9)	icd(13)	mdh(17)	purA(11)	recA(25)	B2	Col(pHAD28); Col440II	5430	51.0313	ColRNAI_rep_cluster_1987	MOBP,MOBP	-	MOBP	Mobilizable	ColRNAI;Col440II	4
Escherichia coli	Bacteria;Proteobacteria;Gammaproteobacteria	SRR8541292	null	SAMN10821533	PRJNA516477	null	null			null				24-Jan-2020	null	null	null	2014	clinical	Canada	Human	clinical	null	CP033766.1	null	null	plasmid unnamed5	null	73	adk(36)	fumC(24)	gyrB(9)	icd(13)	mdh(17)	purA(11)	recA(25)	B2	Col(BS512); Col(MG828); ColRNAI	2101	47.168	Inc13	-	-	-	Non-mobilizable	Col(BS512)	2
Escherichia coli	Bacteria;Proteobacteria;Gammaproteobacteria	SRR3987725	null	SAMN05439394	PRJNA230969	null	null			null				01-Jan-2015	null	null	null	2009	environmental/other	United States	Livestock	stool, blood & tissue, unspecified	null	CP033848.1	null	null	plasmid unnamed2	null	95	adk(37)	fumC(38)	gyrB(19)	icd(37)	mdh(17)	purA(11)	recA(26)	B2	p0111	97018	48.0127	IncH	-	-	-	Non-mobilizable	p0111	112
Escherichia coli	Bacteria;Proteobacteria;Gammaproteobacteria	SRR9222282	null	SAMN11849057	PRJNA544527	null	null			null				31-Jul-2019	null	null	null	2016	clinical	United States	Human	clinical	null	CP033851.1	null	null	plasmid unnamed4	null	69	adk(21)	fumC(35)	gyrB(27)	icd(6)	mdh(5)	purA(5)	recA(4)	D	Col156; Col8282; IncFIC(FII)	4082	49.4121	rep_cluster_1778	MOBQ	-	MOBQ	Mobilizable	Col8282	3
Escherichia coli	Bacteria;Proteobacteria;Gammaproteobacteria	SRR9127691	null	SAMN11843644	PRJNA544583	null	null			null				25-May-2019	null	null	null	2018	clinical		Human	clinical	null	CP033881.1	null	null	plasmid p50579417_4	null	131	adk(53)	fumC(40)	gyrB(47)	icd(13)	mdh(36)	purA(28)	recA(29)	B2	IncFIA; IncFIB(AP001918); IncFII(pSE11)	61890	52.0957	IncFIIA,IncFII	MOBF	MPF_F	MOBF	Conjugative	NA	76
Escherichia coli	Bacteria;Proteobacteria;Gammaproteobacteria	SRR10002671	null	SAMN11127626	PRJNA527109	null	null			null				25-Sep-2019	null	null	null	2018	clinical	United States	Human	clinical	null	CP034960.1	null	null	plasmid p2_020032	null	73	adk(36)	fumC(24)	gyrB(9)	icd(13)	mdh(17)	purA(11)	recA(25)	B2	Col156; Col8282; IncB/O/K/Z; IncFIB(AP001918); IncFII; IncFII(pCoo)	5167	47.5518	ColRNAI_rep_cluster_1291	MOBQ	-	-	Mobilizable	Col156	5
Escherichia coli	Bacteria;Proteobacteria;Gammaproteobacteria	SRR7230319	null	SAMN09276551	PRJNA248792	null	null			null				30-May-2018	null	null	null	2018	clinical	United Kingdom	Human	clinical	null	CP035126.1	null	null	plasmid pEC25-3	null	73	adk(36)	fumC(24)	gyrB(9)	icd(13)	mdh(17)	purA(11)	recA(25)	B2	Col(pHAD28); Col156	5167	47.5324	ColRNAI_rep_cluster_1291	MOBQ	-	-	Mobilizable	Col156	5
Escherichia coli	Bacteria;Proteobacteria;Gammaproteobacteria	SRR8916340	null	SAMN11399369	PRJNA532291	null	null			null				16-Apr-2019	null	null	null	2017	clinical	Thailand	Human	stool, blood & tissue, unspecified	null	CP035468.1	null	null	plasmid pU12A_A	null	131	adk(53)	fumC(40)	gyrB(47)	icd(13)	mdh(36)	purA(28)	recA(29)	B2	Col(MG828); Col156; ColKP3; IncFIA; IncFIB(AP001918)	151747	51.8383	IncFIIA,IncFII,IncFIA,IncFIB,ColRNAI_rep_cluster_1291	MOBF	MPF_F	MOBF	Conjugative	IncFII;IncFIA;IncFIB;Col156	178
Escherichia coli	Bacteria;Proteobacteria;Gammaproteobacteria	SRR6793842	null	SAMN08623791	PRJNA436373	null	null			null				29-Mar-2018	null	null	null	2014	clinical		Human	stool, blood & tissue, unspecified	null	CP035470.1	null	null	plasmid pU12A_C	null	131	adk(53)	fumC(40)	gyrB(47)	icd(13)	mdh(36)	purA(28)	recA(29)	B2	Col156; Col8282; ColRNAI; IncFII	69518	50.7063	IncFII,IncFIIA	-	MPF_F	MOBF	Mobilizable	IncFII	83
Escherichia coli	Bacteria;Proteobacteria;Gammaproteobacteria	SRR7839530	null	SAMN10039365	PRJNA435617	null	null			null				14-Sep-2018	null	null	null	2011	clinical	United States	Human	clinical	null	CP035517.1	null	null	plasmid pU14A_A	null	131	adk(53)	fumC(40)	gyrB(47)	icd(13)	mdh(36)	purA(28)	recA(29)	B2	Col(MG828); Col156; Col8282; ColRNAI; IncFIA; IncFIB(AP001918); IncFII(pRSB107)	149317	51.8226	IncFIA,IncFIB,ColRNAI_rep_cluster_1291,IncFIIA,IncFII	MOBF	MPF_F	MOBF	Conjugative	IncFIA;IncFIB;Col156;IncFII	177
Escherichia coli	Bacteria;Proteobacteria;Gammaproteobacteria	SRR6111946	null	SAMN07677144	PRJNA407956	null	null			null				27-Oct-2018	null	null	null	2012	unknown	United States		unknown	null	CP038294.1	null	null	plasmid pTB21-2	null	73	adk(36)	fumC(24)	gyrB(9)	icd(13)	mdh(17)	purA(11)	recA(25)	B2	ColRNAI	3171	46.7991	ColRNAI_rep_cluster_1857	MOBF	-	MOB_unknown	Mobilizable	ColRNAI	5
Escherichia coli	Bacteria;Proteobacteria;Gammaproteobacteria	SRR8815916	null	SAMN11288804	PRJNA324573	null	null			null				29-Mar-2019	null	null	null	2018	environmental/other	United States	Companion Animal	stool, blood & tissue, unspecified	null	CP038296.1	null	null	plasmid pTB182A-2	null	131	adk(53)	fumC(40)	gyrB(47)	icd(13)	mdh(36)	purA(28)	recA(29)	B2	ColRNAI	5423	47.0773	ColRNAI_rep_cluster_1857	MOBP	-	MOBP	Mobilizable	ColRNAI	6
Escherichia coli	Bacteria;Proteobacteria;Gammaproteobacteria	SRR10298268	null	SAMN13047769	PRJNA292663	null	null			null				17-Oct-2019	null	null	null	2019	environmental/other	United States	Livestock	produce / consumables	null	CP038396.1	null	null	plasmid pDEC5A-3	null	10	adk(10)	fumC(11)	gyrB(4)	icd(8)	mdh(8)	purA(8)	recA(2)	A	ColRNAI; IncFII(pRSB107)	6888	48.5918	ColRNAI_rep_cluster_1857	MOBP,MOBP	-	MOBP	Mobilizable	ColRNAI	7
Escherichia coli	Bacteria;Proteobacteria;Gammaproteobacteria	SRR3173385	null	SAMN04480773	PRJNA230968	null	null			null				01-Jan-2015	null	null	null	2015	environmental/other	United States	Water/River	water, air and other environments	null	CP038794.1	null	null	plasmid pDW54_3	null	95	adk(37)	fumC(38)	gyrB(19)	icd(37)	mdh(17)	purA(11)	recA(26)	B2	Col(IRGK); Col(MG828); Col(pHAD28); Col156; Col440I; ColRNAI; IncFIB(AP001918); IncFII(29)	4715	41.1241	ColRNAI_rep_cluster_1857	-	-	MOBP,MOB_unknown	Mobilizable	ColRNAI	3
Escherichia coli	Bacteria;Proteobacteria;Gammaproteobacteria	SRR10241430	null	SAMN12731652	PRJNA564992	null	null			null				08-Oct-2019	null	null	null	2014	clinical	Canada	Human	stool, blood & tissue, unspecified	null	CP040270.1	null	null	plasmid pEc1500_CTX	null	95	adk(37)	fumC(38)	gyrB(19)	icd(37)	mdh(17)	purA(11)	recA(26)	B2	Col156; ColRNAI; IncI1-I(Gamma)	91123	49.6549	IncI1	MOBP	MPF_I	MOBP	Conjugative	IncI1	98
Escherichia coli	Bacteria;Proteobacteria;Gammaproteobacteria	SRR10235840	null	SAMN12731559	PRJNA564992	null	null			null				05-Oct-2019	null	null	null	2013	clinical	Canada	Human	clinical	null	CP040271.1	null	null	plasmid pEc1500_2	null	131	adk(53)	fumC(40)	gyrB(47)	icd(13)	mdh(36)	purA(28)	recA(29)	B2	Col156; Col8282; IncFIA; IncFIB(H89-PhagePlasmid)	4087	49.7431	rep_cluster_1778	-	-	MOBQ,MOBQ	Mobilizable	Col8282	5
Escherichia coli	Bacteria;Proteobacteria;Gammaproteobacteria	SRR10428502	null	SAMN12731567	PRJNA564992	null	null			null				13-Nov-2019	null	null	null	2013	clinical	Canada	Human	clinical	null	CP040885.1	null	null	plasmid pK71-77-2	null	38	adk(4)	fumC(26)	gyrB(2)	icd(25)	mdh(5)	purA(5)	recA(19)	D	Col(BS512); Col(MG828); Col(pHAD28); Col156; Col8282; IncFIA; IncFIB(AP001918); IncFII	117590	51.3522	IncFIB,IncFIA,IncFII,IncFIIA	MOBF	MPF_F	MOBF	Conjugative	IncFIB;IncFIA;IncFIC	125
Escherichia coli	Bacteria;Proteobacteria;Gammaproteobacteria	SRR10005906	null	SAMN12599871	PRJNA560785	null	null			null				07-Nov-2019	null	null	null	2015	clinical	Laos	Human	stool, blood & tissue, unspecified	null	CP041341.1	null	null	plasmid pSUH-4	null	69	adk(21)	fumC(35)	gyrB(27)	icd(6)	mdh(5)	purA(5)	recA(4)	D	Col(MG828); Col156; ColRNAI; IncFIA; IncFIB(AP001918); IncFII(pRSB107)	5166	47.561	ColRNAI_rep_cluster_1291	MOBQ	-	-	Mobilizable	Col156	5
Escherichia coli	Bacteria;Proteobacteria;Gammaproteobacteria	SRR8541638	null	SAMN10821467	PRJNA516477	null	null			null				24-Jan-2020	null	null	null	2013	clinical	Canada	Human	clinical	null	CP041358.1	null	null	plasmid unnamed1	null	73	adk(36)	fumC(24)	gyrB(9)	icd(13)	mdh(17)	purA(11)	recA(25)	B2	Col156; IncFIB(AP001918); IncFII	130003	50.8611	ColRNAI_rep_cluster_1291,IncFIB,IncFII,IncFIIA	MOBF	MPF_F	MOBF	Conjugative	Col156;IncFIB;IncFIC	162
Escherichia coli	Bacteria;Proteobacteria;Gammaproteobacteria	SRR7851105	null	SAMN10076936	PRJNA488345	null	null			null				06-Aug-2019	null	null	null	2015	clinical	Singapore	Human	stool, blood & tissue, unspecified	null	CP041446.1	null	null	plasmid pYPE10-2k	null	38	adk(4)	fumC(26)	gyrB(2)	icd(25)	mdh(5)	purA(5)	recA(19)	D	Col(pHAD28); Col156; Col440I; ColpVC; IncFIA; IncFIB(AP001918); IncFII(29)	2137	52.0356	ColRNAI_rep_cluster_1993	-	-	-	Non-mobilizable	ColpVC	1
Escherichia coli	Bacteria;Proteobacteria;Gammaproteobacteria	SRR3051022	null	SAMN04357673	PRJNA306133	null	null			null				05-Jan-2016	null	null	null	2009	clinical	United Kingdom	Human	clinical	null	CP041537.1	null	null	plasmid p3409-2	null	73	adk(36)	fumC(24)	gyrB(9)	icd(13)	mdh(17)	purA(11)	recA(25)	B2	Col156; IncFIB(AP001918); IncFII	76032	51.1298	IncFIB,IncFIIA,IncFII	MOBF	MPF_F	MOBF	Conjugative	IncFIB;IncFIC	90
Escherichia coli	Bacteria;Proteobacteria;Gammaproteobacteria	SRR8541622	null	SAMN10821574	PRJNA516477	null	null			null				24-Jan-2020	null	null	null	2014	clinical	Canada	Human	clinical	null	CP041539.1	null	null	plasmid p2766-1	null	95	adk(37)	fumC(38)	gyrB(19)	icd(37)	mdh(17)	purA(11)	recA(26)	B2	Col156; ColRNAI; IncFIB(AP001918); IncFII	137298	52.6599	ColRNAI_rep_cluster_1291,IncFIB,IncFII,IncFIIA	MOBF	MPF_F	MOBF	Conjugative	Col156;IncFIB;IncFIC	164
Escherichia coli	Bacteria;Proteobacteria;Gammaproteobacteria	SRR11665763	null	SAMN12731788	PRJNA564992	null	null			null				01-May-2020	null	null	null	2016	clinical	Canada	Human	clinical	null	CP041560.1	null	null	plasmid p179-1	null	131	adk(53)	fumC(40)	gyrB(47)	icd(13)	mdh(36)	purA(28)	recA(29)	B2	Col(BS512); Col(MG828); Col156; IncFIA	122483	53.1437	IncFIIA,IncFII,IncFIA	MOBF	MPF_F	MOBF	Conjugative	IncFII;IncFIA	142
Escherichia coli	Bacteria;Proteobacteria;Gammaproteobacteria	SRR4271484	null	SAMN05789711	PRJNA298331	null	null			null				01-Jan-2015	null	null	null	2016	clinical	United States	Human	stool, blood & tissue, unspecified	null	CP041564.1	null	null	plasmid p168-1	null	12	adk(13)	fumC(13)	gyrB(9)	icd(13)	mdh(16)	purA(10)	recA(9)	B2	Col(MG828)	130956	50.155	ColRNAI_rep_cluster_1291,IncFIIA,IncFII,IncFIB	MOBP,MOBF	MPF_F	MOBF	Conjugative	Col156;IncFIC;IncFIB	144
Escherichia coli	Bacteria;Proteobacteria;Gammaproteobacteria	SRR7851088	null	SAMN10076926	PRJNA488345	null	null			null				06-Aug-2019	null	null	null	2015	clinical	Singapore	Human	stool, blood & tissue, unspecified	null	CP041570.1	null	null	plasmid p168-7	null	95	adk(37)	fumC(38)	gyrB(19)	icd(37)	mdh(17)	purA(11)	recA(26)	B2	Col(MG828); IncFIA	93108	47.7489	-	-	-	-	Non-mobilizable	NA	118
Escherichia coli	Bacteria;Proteobacteria;Gammaproteobacteria	SRR9222285	null	SAMN11849062	PRJNA544527	null	null			null				31-Jul-2019	null	null	null	2016	clinical	United States	Human	clinical	null	CP041958.1	null	null	plasmid pEC2_3	null	69	adk(21)	fumC(35)	gyrB(27)	icd(6)	mdh(5)	purA(5)	recA(4)	D	Col156; Col8282	4072	49.3615	rep_cluster_1778	MOBQ	-	MOBQ,MOBQ	Mobilizable	NA	2
Escherichia coli	Bacteria;Proteobacteria;Gammaproteobacteria	SRR2970158	null	SAMN04293302	PRJNA292667	null	null			null				03-Dec-2015	null	null	null	2014	unknown	United States		animal	null	CP042248.1	null	null	plasmid pBCE049-2	null	95	adk(37)	fumC(38)	gyrB(19)	icd(37)	mdh(17)	purA(11)	recA(26)	B2	IncFIB(AP001918); IncFII(pCoo); IncI(Gamma)	102714	49.7702	IncI1	MOBP	MPF_I	MOBP	Conjugative	IncI	102
Escherichia coli	Bacteria;Proteobacteria;Gammaproteobacteria	SRR7660839	null	SAMN09784516	PRJNA338676	null	null			null				08-Aug-2018	null	null	null	2016	environmental/other	United States	Companion Animal	animal	null	CP042648.1	null	null	plasmid pNCYU-21-79-3	null	73	adk(36)	fumC(24)	gyrB(9)	icd(13)	mdh(17)	purA(11)	recA(25)	B2	Col(pHAD28); Col440II	3671	55.6252	ColRNAI_rep_cluster_1987	MOBP	-	MOBP	Mobilizable	ColRNAI;Col440II	3
Escherichia coli	Bacteria;Proteobacteria;Gammaproteobacteria	SRR7967855	null	SAMN10180201	PRJNA480723	null	null			null				04-Oct-2019	null	null	null	2013	clinical	Australia	Human	stool, blood & tissue, unspecified	null	CP042870.1	null	null	plasmid unnamed3	null	73	adk(36)	fumC(24)	gyrB(9)	icd(13)	mdh(17)	purA(11)	recA(25)	B2	Col156; IncFIB(AP001918); IncFII	11153	54.0393	-	-	-	-	Non-mobilizable	NA	11
Escherichia coli	Bacteria;Proteobacteria;Gammaproteobacteria	SRR7371322	null	SAMN09460059	PRJNA476828	null	null			null				28-Mar-2019	null	null	null	2017	clinical	Singapore	Human	stool, blood & tissue, unspecified	null	CP042889.1	null	null	plasmid pNMBU-W12E19_05	null	69	adk(21)	fumC(35)	gyrB(27)	icd(6)	mdh(5)	purA(5)	recA(4)	D	Col(MG828); Col156; ColRNAI; ColpVC; IncX4	7939	41.6299	ColRNAI_rep_cluster_1857	MOBP,MOBP	-	MOBP	Mobilizable	ColRNAI	8
Escherichia coli	Bacteria;Proteobacteria;Gammaproteobacteria	SRR7213640	null	SAMN09254122	PRJNA472883	null	null			null				01-Sep-2018	null	null	null	2014	environmental/other		Livestock	animal	null	CP043204.1	null	null	plasmid pPG20180058.1-IncI2	null	12	adk(13)	fumC(13)	gyrB(9)	icd(13)	mdh(16)	purA(10)	recA(9)	B2	IncC; IncI2(Delta)	64415	42.3659	IncI2	MOBP	MPF_T	-	Conjugative	IncI2	85
Escherichia coli	Bacteria;Proteobacteria;Gammaproteobacteria	SRR8436618	null	SAMN10735161	PRJNA514844	null	null			null				01-Feb-2020	null	null	null	2013	clinical	China	Human	stool, blood & tissue, unspecified	null	CP043407.1	null	null	plasmid pNMBU-W13E19_01	null	131	adk(53)	fumC(40)	gyrB(47)	icd(13)	mdh(36)	purA(28)	recA(29)	B2	IncN; IncQ1	122112	52.5616	IncFIB,IncFIIA,IncFII,IncFIA	MOBF	MPF_F	MOBF	Conjugative	IncFIB;IncFII;IncFIA	151
Escherichia coli	Bacteria;Proteobacteria;Gammaproteobacteria	SRR10127017	null	SAMN12768712	PRJNA565795	null	null			null				16-Sep-2019	null	null	null	2017	clinical	Australia	Human	clinical	null	CP043408.1	null	null	plasmid pNMBU-W13E19_02	null	73	adk(36)	fumC(24)	gyrB(9)	icd(13)	mdh(17)	purA(11)	recA(25)	B2	IncFII	67044	51.6929	IncFIIA,IncFII	MOBF	MPF_F	MOBP	Conjugative	IncFII	76
Escherichia coli	Bacteria;Proteobacteria;Gammaproteobacteria	SRR5024533	null	SAMN06019237	PRJNA315192	null	null			null				16-Nov-2016	null	null	null	2016-	clinical	United Kingdom	Human	clinical	null	CP043409.1	null	null	plasmid pNMBU-W13E19_03	null	131	adk(53)	fumC(40)	gyrB(47)	icd(13)	mdh(36)	purA(28)	recA(29)	B2	Col156; IncFIA; IncFII; IncFII(pSE11)	5164	47.5019	ColRNAI_rep_cluster_1291	MOBQ	-	-	Mobilizable	Col156	5
Escherichia coli	Bacteria;Proteobacteria;Gammaproteobacteria	SRR8541273	null	SAMN10821632	PRJNA516477	null	null			null				24-Jan-2020	null	null	null	2014	clinical	Canada	Human	clinical	null	CP045787.1	null	null	plasmid p3CFSAN029786	null	73	adk(36)	fumC(24)	gyrB(9)	icd(13)	mdh(17)	purA(11)	recA(25)	B2	ColRNAI	2679	45.95	ColRNAI_rep_cluster_1857	MOBF	-	MOB_unknown	Mobilizable	Col440I	3
Escherichia coli	Bacteria;Proteobacteria;Gammaproteobacteria	SRR9127694	null	SAMN11843651	PRJNA544583	null	null			null				25-May-2019	null	null	null	2018	clinical		Human	clinical	null	CP046261.1	null	null	plasmid p2947-NDM5	null	131	adk(53)	fumC(40)	gyrB(47)	icd(13)	mdh(36)	purA(28)	recA(29)	B2	Col(MG828); Col156; IncFIA; IncFII	66053	52.4109	IncFIIA,IncFII	MOBF	MPF_F	MOBP	Conjugative	IncFII	77
Escherichia coli	Bacteria;Proteobacteria;Gammaproteobacteria	SRR11252125	null	SAMN14317034	PRJNA292663	null	null			null				06-Mar-2020	null	null	null	2019	environmental/other	United States	Poultry	animal	null	CP047457.1	null	null	plasmid pZF31-4kb	null	10	adk(10)	fumC(11)	gyrB(4)	icd(8)	mdh(8)	purA(8)	recA(2)	A	Col(pHAD28); Col440I; Col440II; ColpVC; IncFIB(pB171); IncFII(pCoo)	4145	50.8323	ColRNAI_rep_cluster_1987	-	-	-	Non-mobilizable	Col440I	3
Escherichia coli	Bacteria;Proteobacteria;Gammaproteobacteria	SRR6111675	null	SAMN07677186	PRJNA407956	null	null			null				27-Oct-2018	null	null	null	2012	unknown	United States		unknown	null	CP047463.1	null	null	plasmid pZF34-4kb	null	12	adk(13)	fumC(13)	gyrB(9)	icd(13)	mdh(16)	purA(10)	recA(9)	B2	Col(pHAD28); Col156; IncFIB(AP001918); IncFII	4145	50.8323	ColRNAI_rep_cluster_1987	-	-	-	Non-mobilizable	Col440I	2
Escherichia coli	Bacteria;Proteobacteria;Gammaproteobacteria	SRR2970655	null	SAMN04159648	PRJNA297860	null	null			null				08-Dec-2015	null	null	null	2012	clinical	Germany	Human	clinical	null	CP047581.1	null	null	plasmid p94EC-5	null	131	adk(53)	fumC(40)	gyrB(47)	icd(13)	mdh(36)	purA(28)	recA(29)	B2	ColRNAI; IncFIB(AP001918); IncFIC(FII); IncFII(pHN7A8)	6647	48.5482	ColRNAI_rep_cluster_1857	MOBP	-	MOBP	Mobilizable	ColRNAI	7
Escherichia coli	Bacteria;Proteobacteria;Gammaproteobacteria	SRR11423879	null	SAMN14448342	PRJNA292663	null	null			null				25-Mar-2020	null	null	null	2019	environmental/other	United States	Poultry	animal	null	CP047582.1	null	null	plasmid p94EC-6	null	131	adk(53)	fumC(40)	gyrB(47)	icd(13)	mdh(36)	purA(28)	recA(29)	B2	Col(MG828); IncHI2A; IncX1	1506	50.2656	ColRNAI_rep_cluster_1885	-	-	-	Non-mobilizable	Col(MG828)	2
Escherichia coli	Bacteria;Proteobacteria;Gammaproteobacteria	null	CVM N18EC0432	SAMN12359680	PRJNA292661	GCA_012935215.1	Complete	5.49702	50.4232	chromosome:CP048290.1; plasmid pN18EC0432-1:CP048293.1; plasmid pN18EC0432-2:CP048296.1; plasmid pN18EC0432-3:CP048295.1; plasmid pN18EC0432-4:CP048291.1; plasmid pN18EC0432-5:CP048292.1; plasmid pN18EC0432-6:CP048294.1		7	5030	2020-04-30T00:00:00Z	ftp://ftp.ncbi.nlm.nih.gov/genomes/all/GCA/012/935/215/GCA_012935215.1_ASM1293521v1		Pathogen: environmental/food/other	2018	environmental/other	USA:CA-UC Davis	0	produce / consumables	CVM N18EC0432	CP048291.1	CP048291		plasmid pN18EC0432-4	CP048290.1	453	adk(99)	fumC(6)	gyrB(33)	icd(33)	mdh(24)	purA(8)	recA(7)	B1	IncX1; IncX3	47739	41.2367	IncX1	MOBP	MPF_T	MOBP	Conjugative	IncX3;IncX1	55
Escherichia coli	Bacteria;Proteobacteria;Gammaproteobacteria	null	CVM N18EC0432	SAMN12359680	PRJNA292661	GCA_012935215.1	Complete	5.49702	50.4232	chromosome:CP048290.1; plasmid pN18EC0432-1:CP048293.1; plasmid pN18EC0432-2:CP048296.1; plasmid pN18EC0432-3:CP048295.1; plasmid pN18EC0432-4:CP048291.1; plasmid pN18EC0432-5:CP048292.1; plasmid pN18EC0432-6:CP048294.1		7	5030	2020-04-30T00:00:00Z	ftp://ftp.ncbi.nlm.nih.gov/genomes/all/GCA/012/935/215/GCA_012935215.1_ASM1293521v1		Pathogen: environmental/food/other	2018	environmental/other	USA:CA-UC Davis	0	produce / consumables	CVM N18EC0432	CP048292.1	CP048292		plasmid pN18EC0432-5	CP048290.1	453	adk(99)	fumC(6)	gyrB(33)	icd(33)	mdh(24)	purA(8)	recA(7)	B1	NONE_ID	7010	53.5949	-	-	-	-	Non-mobilizable	NA	9
Escherichia coli	Bacteria;Proteobacteria;Gammaproteobacteria	null	CVM N18EC0432	SAMN12359680	PRJNA292661	GCA_012935215.1	Complete	5.49702	50.4232	chromosome:CP048290.1; plasmid pN18EC0432-1:CP048293.1; plasmid pN18EC0432-2:CP048296.1; plasmid pN18EC0432-3:CP048295.1; plasmid pN18EC0432-4:CP048291.1; plasmid pN18EC0432-5:CP048292.1; plasmid pN18EC0432-6:CP048294.1		7	5030	2020-04-30T00:00:00Z	ftp://ftp.ncbi.nlm.nih.gov/genomes/all/GCA/012/935/215/GCA_012935215.1_ASM1293521v1		Pathogen: environmental/food/other	2018	environmental/other	USA:CA-UC Davis	0	produce / consumables	CVM N18EC0432	CP048293.1	CP048293		plasmid pN18EC0432-1	CP048290.1	453	adk(99)	fumC(6)	gyrB(33)	icd(33)	mdh(24)	purA(8)	recA(7)	B1	IncHI2; IncHI2A	269306	47.0075	rep_cluster_1088,IncH	MOBH	MPF_F	MOBH	Conjugative	RepA;IncHI2;IncHI2A	312
Escherichia coli	Bacteria;Proteobacteria;Gammaproteobacteria	null	CVM N18EC0432	SAMN12359680	PRJNA292661	GCA_012935215.1	Complete	5.49702	50.4232	chromosome:CP048290.1; plasmid pN18EC0432-1:CP048293.1; plasmid pN18EC0432-2:CP048296.1; plasmid pN18EC0432-3:CP048295.1; plasmid pN18EC0432-4:CP048291.1; plasmid pN18EC0432-5:CP048292.1; plasmid pN18EC0432-6:CP048294.1		7	5030	2020-04-30T00:00:00Z	ftp://ftp.ncbi.nlm.nih.gov/genomes/all/GCA/012/935/215/GCA_012935215.1_ASM1293521v1		Pathogen: environmental/food/other	2018	environmental/other	USA:CA-UC Davis	0	produce / consumables	CVM N18EC0432	CP048294.1	CP048294		plasmid pN18EC0432-6	CP048290.1	453	adk(99)	fumC(6)	gyrB(33)	icd(33)	mdh(24)	purA(8)	recA(7)	B1	Col(MG828)	2461	40.3495	ColRNAI_rep_cluster_1885	-	-	-	Non-mobilizable	Col(MG828)	2
Escherichia coli	Bacteria;Proteobacteria;Gammaproteobacteria	null	CVM N18EC0432	SAMN12359680	PRJNA292661	GCA_012935215.1	Complete	5.49702	50.4232	chromosome:CP048290.1; plasmid pN18EC0432-1:CP048293.1; plasmid pN18EC0432-2:CP048296.1; plasmid pN18EC0432-3:CP048295.1; plasmid pN18EC0432-4:CP048291.1; plasmid pN18EC0432-5:CP048292.1; plasmid pN18EC0432-6:CP048294.1		7	5030	2020-04-30T00:00:00Z	ftp://ftp.ncbi.nlm.nih.gov/genomes/all/GCA/012/935/215/GCA_012935215.1_ASM1293521v1		Pathogen: environmental/food/other	2018	environmental/other	USA:CA-UC Davis	0	produce / consumables	CVM N18EC0432	CP048295.1	CP048295		plasmid pN18EC0432-3	CP048290.1	453	adk(99)	fumC(6)	gyrB(33)	icd(33)	mdh(24)	purA(8)	recA(7)	B1	IncI1-I(Gamma)	99802	49.9329	IncI1	MOBP	MPF_I	MOBP	Conjugative	IncI1	113
Escherichia coli	Bacteria;Proteobacteria;Gammaproteobacteria	null	CVM N18EC0432	SAMN12359680	PRJNA292661	GCA_012935215.1	Complete	5.49702	50.4232	chromosome:CP048290.1; plasmid pN18EC0432-1:CP048293.1; plasmid pN18EC0432-2:CP048296.1; plasmid pN18EC0432-3:CP048295.1; plasmid pN18EC0432-4:CP048291.1; plasmid pN18EC0432-5:CP048292.1; plasmid pN18EC0432-6:CP048294.1		7	5030	2020-04-30T00:00:00Z	ftp://ftp.ncbi.nlm.nih.gov/genomes/all/GCA/012/935/215/GCA_012935215.1_ASM1293521v1		Pathogen: environmental/food/other	2018	environmental/other	USA:CA-UC Davis	0	produce / consumables	CVM N18EC0432	CP048296.1	CP048296		plasmid pN18EC0432-2	CP048290.1	453	adk(99)	fumC(6)	gyrB(33)	icd(33)	mdh(24)	purA(8)	recA(7)	B1	IncFIB(AP001918); IncFIC(FII)	137411	50.7812	IncFIB,IncFII,IncFIIA	MOBF	MPF_F	MOBF	Conjugative	IncFIB;IncFIC	139
Escherichia coli	Bacteria;Proteobacteria;Gammaproteobacteria	SRR7788259	null	SAMN09954410	PRJNA357722	null	null			null				05-Sep-2018	null	null	null	2016	environmental/other	United States	Aquatic Animal	produce / consumables	null	CP048307.1	null	null	plasmid p009_C	null	73	adk(36)	fumC(24)	gyrB(9)	icd(13)	mdh(17)	purA(11)	recA(25)	B2	IncFII(pSE11)	94239	51.6803	-	-	-	-	Non-mobilizable	NA	84
Escherichia coli	Bacteria;Proteobacteria;Gammaproteobacteria	SRR7967884	null	SAMN10180249	PRJNA480723	null	null			null				04-Oct-2019	null	null	null	2016	clinical	Australia	Human	stool, blood & tissue, unspecified	null	CP048319.1	null	null	plasmid p32-4_I	null	73	adk(36)	fumC(24)	gyrB(9)	icd(13)	mdh(17)	purA(11)	recA(25)	B2	Col(BS512); Col156; IncFIB(AP001918); IncFII; IncFII(29)	2101	47.1204	Inc13	-	-	-	Non-mobilizable	Col(BS512)	2
Escherichia coli	Bacteria;Proteobacteria;Gammaproteobacteria	SRR7839400	null	SAMN10039496	PRJNA435617	null	null			null				14-Sep-2018	null	null	null	2010	clinical	United States	Human	stool, blood & tissue, unspecified	null	CP048331.1	null	null	plasmid p010_A	null	131	adk(53)	fumC(40)	gyrB(47)	icd(13)	mdh(36)	purA(28)	recA(29)	B2	IncFIA; IncFII	129675	52.2391	IncFIB,IncFIIA,IncFII,IncFIA	MOBF	MPF_F	MOBF	Conjugative	IncFIB;IncFII;IncFIA	147
Escherichia coli	Bacteria;Proteobacteria;Gammaproteobacteria	SRR4787308	null	SAMN05965588	PRJNA315192	null	null			null				31-Aug-2017	null	null	null	2016	clinical	United Kingdom	Human	clinical	null	CP048340.1	null	null	plasmid p142_C	null	73	adk(36)	fumC(24)	gyrB(9)	icd(13)	mdh(17)	purA(11)	recA(25)	B2	Col(pHAD28); IncX1	47545	44.5999	-	-	-	-	Non-mobilizable	NA	70
Escherichia coli	Bacteria;Proteobacteria;Gammaproteobacteria	SRR3574257	null	SAMN05163734	PRJNA315192	null	null			null				24-May-2016	null	null	null	2016	clinical	United Kingdom	Human	clinical	null	CP048362.1	null	null	plasmid p53_C	null	95	adk(37)	fumC(38)	gyrB(19)	icd(37)	mdh(17)	purA(11)	recA(26)	B2	IncFIB(AP001918); IncFII	69538	51.6106	IncFIIA,IncFII	MOBF	MPF_F	MOBF	Conjugative	IncFII	82
Escherichia coli	Bacteria;Proteobacteria;Gammaproteobacteria	SRR5152302	null	SAMN06174334	PRJNA218110	null	null			null				06-Jan-2017	null	null	null	2015	clinical	United States	Human	clinical	null	CP048370.1	null	null	plasmid pC-F-164_C	null	73	adk(36)	fumC(24)	gyrB(9)	icd(13)	mdh(17)	purA(11)	recA(25)	B2	Col(BS512); IncFIA; IncFIB(AP001918); IncFII(pAMA1167-NDM-5)	2089	47.1996	Inc13	-	-	-	Non-mobilizable	Col(BS512)	1
Escherichia coli	Bacteria;Proteobacteria;Gammaproteobacteria	SRR7691734	null	SAMN09829092	PRJNA485654	null	null			null				14-Aug-2018	null	null	null	2016	clinical	China	Human	clinical	null	CP048648.1	null	null	plasmid unnamed	null	131	adk(53)	fumC(40)	gyrB(47)	icd(13)	mdh(36)	purA(28)	recA(29)	B2	IncFIB(AP001918); IncFII(29); IncI1-I(Gamma)	126964	50.4852	IncFIB,ColRNAI_rep_cluster_1291,IncFIIA,IncFII	MOBF	MPF_F	MOBF	Conjugative	IncFIB;Col156;IncFII	155
Escherichia coli	Bacteria;Proteobacteria;Gammaproteobacteria	SRR3050867	null	SAMN04357518	PRJNA306133	null	null			null				05-Jan-2016	null	null	null	2009	clinical	United Kingdom	Human	clinical	null	CP049078.1	null	null	plasmid p11A_p1	null	12	adk(13)	fumC(13)	gyrB(9)	icd(13)	mdh(16)	purA(10)	recA(9)	B2	IncB/O/K/Z; IncFIB(AP001918); IncFII; IncFII(pCoo)	70740	51.907	IncFII,IncFIIA	MOBF	MPF_F	MOBF	Conjugative	IncFII	88
Escherichia coli	Bacteria;Proteobacteria;Gammaproteobacteria	SRR10236248	null	SAMN12731581	PRJNA564992	null	null			null				06-Oct-2019	null	null	null	2013	clinical	Canada	Human	stool, blood & tissue, unspecified	null	CP049079.1	null	null	plasmid p11A_p2	null	131	adk(53)	fumC(40)	gyrB(47)	icd(13)	mdh(36)	purA(28)	recA(29)	B2	Col(MG828); IncFIA; IncFIB(AP001918); IncFII	180963	52.0079	IncFIA,IncFII,IncFIIA,ColRNAI_rep_cluster_1291,IncFIB	MOBF,MOBP	MPF_F	MOBF	Conjugative	IncFIC;Col156;IncFIB	203
Escherichia coli	Bacteria;Proteobacteria;Gammaproteobacteria	SRR10357575	null	SAMN13150825	PRJNA292663	null	null			null				28-Oct-2019	null	null	null	2019	environmental/other	United States	Poultry	animal	null	CP049102.1	null	null	plasmid p2	null	69	adk(21)	fumC(35)	gyrB(27)	icd(6)	mdh(5)	purA(5)	recA(4)	D	Col(MG828); Col(pHAD28); IncFIA; IncFIB(AP001918); IncFIC(FII); IncHI1B(pNDM-CIT); IncX1; p0111	168051	50.7346	IncFIB,IncFII,IncFIA	MOBF	MPF_F	-	Conjugative	IncFIB;IncFIC;IncFIA	178
Escherichia coli	Bacteria;Proteobacteria;Gammaproteobacteria	SRR5430191	null	SAMN06702067	PRJNA381936	null	null			null				01-May-2018	null	null	null	2014	clinical		Human	clinical	null	CP049106.1	null	null	plasmid p6	null	73	adk(36)	fumC(24)	gyrB(9)	icd(13)	mdh(17)	purA(11)	recA(25)	B2	IncFIA; IncFIB(pB171)	4073	51.4608	rep_cluster_1785	MOBQ	-	MOBQ,MOBQ	Mobilizable	NA	2
Escherichia coli	Bacteria;Proteobacteria;Gammaproteobacteria	SRR8835793	null	SAMN11313036	PRJNA530382	null	null			null				02-Apr-2019	null	null	null	2010	clinical	Hong Kong	Human	clinical	null	CP049937.1	null	null	plasmid pARG01	null	95	adk(37)	fumC(38)	gyrB(19)	icd(37)	mdh(17)	purA(11)	recA(26)	B2	ColRNAI; IncFIB(AP001918); IncFII	127295	51.5244	IncFIIA,IncFII,IncFIB	MOBF,MOBP	MPF_F	-	Conjugative	IncFIB	136
Escherichia coli	Bacteria;Proteobacteria;Gammaproteobacteria	null	SCU-318	SAMN14609794	PRJNA624897	GCA_012934735.1	Complete	5.01935	50.6311	chromosome:CP051692.1; plasmid pSCU-318-1:CP051693.1		2	4080	2020-04-30T00:00:00Z	ftp://ftp.ncbi.nlm.nih.gov/genomes/all/GCA/012/934/735/GCA_012934735.1_ASM1293473v1				unknown			unknown		CP051693.1	CP051693		plasmid pSCU-318-1	NZ_CP051692.1	106	adk(21)	fumC(35)	gyrB(27)	icd(6)	mdh(5)	purA(8)	recA(4)	D	IncFIB(AP001918); IncFII(pRSB107)	104839	47.3612	IncFIB,IncFIIA,IncFII	MOBF	MPF_F	MOBF	Conjugative	IncFIB;IncFII	148
Escherichia coli	Bacteria;Proteobacteria;Gammaproteobacteria	SRR8689765	null	SAMN11042408	PRJNA525149	null	null			null				06-Apr-2019	null	null	null	2016	environmental/other	United States	Wild Animal	stool, blood & tissue, unspecified	null	CP051702.1	null	null	plasmid pSCU-125-2	null	95	adk(37)	fumC(38)	gyrB(19)	icd(37)	mdh(17)	purA(11)	recA(26)	B2	Col(MG828); Col156; Col8282; ColRNAI; IncB/O/K/Z; IncFII	93339	53.4353	IncFIIA	MOBP	MPF_I	MOBP	Conjugative	IncB/O/K/Z	105
Escherichia coli	Bacteria;Proteobacteria;Gammaproteobacteria	SRR11101145	null	SAMN14125503	PRJNA318591	null	null			null				18-Feb-2020	null	null	null	2019	environmental/other	United States	Companion Animal	stool, blood & tissue, unspecified	null	CP051703.1	null	null	plasmid pSCU-125-3	null	131	adk(53)	fumC(40)	gyrB(47)	icd(13)	mdh(36)	purA(28)	recA(29)	B2	IncFII(29)	5391	56.6871	-	-	-	-	Non-mobilizable	NA	5
Escherichia coli	Bacteria;Proteobacteria;Gammaproteobacteria	SRR10302655	null	SAMN13051405	PRJNA292663	null	null			null				18-Oct-2019	null	null	null	2019	environmental/other	United States	Poultry	animal	null	CP051705.1	null	null	plasmid pSCU-125-5	null	10	adk(10)	fumC(11)	gyrB(4)	icd(8)	mdh(8)	purA(8)	recA(2)	A	Col(MG828)	2337	41.6774	ColRNAI_rep_cluster_1885	-	-	-	Non-mobilizable	Col(MG828)	1
Escherichia coli	Bacteria;Proteobacteria;Gammaproteobacteria	SRR3988044	null	SAMN05439463	PRJNA230969	null	null			null				01-Jan-2015	null	null	null	2010	clinical	Norway	Human	stool, blood & tissue, unspecified	null	CP051709.1	null	null	plasmid pSCU-124-3	null	95	adk(37)	fumC(38)	gyrB(19)	icd(37)	mdh(17)	purA(11)	recA(26)	B2	ColRNAI	12301	48.0693	ColRNAI_rep_cluster_1857,ColRNAI_rep_cluster_1857	MOBP,MOBP	-	MOBP,MOBP	Mobilizable	ColRNAI;ColRNAI	12
Escherichia coli	Bacteria;Proteobacteria;Gammaproteobacteria	SRR10247328	null	SAMN12995102	PRJNA315192	null	null			null				09-Oct-2019	null	null	null	2019	clinical	United Kingdom	Human	clinical	null	CP051710.1	null	null	plasmid pSCU-124-4	null	12	adk(13)	fumC(13)	gyrB(9)	icd(13)	mdh(16)	purA(10)	recA(9)	B2	Col(MG828)	1549	51.0652	ColRNAI_rep_cluster_1885	-	-	MOB_unknown,MOBP	Mobilizable	Col(MG828)	1
Escherichia coli	Bacteria;Proteobacteria;Gammaproteobacteria	SRR10905571	null	SAMN12250587	PRJNA553678	null	null			null				11-Feb-2020	null	null	null	2016	clinical	United States	Human	clinical	null	CP051712.1	null	null	plasmid pSCU-123-1	null	73	adk(36)	fumC(24)	gyrB(9)	icd(13)	mdh(17)	purA(11)	recA(25)	B2	Col156; IncFIB(AP001918); IncFII(29)	116892	50.8709	IncFIB,ColRNAI_rep_cluster_1291,IncFIIA,IncFII	MOBF	MPF_F	MOBF	Conjugative	IncFIB;Col156;IncFII	139
Escherichia coli	Bacteria;Proteobacteria;Gammaproteobacteria	SRR3578663	null	SAMN05170821	PRJNA315192	null	null			null				25-May-2016	null	null	null	2015	clinical	United Kingdom	Human	clinical	null	CP051713.1	null	null	plasmid pSCU-123-2	null	95	adk(37)	fumC(38)	gyrB(19)	icd(37)	mdh(17)	purA(11)	recA(26)	B2	IncB/O/K/Z; IncFII(pRSB107)	94616	52.7638	IncI1	MOBP	MPF_I	MOBP	Conjugative	IncB/O/K/Z	100
Escherichia coli	Bacteria;Proteobacteria;Gammaproteobacteria	SRR8541481	null	SAMN10821646	PRJNA516477	null	null			null				24-Jan-2020	null	null	null	2015	clinical	Canada	Human	clinical	null	CP051715.1	null	null	plasmid pSCU-122-1	null	95	adk(37)	fumC(38)	gyrB(19)	icd(37)	mdh(17)	purA(11)	recA(26)	B2	Col156; IncB/O/K/Z; IncFIB(AP001918); IncFII(29)	114224	51.0191	IncFIB,ColRNAI_rep_cluster_1291,IncFIIA,IncFII	MOBF	MPF_F	MOBF	Conjugative	IncFIB;Col156;IncFII	139
Escherichia coli	Bacteria;Proteobacteria;Gammaproteobacteria	SRR8541300	null	SAMN10821383	PRJNA516477	null	null			null				24-Jan-2020	null	null	null	2013	clinical	Canada	Human	clinical	null	CP051722.1	null	null	plasmid pSCU-116-3	null	95	adk(37)	fumC(38)	gyrB(19)	icd(37)	mdh(17)	purA(11)	recA(26)	B2	Col(MG828); Col156; Col8282; ColRNAI; IncFIB(AP001918); IncFII	5153	45.7403	ColRNAI_rep_cluster_1857	MOBF	-	MOB_unknown	Mobilizable	ColRNAI	6
Escherichia coli	Bacteria;Proteobacteria;Gammaproteobacteria	SRR11094175	null	SAMN14118518	PRJNA606985	null	null			null				17-Feb-2020	null	null	null	2018	clinical	Australia	Human	clinical	null	CP051724.1	null	null	plasmid pSCU-116-5	null	95	adk(37)	fumC(38)	gyrB(19)	icd(37)	mdh(17)	purA(11)	recA(26)	B2	Col(MG828); p0111	1538	51.9506	ColRNAI_rep_cluster_1885	-	-	MOB_unknown,MOBP	Mobilizable	Col(MG828)	2
Escherichia coli	Bacteria;Proteobacteria;Gammaproteobacteria	SRR3050871	null	SAMN04357522	PRJNA306133	null	null			null				05-Jan-2016	null	null	null	2009	clinical	United Kingdom	Human	clinical	null	CP051726.1	null	null	plasmid pSCU-112-1	null	73	adk(36)	fumC(24)	gyrB(9)	icd(13)	mdh(17)	purA(11)	recA(25)	B2	Col156; IncB/O/K/Z; IncFIB(AP001918); IncFII	103780	51.7171	IncFIB,ColRNAI_rep_cluster_1291,IncFIIA,IncFII	MOBF	MPF_F	MOBF	Conjugative	IncFIB;Col156;IncFIC	127
Escherichia coli	Bacteria;Proteobacteria;Gammaproteobacteria	SRR8397555	null	SAMN10686065	PRJNA230975	null	null			null				04-Jan-2019	null	null	null	2016	environmental/other	United States	Livestock	stool, blood & tissue, unspecified	null	CP051732.1	null	null	plasmid pSCU-106-5	null	73	adk(36)	fumC(24)	gyrB(9)	icd(13)	mdh(17)	purA(11)	recA(25)	B2	ColRNAI	4660	45.6009	ColRNAI_rep_cluster_1857	-	-	MOBP	Mobilizable	ColRNAI	5
Escherichia coli	Bacteria;Proteobacteria;Gammaproteobacteria	SRR5666624	null	SAMN07212739	PRJNA288601	null	null			null				12-Jun-2017	null	null	null	2014	clinical	United States	Human	stool, blood & tissue, unspecified	null	CP051734.1	null	null	plasmid pSCU-109-1	null	131	adk(53)	fumC(40)	gyrB(47)	icd(13)	mdh(36)	purA(28)	recA(29)	B2	IncFIB(AP001918); IncFII(29); IncI(Gamma)	110400	50.2736	IncFIB,ColRNAI_rep_cluster_1291,IncFIIA,IncFII	MOBF	MPF_F	MOBF	Conjugative	IncFIB;Col156;IncFII	133
Escherichia coli	Bacteria;Proteobacteria;Gammaproteobacteria	SRR9220536	null	SAMN11849039	PRJNA544527	null	null			null				31-Jul-2019	null	null	null	2016	clinical	United States	Human	clinical	null	CP051748.1	null	null	plasmid pSCU-484-4	null	69	adk(21)	fumC(35)	gyrB(27)	icd(6)	mdh(5)	purA(5)	recA(4)	D	Col156; Col8282	4082	49.4121	rep_cluster_1778	MOBQ	-	MOBQ,MOBQ	Mobilizable	Col8282	2
Escherichia coli	Bacteria;Proteobacteria;Gammaproteobacteria	null	SCU-306	SAMN14609791	PRJNA624897	GCA_013084945.1	Complete	5.27026	50.5255	chromosome:CP053231.1; plasmid pSCU-306-1:CP053232.1; plasmid pSCU-306-2:CP053233.1		3	4742	2020-05-13T00:00:00Z	ftp://ftp.ncbi.nlm.nih.gov/genomes/all/GCA/013/084/945/GCA_013084945.1_ASM1308494v1	ftp://ftp.ncbi.nlm.nih.gov/genomes/all/GCF/013/084/945/GCF_013084945.1_ASM1308494v1	Microbe	0	clinical	USA: California	Homo sapiens	clinical	SCU-306	CP053232.1	CP053232		plasmid pSCU-306-1	CP053231.1	95	adk(37)	fumC(38)	gyrB(19)	icd(37)	mdh(17)	purA(11)	recA(26)	B2	Col156; IncFIB(AP001918); IncFII(pCoo)	128584	51.3034	IncFIB,ColRNAI_rep_cluster_1291,IncFII	MOBP,MOBF	MPF_F	-	Conjugative	IncFIB;Col156;IncFIC	168
Escherichia coli	Bacteria;Proteobacteria;Gammaproteobacteria	null	SCU-306	SAMN14609791	PRJNA624897	GCA_013084945.1	Complete	5.27026	50.5255	chromosome:CP053231.1; plasmid pSCU-306-1:CP053232.1; plasmid pSCU-306-2:CP053233.1		3	4742	2020-05-13T00:00:00Z	ftp://ftp.ncbi.nlm.nih.gov/genomes/all/GCA/013/084/945/GCA_013084945.1_ASM1308494v1	ftp://ftp.ncbi.nlm.nih.gov/genomes/all/GCF/013/084/945/GCF_013084945.1_ASM1308494v1	Microbe	0	clinical	USA: California	Homo sapiens	clinical	SCU-306	CP053233.1	CP053233		plasmid pSCU-306-2	CP053231.1	95	adk(37)	fumC(38)	gyrB(19)	icd(37)	mdh(17)	purA(11)	recA(26)	B2	IncFIB(pLF82-PhagePlasmid)	112229	46.3142	IncFIB	MOBP	-	-	Mobilizable	IncFIB	134
Escherichia coli	Bacteria;Proteobacteria;Gammaproteobacteria	null	SCU-485	SAMN14609801	PRJNA624897	GCA_013085205.1	Complete	4.78733	50.607	chromosome:CP053245.1; plasmid pSCU-485-1:CP053246.1		2	4288	2020-05-13T00:00:00Z	ftp://ftp.ncbi.nlm.nih.gov/genomes/all/GCA/013/085/205/GCA_013085205.1_ASM1308520v1	ftp://ftp.ncbi.nlm.nih.gov/genomes/all/GCF/013/085/205/GCF_013085205.1_ASM1308520v1	Microbe	2018	clinical	USA: California	Homo sapiens	clinical	SCU-485	CP053246.1	CP053246		plasmid pSCU-485-1	CP053245.1	420	adk(13)	fumC(38)	gyrB(84)	icd(13)	mdh(17)	purA(68)	recA(34)	B2	Col156; IncFIB(AP001918); IncFII(29)	111831	50.9483	IncFIB,ColRNAI_rep_cluster_1291,IncFIIA,IncFII	MOBF	MPF_F	MOBF	Conjugative	IncFIB;Col156;IncFII	138
Escherichia coli	Bacteria;Proteobacteria;Gammaproteobacteria	null	SCU-482	SAMN14609798	PRJNA624897	GCA_013085025.1	Complete	5.30426	50.7492	chromosome:CP053247.1; plasmid pSCU-482-1:CP053248.1; plasmid pSCU-482-2:CP053249.1; plasmid pSCU-482-3:CP053250.1		4	4748	2020-05-13T00:00:00Z	ftp://ftp.ncbi.nlm.nih.gov/genomes/all/GCA/013/085/025/GCA_013085025.1_ASM1308502v1	ftp://ftp.ncbi.nlm.nih.gov/genomes/all/GCF/013/085/025/GCF_013085025.1_ASM1308502v1	Microbe	2018	clinical	USA: California	Homo sapiens	clinical	SCU-482	CP053248.1	CP053248		plasmid pSCU-482-1	NZ_CP053247.1	69	adk(21)	fumC(35)	gyrB(27)	icd(6)	mdh(5)	purA(5)	recA(4)	D	IncFII(29); Col156; IncFIB(AP001918); IncQ1	145015	52.5732	IncFIB,ColRNAI_rep_cluster_1291,IncQ1,IncFIIA,IncFII	MOBF	MPF_F	MOBF	Conjugative	IncFIB;Col156;IncFII	182
Escherichia coli	Bacteria;Proteobacteria;Gammaproteobacteria	null	SCU-482	SAMN14609798	PRJNA624897	GCA_013085025.1	Complete	5.30426	50.7492	chromosome:CP053247.1; plasmid pSCU-482-1:CP053248.1; plasmid pSCU-482-2:CP053249.1; plasmid pSCU-482-3:CP053250.1		4	4748	2020-05-13T00:00:00Z	ftp://ftp.ncbi.nlm.nih.gov/genomes/all/GCA/013/085/025/GCA_013085025.1_ASM1308502v1	ftp://ftp.ncbi.nlm.nih.gov/genomes/all/GCF/013/085/025/GCF_013085025.1_ASM1308502v1	Microbe	2018	clinical	USA: California	Homo sapiens	clinical	SCU-482	CP053249.1	CP053249		plasmid pSCU-482-2	NZ_CP053247.1	69	adk(21)	fumC(35)	gyrB(27)	icd(6)	mdh(5)	purA(5)	recA(4)	D	Col156	5168	47.5426	ColRNAI_rep_cluster_1291	MOBQ	-	-	Mobilizable	Col156	6
Escherichia coli	Bacteria;Proteobacteria;Gammaproteobacteria	null	SCU-482	SAMN14609798	PRJNA624897	GCA_013085025.1	Complete	5.30426	50.7492	chromosome:CP053247.1; plasmid pSCU-482-1:CP053248.1; plasmid pSCU-482-2:CP053249.1; plasmid pSCU-482-3:CP053250.1		4	4748	2020-05-13T00:00:00Z	ftp://ftp.ncbi.nlm.nih.gov/genomes/all/GCA/013/085/025/GCA_013085025.1_ASM1308502v1	ftp://ftp.ncbi.nlm.nih.gov/genomes/all/GCF/013/085/025/GCF_013085025.1_ASM1308502v1	Microbe	2018	clinical	USA: California	Homo sapiens	clinical	SCU-482	CP053250.1	CP053250		plasmid pSCU-482-3	NZ_CP053247.1	69	adk(21)	fumC(35)	gyrB(27)	icd(6)	mdh(5)	purA(5)	recA(4)	D	Col(MG828)	1538	51.9506	ColRNAI_rep_cluster_1885	-	-	MOBP,MOB_unknown	Mobilizable	Col(MG828)	1
Escherichia coli	Bacteria;Proteobacteria;Gammaproteobacteria	SRR10095066	null	SAMN12722946	PRJNA324573	null	null			null				10-Sep-2019	null	null	null	2019	environmental/other	United States	Companion Animal	stool, blood & tissue, unspecified	null	CP053387.1	null	null	plasmid pSCU-107-3	null	73	adk(36)	fumC(24)	gyrB(9)	icd(13)	mdh(17)	purA(11)	recA(25)	B2	ColRNAI	2074	48.216	-	-	-	-	Non-mobilizable	NA	2
Escherichia coli	Bacteria;Proteobacteria;Gammaproteobacteria	SRR8835795	null	SAMN11313037	PRJNA530382	null	null			null				02-Apr-2019	null	null	null	2010	clinical	Hong Kong	Human	clinical	null	CP053732.1	null	null	plasmid pCP55-IncFIB	null	95	adk(37)	fumC(38)	gyrB(19)	icd(37)	mdh(17)	purA(11)	recA(26)	B2	IncFIB(AP001918)	156025	49.2331	IncFIB,IncFIIA,IncFII	MOBP,MOBF	MPF_F	MOBP	Conjugative	IncFIB	176
Escherichia coli	Bacteria;Proteobacteria;Gammaproteobacteria	SRR7967843	null	SAMN10180191	PRJNA480723	null	null			null				04-Oct-2019	null	null	null	2013	clinical	Australia	Human	stool, blood & tissue, unspecified	null	CP054233.1	null	null	plasmid p1	null	131	adk(53)	fumC(40)	gyrB(47)	icd(13)	mdh(36)	purA(28)	recA(29)	B2	Col156; IncFIB(AP001918); IncFII(29)	129632	51.5197	IncFIB,ColRNAI_rep_cluster_1291,IncFIIA,IncFII	MOBF	MPF_F	MOBF	Conjugative	IncFIB;Col156;IncFII	163
Escherichia coli	Bacteria;Proteobacteria;Gammaproteobacteria	SRR3050980	null	SAMN04357631	PRJNA306133	null	null			null				05-Jan-2016	null	null	null	2011	clinical	United Kingdom	Human	clinical	null	CP054237.1	null	null	plasmid p1	null	73	adk(36)	fumC(24)	gyrB(9)	icd(13)	mdh(17)	purA(11)	recA(25)	B2	Col(BS512); Col(MG828); IncFIA; IncFIB(AP001918); IncFII(pRSB107); IncQ1	131660	52.5368	IncFIB,IncQ1,IncFIIA,IncFII,IncFIA	MOBF	MPF_F	MOBF	Conjugative	IncFIB;IncFII;IncFIA	151
Escherichia coli	Bacteria;Proteobacteria;Gammaproteobacteria	SRR11727976	null	SAMN12731862	PRJNA564992	null	null			null				07-May-2020	null	null	null	2017	clinical	Canada	Human	clinical	null	CP054324.1	null	null	plasmid pSCU-390-5	null	131	adk(53)	fumC(40)	gyrB(47)	icd(13)	mdh(36)	purA(28)	recA(29)	B2	Col(BS512)	2113	47.1368	Inc13	-	-	-	Non-mobilizable	Col(BS512)	1
Escherichia coli	Bacteria;Proteobacteria;Gammaproteobacteria	SRR7187758	null	SAMN09228483	PRJNA248792	null	null			null				21-May-2018	null	null	null	2018	clinical	United Kingdom	Human	clinical	null	CP054331.1	null	null	plasmid pSCU-121-3	null	95	adk(37)	fumC(38)	gyrB(19)	icd(37)	mdh(17)	purA(11)	recA(26)	B2	ColRNAI; IncFII(pCoo)	5635	47.1517	ColRNAI_rep_cluster_1857	MOBP,MOBP	-	MOBP	Mobilizable	ColRNAI	7
Escherichia coli	Bacteria;Proteobacteria;Gammaproteobacteria	SRR3676340	null	SAMN04633639	PRJNA218110	null	null			null				16-Jun-2016	null	null	null	2015	clinical	United States	Human	clinical	null	CP054344.1	null	null	plasmid pSCU-164-1	null	95	adk(37)	fumC(38)	gyrB(19)	icd(37)	mdh(17)	purA(11)	recA(26)	B2	Col156; IncB/O/K/Z; IncFII	134048	50.9773	IncFIB,ColRNAI_rep_cluster_1291,IncFIIA,IncFII	MOBF	MPF_F	MOBF	Conjugative	IncFIB;Col156;IncFIC	163
Escherichia coli	Bacteria;Proteobacteria;Gammaproteobacteria	SRR10906108	null	SAMN12250577	PRJNA553678	null	null			null				11-Feb-2020	null	null	null	2015	clinical	United States	Human	clinical	null	CP054347.1	null	null	plasmid pSCU-176-2	null	73	adk(36)	fumC(24)	gyrB(9)	icd(13)	mdh(17)	purA(11)	recA(25)	B2	ColRNAI	5631	47.3628	ColRNAI_rep_cluster_1857	MOBP	-	MOBP	Mobilizable	ColRNAI	5
Escherichia coli	Bacteria;Proteobacteria;Gammaproteobacteria	SRR8541323	null	SAMN10821414	PRJNA516477	null	null			null				24-Jan-2020	null	null	null	2013	clinical	Canada	Human	clinical	null	CP054361.1	null	null	plasmid pSCU-172-8	null	38	adk(4)	fumC(26)	gyrB(2)	icd(25)	mdh(5)	purA(5)	recA(19)	D	Col(BS512); Col(MG828); Col156; IncFIB(AP001918); IncFIB(H89-PhagePlasmid); IncFII	2113	47.1368	Inc13	-	-	-	Non-mobilizable	Col(BS512)	1
Escherichia coli	Bacteria;Proteobacteria;Gammaproteobacteria	SRR6111917	null	SAMN07677171	PRJNA407956	null	null			null				27-Oct-2018	null	null	null	2012	unknown	United States		unknown	null	CP054362.1	null	null	plasmid pSCU-172-9	null	12	adk(13)	fumC(13)	gyrB(9)	icd(13)	mdh(16)	purA(10)	recA(9)	B2	Col(MG828)	1552	51.8686	ColRNAI_rep_cluster_1885	-	-	MOBP	Mobilizable	Col(MG828)	2
Escherichia coli	Bacteria;Proteobacteria;Gammaproteobacteria	SRR7967831	null	SAMN10180210	PRJNA480723	null	null			null				04-Oct-2019	null	null	null	2014	clinical	Australia	Human	stool, blood & tissue, unspecified	null	CP054365.1	null	null	plasmid pSCU-171-2	null	73	adk(36)	fumC(24)	gyrB(9)	icd(13)	mdh(17)	purA(11)	recA(25)	B2	Col156; IncFIB(AP001918); IncFII	31162	41.7528	-	-	-	-	Non-mobilizable	NA	44
Escherichia coli	Bacteria;Proteobacteria;Gammaproteobacteria	SRR7839436	null	SAMN10039423	PRJNA435617	null	null			null				14-Sep-2018	null	null	null	2012	clinical	United States	Human	stool, blood & tissue, unspecified	null	CP054373.1	null	null	plasmid pSCU-182-1	null	131	adk(53)	fumC(40)	gyrB(47)	icd(13)	mdh(36)	purA(28)	recA(29)	B2	Col(BS512); Col156; Col8282; IncFIA; IncFIB(AP001918); IncFII; IncFII(pRSB107)	74727	50.8973	IncFIIA,IncFII,IncFIA,IncFIB	MOBF	MPF_Unknown	-	Conjugative	IncFII;IncFIA;IncFIB	77
Escherichia coli	Bacteria;Proteobacteria;Gammaproteobacteria	SRR11780529	null	SAMN12731924	PRJNA564992	null	null			null				12-May-2020	null	null	null	2018	clinical	Canada	Human	stool, blood & tissue, unspecified	null	CP054413.1	null	null	plasmid pSCU-204-2	null	131	adk(53)	fumC(40)	gyrB(47)	icd(13)	mdh(36)	purA(28)	recA(29)	B2	Col(MG828); Col156; IncFIA; IncFIB(AP001918); IncFII(pRSB107); IncI1-I(Gamma)	86646	50.1547	IncI1	MOBP	MPF_I	MOBP	Conjugative	IncI1	94
Escherichia coli	Bacteria;Proteobacteria;Gammaproteobacteria	SRR7469898	null	SAMN09580010	PRJNA479542	null	null			null				04-Jul-2018	null	null	null	2010	environmental/other	Australia	Poultry	produce / consumables	null	CP054455.1	null	null	plasmid pSCU-487-1	null	95	adk(37)	fumC(38)	gyrB(19)	icd(37)	mdh(17)	purA(11)	recA(26)	B2	Col156; ColRNAI; IncFIB(AP001918)	140765	50.6958	IncFIB,IncFIIA,IncFII	MOBP,MOBF	MPF_F	MOBF	Conjugative	IncFIB;IncFII	168
Escherichia coli	Bacteria;Proteobacteria;Gammaproteobacteria	SRR9222287	null	SAMN11849060	PRJNA544527	null	null			null				31-Jul-2019	null	null	null	2016	clinical	United States	Human	clinical	null	CP054456.1	null	null	plasmid pSCU-487-2	null	69	adk(21)	fumC(35)	gyrB(27)	icd(6)	mdh(5)	purA(5)	recA(4)	D	Col156; Col8282	4082	49.4121	rep_cluster_1778	MOBQ	-	MOBQ,MOBQ	Mobilizable	Col8282	3
Escherichia coli	Bacteria;Proteobacteria;Gammaproteobacteria	SRR8360109	null	SAMN10506465	PRJNA293225	null	null			null				20-Dec-2018	null	null	null	2017	clinical	Sri Lanka	Human	stool, blood & tissue, unspecified	null	CP054463.1	null	null	plasmid pSCU-103-6	null	131	adk(53)	fumC(40)	gyrB(47)	icd(13)	mdh(36)	purA(28)	recA(29)	B2	Col(BS512); IncFIB(AP001918); IncFII(pSE11)	2100	47.1429	Inc13	-	-	-	Non-mobilizable	Col(BS512)	2
Escherichia coli	Bacteria;Proteobacteria;Gammaproteobacteria	SRR3050889	null	SAMN04357540	PRJNA306133	null	null			null				05-Jan-2016	null	null	null	2009	clinical	United Kingdom	Human	clinical	null	CP055615.1	null	null	plasmid pRHB38-C23_8	null	95	adk(37)	fumC(38)	gyrB(19)	icd(37)	mdh(17)	purA(11)	recA(26)	B2	Col(MG828); Col8282; ColRNAI	6647	48.5783	ColRNAI_rep_cluster_1857	MOBP	-	MOBP	Mobilizable	ColRNAI	9
Escherichia coli	Bacteria;Proteobacteria;Gammaproteobacteria	SRR10270328	null	SAMN12731725	PRJNA564992	null	null			null				12-Oct-2019	null	null	null	2015	clinical	Canada	Human	stool, blood & tissue, unspecified	null	CP056316.1	null	null	plasmid pRHBSTW-00822_2	null	131	adk(53)	fumC(40)	gyrB(47)	icd(13)	mdh(36)	purA(28)	recA(29)	B2	Col156; IncFIA; IncFII(pRSB107)	88905	52.4526	IncFIB,IncFIA,IncFII,IncFIIA	MOBF	MPF_F	MOBF	Conjugative	IncFIB;IncFIA;IncFII	101
Escherichia coli	Bacteria;Proteobacteria;Gammaproteobacteria	SRR10240837	null	SAMN12987056	PRJNA481346	null	null			null				08-Oct-2019	null	null	null	2019	environmental/other	United States	Companion Animal	stool, blood & tissue, unspecified	null	CP056371.1	null	null	plasmid pRHBSTW-00646_2	null	73	adk(36)	fumC(24)	gyrB(9)	icd(13)	mdh(17)	purA(11)	recA(25)	B2	Col156; IncFIB(AP001918); IncFII	118132	51.5881	IncFIB,ColRNAI_rep_cluster_1291,IncFIIA,IncFII	MOBF	MPF_F	MOBF	Conjugative	IncFIB;Col156;IncFIC	142
Escherichia coli	Bacteria;Proteobacteria;Gammaproteobacteria	SRR8728092	null	SAMN11127471	PRJNA318591	null	null			null				14-Mar-2019	null	null	null	2018	environmental/other	United States	Companion Animal	stool, blood & tissue, unspecified	null	CP056788.1	null	null	plasmid pRHBSTW-00180_3	null	131	adk(53)	fumC(40)	gyrB(47)	icd(13)	mdh(36)	purA(28)	recA(29)	B2	IncFIB(H89-PhagePlasmid)	111310	46.1333	rep_cluster_488	-	-	-	Non-mobilizable	NA	125
Escherichia coli	Bacteria;Proteobacteria;Gammaproteobacteria	SRR6312080	null	SAMN07709880	PRJNA318591	null	null			null				21-Nov-2017	null	null	null	2017	environmental/other	United States	Companion Animal	stool, blood & tissue, unspecified	null	CP056868.1	null	null	plasmid pRHBSTW-00087_2	null	95	adk(37)	fumC(38)	gyrB(19)	icd(37)	mdh(17)	purA(11)	recA(26)	B2	Col156; IncFIB(AP001918); IncFIC(FII)	151919	49.3631	IncFIB,IncFIIA,IncFII	MOBP,MOBF	MPF_F	MOBF	Conjugative	IncFIB;IncFIC	164
Escherichia coli	Bacteria;Proteobacteria;Gammaproteobacteria	SRR3578767	null	SAMN05170833	PRJNA315192	null	null			null				25-May-2016	null	null	null	2015	clinical	United Kingdom	Human	clinical	null	CP056875.1	null	null	plasmid pRHBSTW-00081_3	null	69	adk(21)	fumC(35)	gyrB(27)	icd(6)	mdh(5)	purA(5)	recA(4)	D	Col156; Col8282; IncFIA; IncFIB(AP001918); IncFII(29)	75466	51.5742	IncFIIA,IncFII	MOBF	MPF_F	MOBF	Conjugative	NA	84
Escherichia coli	Bacteria;Proteobacteria;Gammaproteobacteria	SRR10294226	null	SAMN13041520	PRJNA292663	null	null			null				17-Oct-2019	null	null	null	2019	environmental/other	United States	Livestock	produce / consumables	null	CP057278.1	null	null	plasmid pRHB31-C01_3	null	10	adk(10)	fumC(11)	gyrB(4)	icd(8)	mdh(8)	purA(8)	recA(2)	A	IncFIA(HI1); IncFIB(K)	84509	51.1744	IncFIB,IncFIA	MOBP	-	-	Mobilizable	IncFIB;IncFIA	97
Escherichia coli	Bacteria;Proteobacteria;Gammaproteobacteria	SRR4788298	null	SAMN05966834	PRJNA315192	null	null			null				03-Nov-2016	null	null	null	2016	clinical	United Kingdom	Human	clinical	null	CP057527.1	null	null	plasmid pRHB23-C10_3	null	73	adk(36)	fumC(24)	gyrB(9)	icd(13)	mdh(17)	purA(11)	recA(25)	B2	IncFII(pCoo)	65179	50.5592	IncFIIA,IncFII	MOBF	MPF_F	MOBF	Conjugative	IncFII	74
Escherichia coli	Bacteria;Proteobacteria;Gammaproteobacteria	SRR4294835	null	SAMN05596163	PRJNA230969	null	null			null				01-Jan-2015	null	null	null	2014	environmental/other	United States	Livestock	stool, blood & tissue, unspecified	null	CP057685.1	null	null	plasmid pRHB17-C18_2	null	38	adk(4)	fumC(26)	gyrB(2)	icd(25)	mdh(5)	purA(5)	recA(19)	D	IncFIB(H89-PhagePlasmid)	112153	46.1566	rep_cluster_488	-	-	-	Non-mobilizable	NA	124
Escherichia coli	Bacteria;Proteobacteria;Gammaproteobacteria	SRR10438135	null	SAMN13267966	PRJNA589057	null	null			null				20-Feb-2020	null	null	null	2009	clinical	Canada	Human	clinical	null	CP057780.1	null	null	plasmid pRHB15-C18_3	null	131	adk(53)	fumC(40)	gyrB(47)	icd(13)	mdh(36)	purA(28)	recA(29)	B2	Col156; Col8282; IncN	41696	45.3641	-	MOBP	MPF_T	-	Conjugative	IncP1	48
Escherichia coli	Bacteria;Proteobacteria;Gammaproteobacteria	SRR10906084	null	SAMN12250759	PRJNA553678	null	null			null				11-Feb-2020	null	null	null	2015	clinical	United States	Human	clinical	null	CP058021.1	null	null	plasmid pRHB04-C06_3	null	73	adk(36)	fumC(24)	gyrB(9)	icd(13)	mdh(17)	purA(11)	recA(25)	B2	ColRNAI	95289	46.953	rep_cluster_1704	-	-	-	Non-mobilizable	NA	122
Escherichia coli	Bacteria;Proteobacteria;Gammaproteobacteria	SRR10235871	null	SAMN12731565	PRJNA564992	null	null			null				06-Oct-2019	null	null	null	2013	clinical	Canada	Human	stool, blood & tissue, unspecified	null	CP058033.1	null	null	plasmid pRHB03-C12_3	null	131	adk(53)	fumC(40)	gyrB(47)	icd(13)	mdh(36)	purA(28)	recA(29)	B2	Col(pHAD28); Col8282	6768	52.0686	ColRNAI_rep_cluster_1987	-	-	MOBP	Mobilizable	ColRNAI	7
Escherichia coli	Bacteria;Proteobacteria;Gammaproteobacteria	SRR7469840	null	SAMN09579973	PRJNA479542	null	null			null				04-Jul-2018	null	null	null	2008	environmental/other	Australia	Poultry	produce / consumables	null	CU928146.1	null	null	plasmid pECOS88	null	95	adk(37)	fumC(38)	gyrB(19)	icd(37)	mdh(17)	purA(11)	recA(26)	B2	Col8282; Col(MG828); IncFIB(AP001918); IncFII	133853	49.2929	IncFIB,IncFII,IncFIIA	MOBF,MOBP	MPF_F	MOBF	Conjugative	IncFIB	140
Escherichia coli	Bacteria;Proteobacteria;Gammaproteobacteria	SRR3050942	null	SAMN04357593	PRJNA306133	null	null			null				05-Jan-2016	null	null	null	2010	clinical	United Kingdom	Human	clinical	null	CU928149.1	null	null	plasmid p2ESCUM	null	95	adk(37)	fumC(38)	gyrB(19)	icd(37)	mdh(17)	purA(11)	recA(26)	B2	IncX1	33809	42.0332	IncX1	MOBP	MPF_T	-	Conjugative	IncX1	49
Escherichia coli	Bacteria;Proteobacteria;Gammaproteobacteria	SRR7967917	null	SAMN10180232	PRJNA480723	null	null			null				04-Oct-2019	null	null	null	2015	clinical	Australia	Human	stool, blood & tissue, unspecified	null	FJ449539.1	null	null	plasmid pO26-L	null	73	adk(36)	fumC(24)	gyrB(9)	icd(13)	mdh(17)	purA(11)	recA(25)	B2	IncFII	72946	50.754	IncFII,IncFIIA	MOBF	MPF_F	MOBP	Conjugative	IncFII	85
Escherichia coli	Bacteria;Proteobacteria;Gammaproteobacteria	SRR3987005	null	SAMN05439408	PRJNA230969	null	null			null				01-Jan-2015	null	null	null	2008	clinical	United States	Human	stool, blood & tissue, unspecified	null	FR851304.1	null	null	plasmid pChi7122-3	null	12	adk(13)	fumC(13)	gyrB(9)	icd(13)	mdh(16)	purA(10)	recA(9)	B2	IncI2(Delta)	56676	42.6777	IncI2	-	MPF_T	-	Non-mobilizable	IncI2	72
Escherichia coli	Bacteria;Proteobacteria;Gammaproteobacteria	SRR7839869	null	SAMN10039381	PRJNA435617	null	null			null				14-Sep-2018	null	null	null	2014	clinical	United States	Human	stool, blood & tissue, unspecified	null	GU371929.1	null	null	plasmid pEC_L46	null	131	adk(53)	fumC(40)	gyrB(47)	icd(13)	mdh(36)	purA(28)	recA(29)	B2	Col(MG828); Col156; ColRNAI; IncFIA; IncFII; IncN	144871	51.2877	IncFIA,IncN,IncFII,IncFIIA	MOBF,MOBF	MPF_F	MOBF,MOBF	Conjugative	IncFIA;IncN;IncFII	171
Escherichia coli	Bacteria;Proteobacteria;Gammaproteobacteria	SRR7266762	null	SAMN09372436	PRJNA248792	null	null			null				06-Jun-2018	null	null	null	2017	clinical	United Kingdom	Human	clinical	null	KM107848.1	null	null	plasmid pSYM12	null	10	adk(10)	fumC(11)	gyrB(4)	icd(8)	mdh(8)	purA(8)	recA(2)	A	ColRNAI; IncB/O/K/Z; IncI2	7111	48.657	ColRNAI_rep_cluster_1857	MOBP	-	MOBP	Mobilizable	ColRNAI	9
Escherichia coli	Bacteria;Proteobacteria;Gammaproteobacteria	SRR3050872	null	SAMN04357523	PRJNA306133	null	null			null				05-Jan-2016	null	null	null	2009	clinical	United Kingdom	Human	clinical	null	KR827684.1	null	null	plasmid pCERC3	null	95	adk(37)	fumC(38)	gyrB(19)	icd(37)	mdh(17)	purA(11)	recA(26)	B2	IncFIB(AP001918); IncFIC(FII)	144344	49.7797	IncFIIA,IncFII,IncFIB	MOBF	MPF_F	MOBF	Conjugative	IncFIC;IncFIB	164
Escherichia coli	Bacteria;Proteobacteria;Gammaproteobacteria	SRR3051039	null	SAMN04357690	PRJNA306133	null	null			null				05-Jan-2016	null	null	null	2009	clinical	United Kingdom	Human	clinical	null	KU664810.1	null	null	plasmid pCERC5	null	95	adk(37)	fumC(38)	gyrB(19)	icd(37)	mdh(17)	purA(11)	recA(26)	B2	IncB/O/K/Z; IncFII	142359	50.5785	IncFIIA,IncFII,IncFIB	MOBF,MOBP	MPF_F	MOBF	Conjugative	IncFII;IncFIB	146
Escherichia coli	Bacteria;Proteobacteria;Gammaproteobacteria	SRR7850183	null	SAMN10075701	PRJNA315192	null	null			null				17-Sep-2018	null	null	null	2018	clinical	United Kingdom	Human	clinical	null	KY515225.1	null	null	plasmid AnCo2	null	131	adk(53)	fumC(40)	gyrB(47)	icd(13)	mdh(36)	purA(28)	recA(29)	B2	Col(BS512); Col156; ColRNAI; IncFIA; IncFIB(AP001918); IncFIB(H89-PhagePlasmid); IncFII(pRSB107)	109071	46.2689	rep_cluster_488	-	-	-	Non-mobilizable	NA	126
Escherichia coli	Bacteria;Proteobacteria;Gammaproteobacteria	SRR9050394	null	SAMN11637037	PRJNA293225	null	null			null				5/13/2019-	null	null	null	2017	clinical	Sri Lanka	Human	stool, blood & tissue, unspecified	null	LC056430.1	null	null	plasmid pV234-a	null	131	adk(53)	fumC(40)	gyrB(47)	icd(13)	mdh(36)	purA(28)	recA(29)	B2	IncFIB(H89-PhagePlasmid)	112009	46.0767	rep_cluster_488	-	-	-	Non-mobilizable	NA	134
Escherichia coli	Bacteria;Proteobacteria;Gammaproteobacteria	SRR7851067	null	SAMN10076959	PRJNA488345	null	null			null				06-Aug-2019	null	null	null	2015	clinical	Singapore	Human	stool, blood & tissue, unspecified	null	LC438464.1	null	null	plasmid pKK58_s2	null	38	adk(4)	fumC(26)	gyrB(2)	icd(25)	mdh(5)	purA(5)	recA(19)	D	Col(MG828); Col8282; IncFIA; IncFIB(AP001918); IncFII(pRSB107)	4087	49.8654	rep_cluster_1778	MOBQ	-	MOBQ,MOBQ	Mobilizable	Col8282	3
Escherichia coli	Bacteria;Proteobacteria;Gammaproteobacteria	SRR8541528	null	SAMN10821438	PRJNA516477	null	null			null				24-Jan-2020	null	null	null	2013	clinical	Canada	Human	clinical	null	LC501516.1	null	null	plasmid p23C134-2	null	38	adk(4)	fumC(26)	gyrB(2)	icd(25)	mdh(5)	purA(5)	recA(19)	D	Col156; IncFIB(AP001918); IncFII; IncI(Gamma)	86759	49.6456	IncI1	MOBP	MPF_I	MOBP	Conjugative	IncI	94
Escherichia coli	Bacteria;Proteobacteria;Gammaproteobacteria	SRR3578789	null	SAMN05170845	PRJNA315192	null	null			null				25-May-2016	null	null	null	2015	clinical	United Kingdom	Human	clinical	null	LC520272.1	null	null	plasmid pA0145	null	131	adk(53)	fumC(40)	gyrB(47)	icd(13)	mdh(36)	purA(28)	recA(29)	B2	Col156; Col8282; IncFIA; IncFIB(AP001918)	126885	51.3181	IncFIB,ColRNAI_rep_cluster_1291,IncFIIA,IncFII	MOBF	MPF_F	MOBF	Conjugative	IncFIB;Col156;IncFII	151
Escherichia coli	Bacteria;Proteobacteria;Gammaproteobacteria	SRR3996259	null	SAMN05170142	PRJNA288601	null	null			null				03-Aug-2016	null	null	null	2013	clinical	United States	Human	clinical	null	LC520277.1	null	null	plasmid pG0138	null	131	adk(53)	fumC(40)	gyrB(47)	icd(13)	mdh(36)	purA(28)	recA(29)	B2	Col(BS512); Col156; ColRNAI; IncFIA; IncFIB(AP001918); IncFII(pRSB107); IncX4	95228	51.8681	IncFIB,IncFIA,IncFIIA,IncFII	MOBF	MPF_F	-	Conjugative	IncFIB;IncFIA;IncFII	109
Escherichia coli	Bacteria;Proteobacteria;Gammaproteobacteria	SRR11712602	null	SAMN12731857	PRJNA564992	null	null			null				06-May-2020	null	null	null	2017	clinical	Canada	Human	clinical	null	LC520288.1	null	null	plasmid pHP223	null	131	adk(53)	fumC(40)	gyrB(47)	icd(13)	mdh(36)	purA(28)	recA(29)	B2	Col(MG828); Col156; IncFIA; IncFIB(AP001918)	102595	51.7676	IncFIB,ColRNAI_rep_cluster_1291,IncFIIA,IncFII,IncFIA	-	-	-	Non-mobilizable	IncFIB;Col156;IncFII;IncFIA	122
Escherichia coli	Bacteria;Proteobacteria;Gammaproteobacteria	SRR8541265	null	SAMN10821488	PRJNA516477	null	null			null				24-Jan-2020	null	null	null	2013	clinical	Canada	Human	clinical	null	LR130563.1	null	null	plasmid: 2	null	73	adk(36)	fumC(24)	gyrB(9)	icd(13)	mdh(17)	purA(11)	recA(25)	B2	Col156; IncFIB(AP001918); IncFII(29)	114230	51.0225	IncFIB,ColRNAI_rep_cluster_1291,IncFIIA,IncFII	MOBF	MPF_F	MOBF	Conjugative	IncFIB;Col156;IncFII	138
Escherichia coli	Bacteria;Proteobacteria;Gammaproteobacteria	SRR8541362	null	SAMN10821583	PRJNA516477	null	null			null				24-Jan-2020	null	null	null	2014	clinical	Canada	Human	clinical	null	LR130565.1	null	null	plasmid 2	null	131	adk(53)	fumC(40)	gyrB(47)	icd(13)	mdh(36)	purA(28)	recA(29)	B2	Col156; IncFIB(AP001918); IncFII(29); IncY	133379	52.1311	IncFIB,ColRNAI_rep_cluster_1291,IncQ1,IncFIIA,IncFII	MOBF	MPF_F	MOBF	Conjugative	IncFIB;Col156;IncFII	166
Escherichia coli	Bacteria;Proteobacteria;Gammaproteobacteria	SRR7457523	null	SAMN09521148	PRJNA478607	null	null			null				20-Jan-2019	null	null	null	2013	clinical		Human	stool, blood & tissue, unspecified	null	LR130566.1	null	null	plasmid: 3	null	131	adk(53)	fumC(40)	gyrB(47)	icd(13)	mdh(36)	purA(28)	recA(29)	B2	IncFII	4082	49.4366	rep_cluster_1778	MOBQ	-	MOBQ,MOBQ	Mobilizable	Col8282	3
Escherichia coli	Bacteria;Proteobacteria;Gammaproteobacteria	SRR8360146	null	SAMN10506437	PRJNA293225	null	null			null				20-Dec-2018	null	null	null	2017	clinical	Sri Lanka	Human	stool, blood & tissue, unspecified	null	LR743515.1	null	null	plasmid p5848A3	null	95	adk(37)	fumC(38)	gyrB(19)	icd(37)	mdh(17)	purA(11)	recA(26)	B2	Col(MG828); Col(pHAD28); IncFIB(AP001918)	148417	51.3593	IncFIB,IncFIIA,IncFII	MOBP,MOBF	MPF_F	MOBF	Conjugative	IncFIB;IncFII	160
Escherichia coli	Bacteria;Proteobacteria;Gammaproteobacteria	SRR3050955	null	SAMN04357606	PRJNA306133	null	null			null				05-Jan-2016	null	null	null	2010	clinical	United Kingdom	Human	clinical	null	LS992191.1	null	null	plasmid: 2	null	131	adk(53)	fumC(40)	gyrB(47)	icd(13)	mdh(36)	purA(28)	recA(29)	B2	IncFIA; IncFII	133139	53.3322	IncFII,IncFIIA,IncFIA	MOBF,MOBF	MPF_F	-	Conjugative	IncFII;IncFIA;IncFII	148
Escherichia coli	Bacteria;Proteobacteria;Gammaproteobacteria	SRR7839531	null	SAMN10039366	PRJNA435617	null	null			null				14-Sep-2018	null	null	null	2011	clinical	United States	Human	clinical	null	LT632321.1	null	null	plasmid: p	null	131	adk(53)	fumC(40)	gyrB(47)	icd(13)	mdh(36)	purA(28)	recA(29)	B2	Col(MG828); IncFIA; IncFII	161069	53.1623	IncFIA,IncFIIA,IncFII	MOBF	MPF_F	MOBF	Conjugative	IncFIA;IncFII	176
Escherichia coli	Bacteria;Proteobacteria;Gammaproteobacteria	SRR6683719	null	SAMN08146166	PRJNA293225	null	null			null				07-Feb-2018	null	null	null	2017	environmental/other	United States	Poultry	animal	null	LT838199.1	null	null	plasmid: pWI1-incI1	null	38	adk(4)	fumC(26)	gyrB(2)	icd(25)	mdh(5)	purA(5)	recA(19)	D	IncFIB(AP001918); IncFIC(FII); IncFII; IncHI1B(pNDM-CIT); IncI1-I(Gamma); p0111	83831	49.6236	IncI1	MOBP	MPF_I	MOBP	Conjugative	IncI1	95
Escherichia coli	Bacteria;Proteobacteria;Gammaproteobacteria	null	E. coli RL465	SAMEA3996552	PRJEB14095	GCA_900088105.2	Complete	5.20336	50.5522	chromosome RL465_chromosome:LT594504.1; plasmid I:LT906556.1; plasmid II:LT906557.1; plasmid III:LT906558.1		4	0	2016-07-01T00:00:00Z	ftp://ftp.ncbi.nlm.nih.gov/genomes/all/GCA/900/088/105/GCA_900088105.2_ASM90008810v2				unknown			unknown		LT906556.1	LT906556		plasmid I	LT594504.1	410	adk(6)	fumC(4)	gyrB(12)	icd(1)	mdh(20)	purA(18)	recA(7)	C	IncFIB(AP001918); IncFII(pCoo)	157174	51.3832	IncFIIA,IncFII,IncFIB	MOBF	MPF_F	MOBF	Conjugative	IncFII;IncFIB	170
Escherichia coli	Bacteria;Proteobacteria;Gammaproteobacteria	null	E. coli RL465	SAMEA3996552	PRJEB14095	GCA_900088105.2	Complete	5.20336	50.5522	chromosome RL465_chromosome:LT594504.1; plasmid I:LT906556.1; plasmid II:LT906557.1; plasmid III:LT906558.1		4	0	2016-07-01T00:00:00Z	ftp://ftp.ncbi.nlm.nih.gov/genomes/all/GCA/900/088/105/GCA_900088105.2_ASM90008810v2				unknown			unknown		LT906557.1	LT906557		plasmid II	LT594504.1	410	adk(6)	fumC(4)	gyrB(12)	icd(1)	mdh(20)	purA(18)	recA(7)	C	NONE_ID	89743	47.8433	rep_cluster_1704	-	-	-	Non-mobilizable	NA	112
Escherichia coli	Bacteria;Proteobacteria;Gammaproteobacteria	null	E. coli RL465	SAMEA3996552	PRJEB14095	GCA_900088105.2	Complete	5.20336	50.5522	chromosome RL465_chromosome:LT594504.1; plasmid I:LT906556.1; plasmid II:LT906557.1; plasmid III:LT906558.1		4	0	2016-07-01T00:00:00Z	ftp://ftp.ncbi.nlm.nih.gov/genomes/all/GCA/900/088/105/GCA_900088105.2_ASM90008810v2				unknown			unknown		LT906558.1	LT906558		plasmid III	LT594504.1	410	adk(6)	fumC(4)	gyrB(12)	icd(1)	mdh(20)	purA(18)	recA(7)	C	NONE_ID	61544	48.6432	-	-	-	-	Non-mobilizable	NA	78
Escherichia coli	Bacteria;Proteobacteria;Gammaproteobacteria	SRR9050389	null	SAMN11636380	PRJNA293225	null	null			null				13-May-2019	null	null	null	2017	clinical	Sri Lanka	Human	stool, blood & tissue, unspecified	null	LT985216.1	null	null	plasmid RCS12TR533_p	null	131	adk(53)	fumC(40)	gyrB(47)	icd(13)	mdh(36)	purA(28)	recA(29)	B2	ColRNAI	14248	53.2987	ColRNAI_rep_cluster_1857	MOBC	-	-	Mobilizable	ColRNAI	15
Escherichia coli	Bacteria;Proteobacteria;Gammaproteobacteria	SRR11281523	null	SAMN14345046	PRJNA604975	null	null			null				10-Mar-2020	null	null	null	2017	clinical	United Kingdom	Human	clinical	null	LT985226.1	null	null	plasmid: RCS27_p	null	73	adk(36)	fumC(24)	gyrB(9)	icd(13)	mdh(17)	purA(11)	recA(25)	B2	Col156; IncFIB(AP001918); IncFII	118656	51.581	IncFIB,IncFII,IncFIIA,ColRNAI_rep_cluster_1291	MOBF	MPF_F	MOBF	Conjugative	IncFIB;IncFIC;Col156	149
Escherichia coli	Bacteria;Proteobacteria;Gammaproteobacteria	SRR7839620	null	SAMN10039504	PRJNA435617	null	null			null				14-Sep-2018	null	null	null	2010	clinical	United States	Human	clinical	null	LT985271.1	null	null	plasmid: RCS59_p	null	131	adk(53)	fumC(40)	gyrB(47)	icd(13)	mdh(36)	purA(28)	recA(29)	B2	Col156; Col8282; IncFIA; IncFII	130559	52.4544	IncFIIA,IncFII,IncFIA	MOBF	MPF_F	MOBF	Conjugative	IncFII;IncFIA	144
Escherichia coli	Bacteria;Proteobacteria;Gammaproteobacteria	SRR7204197	null	SAMN09238330	PRJNA248792	null	null			null				23-May-2018	null	null	null	2017	clinical	United Kingdom	Human	clinical	null	LT985300.1	null	null	plasmid: RCS90_pI	null	95	adk(37)	fumC(38)	gyrB(19)	icd(37)	mdh(17)	purA(11)	recA(26)	B2	IncB/O/K/Z	92968	53.5281	IncI1	MOBP	MPF_I	MOBP	Conjugative	IncB/O/K/Z	101
Escherichia coli	Bacteria;Proteobacteria;Gammaproteobacteria	SRR5928129	null	SAMN07229835	PRJNA324565	null	null			null				17-Aug-2017	null	null	null	2017	environmental/other	United States	Canine	stool, blood & tissue, unspecified	null	LT985311.1	null	null	plasmid: RCS93_pIII	null	95	adk(37)	fumC(38)	gyrB(19)	icd(37)	mdh(17)	purA(11)	recA(26)	B2	Col156; ColRNAI; IncFIB(AP001918); IncFII(29)	5631	47.3806	ColRNAI_rep_cluster_1857	MOBP	-	MOBP	Mobilizable	ColRNAI	5
Escherichia coli	Bacteria;Proteobacteria;Gammaproteobacteria	SRR10126833	null	SAMN12768802	PRJNA565795	null	null			null				16-Sep-2019	null	null	null	2017	clinical	Australia	Human	clinical	null	LT985315.1	null	null	plasmid: RCS99_p	null	73	adk(36)	fumC(24)	gyrB(9)	icd(13)	mdh(17)	purA(11)	recA(25)	B2	Col156; IncX1	47447	43.9332	IncX1	MOBP	MPF_T	-	Conjugative	IncX1	62
Escherichia coli	Bacteria;Proteobacteria;Gammaproteobacteria	SRR4302159	null	SAMN05770886	PRJNA342893	null	null			null				01-Jan-2017	null	null	null	2014	clinical	Singapore	Human	clinical	null	MF136778.1	null	null	plasmid pHKSHmcr1_P2_p1	null	131	adk(53)	fumC(40)	gyrB(47)	icd(13)	mdh(36)	purA(28)	recA(29)	B2	Col156; IncB/O/K/Z; IncFIA; IncFIB(AP001918); IncFII(pRSB107); IncN	47818	47.204	IncP	MOBP	MPF_T	-	Conjugative	IncP1	61
Escherichia coli	Bacteria;Proteobacteria;Gammaproteobacteria	SRR9127693	null	SAMN11843650	PRJNA544583	null	null			null				25-May-2019	null	null	null	2018	clinical		Human	clinical	null	MF589339.1	null	null	plasmid pCTXM-2271	null	131	adk(53)	fumC(40)	gyrB(47)	icd(13)	mdh(36)	purA(28)	recA(29)	B2	Col(MG828); Col156; IncX1	222492	50.9272	IncFII,IncFIIA,IncX1,IncR,IncFIB	MOBF	MPF_F	-	Conjugative	IncX1;IncR;IncFIB	242
Escherichia coli	Bacteria;Proteobacteria;Gammaproteobacteria	SRR10235846	null	SAMN12731557	PRJNA564992	null	null			null				05-Oct-2019	null	null	null	2013	clinical	Canada	Human	stool, blood & tissue, unspecified	null	MG649065.1	null	null	plasmid pMG2	null	131	adk(53)	fumC(40)	gyrB(47)	icd(13)	mdh(36)	purA(28)	recA(29)	B2	Col156; IncFIA; IncFII	5167	47.5131	ColRNAI_rep_cluster_1291	MOBQ	-	-	Mobilizable	Col156	5
Escherichia coli	Bacteria;Proteobacteria;Gammaproteobacteria	SRR10257942	null	SAMN13012413	PRJNA481346	null	null			null				10-Oct-2019	null	null	null	2019	environmental/other	United States	Companion Animal	stool, blood & tissue, unspecified	null	MG764547.1	null	null	plasmid p14E509-CTXM	null	73	adk(36)	fumC(24)	gyrB(9)	icd(13)	mdh(17)	purA(11)	recA(25)	B2	Col156; IncI1-I(Gamma)	112544	50.1093	IncI1	MOBP	MPF_I	MOBP	Conjugative	NA	119
Escherichia coli	Bacteria;Proteobacteria;Gammaproteobacteria	SRR4897628	null	SAMN05980888	PRJNA315192	null	null			null				05-Nov-2016	null	null	null	2016	clinical	United Kingdom	Human	clinical	null	MH195200.1	null	null	plasmid pSDJ2009-52F	null	95	adk(37)	fumC(38)	gyrB(19)	icd(37)	mdh(17)	purA(11)	recA(26)	B2	IncFIB(AP001918)	138553	51.6221	IncFIB,IncQ1,IncFIIA,IncFII	MOBP,MOBF	MPF_F	MOBF	Conjugative	IncFIB;IncFII	143
Escherichia coli	Bacteria;Proteobacteria;Gammaproteobacteria	SRR10231205	null	SAMN12912160	PRJNA292663	null	null			null				10/4/2019-	null	null	null	2019-	environmental/other	United States	Livestock	produce / consumables	null	MH472638.1	null	null	plasmid pESBL20160056	null	131	adk(53)	fumC(40)	gyrB(47)	icd(13)	mdh(36)	purA(28)	recA(29)	B2	Col(MG828); Col156; IncI1-I(Gamma)	101575	49.8184	IncI1	MOBP	MPF_I	MOBP	Conjugative	IncI1	117
Escherichia coli	Bacteria;Proteobacteria;Gammaproteobacteria	SRR4787373	null	SAMN05965657	PRJNA315192	null	null			null				02-Nov-2016	null	null	null	2015	clinical	United Kingdom	Human	clinical	null	MK048477.1	null	null	plasmid pUB_DHA-1	null	95	adk(37)	fumC(38)	gyrB(19)	icd(37)	mdh(17)	purA(11)	recA(26)	B2	ColRNAI; IncFII	81754	52.5185	IncFIIA,IncFII	MOBF	MPF_F	MOBP	Conjugative	IncFII	97
Escherichia coli	Bacteria;Proteobacteria;Gammaproteobacteria	SRR9887339	null	SAMN12429395	PRJNA558173	null	null			null				05-Nov-2019	null	null	null	2013	environmental/other		Environment	water, air and other environments	null	MK125035.1	null	null	plasmid pB20 clone ST131-Rx_O25b:fimH30	null	131	adk(53)	fumC(40)	gyrB(47)	icd(13)	mdh(36)	purA(28)	recA(29)	B2	Col156; IncFIA; IncFIB(AP001918); IncFIB(H89-PhagePlasmid); IncFII(29)	111741	46.129	rep_cluster_488	-	-	-	Non-mobilizable	NA	127
Escherichia coli	Bacteria;Proteobacteria;Gammaproteobacteria	SRR7839876	null	SAMN10039384	PRJNA435617	null	null			null				14-Sep-2018	null	null	null	2014	clinical	United States	Human	stool, blood & tissue, unspecified	null	MK295819.1	null	null	plasmid pU10	null	131	adk(53)	fumC(40)	gyrB(47)	icd(13)	mdh(36)	purA(28)	recA(29)	B2	Col156; IncFIA; IncFIB(AP001918); IncFII; IncFII(pRSB107)	135089	51.4083	IncFIA,IncFII,IncFIIA,ColRNAI_rep_cluster_1291,IncFIB	MOBF	MPF_F	MOBF	Conjugative	IncFIA;IncFII;Col156;IncFIB	153
Escherichia coli	Bacteria;Proteobacteria;Gammaproteobacteria	SRR3050898	null	SAMN04357549	PRJNA306133	null	null			null				05-Jan-2016	null	null	null	2009	clinical	United Kingdom	Human	clinical	null	MK295820.1	null	null	plasmid pB28	null	12	adk(13)	fumC(13)	gyrB(9)	icd(13)	mdh(16)	purA(10)	recA(9)	B2	Col(MP18); IncFIA; IncFIB(pB171)	112178	51.2186	IncFIA,IncFII,IncFIIA,IncFIB	MOBF	MPF_F	MOBF	Conjugative	IncFIA;IncFII;IncFIB	125
Escherichia coli	Bacteria;Proteobacteria;Gammaproteobacteria	SRR10112528	null	SAMN12731311	PRJNA564992	null	null			null				13-Sep-2019	null	null	null	2007	clinical	Canada	Human	stool, blood & tissue, unspecified	null	MK295821.1	null	null	plasmid pB316	null	131	adk(53)	fumC(40)	gyrB(47)	icd(13)	mdh(36)	purA(28)	recA(29)	B2	Col(MG828); IncFII	129282	51.9709	IncFIA,IncFII,IncFIIA	MOBF	MPF_F	MOBF	Conjugative	IncFIA;IncFII	141
Escherichia coli	Bacteria;Proteobacteria;Gammaproteobacteria	SRR10236245	null	SAMN12731578	PRJNA564992	null	null			null				06-Oct-2019	null	null	null	2013	clinical	Canada	Human	stool, blood & tissue, unspecified	null	MK295823.1	null	null	plasmid p461	null	131	adk(53)	fumC(40)	gyrB(47)	icd(13)	mdh(36)	purA(28)	recA(29)	B2	IncFII	141103	53.0279	IncFIA,IncFII,IncFIIA	MOBF	MPF_F	MOBF	Conjugative	IncFIA;IncFII	157
Escherichia coli	Bacteria;Proteobacteria;Gammaproteobacteria	SRR9887378	null	SAMN12429426	PRJNA558173	null	null			null				05-Nov-2019	null	null	null	2013	environmental/other	Sweden	Environment	water, air and other environments	null	MK295830.1	null	null	plasmid p425	null	131	adk(53)	fumC(40)	gyrB(47)	icd(13)	mdh(36)	purA(28)	recA(29)	B2	Col(MG828); Col156; IncFIA; IncFIB(AP001918); IncFII(pRSB107)	135791	51.8775	IncFIA,IncFIIA,IncFII,ColRNAI_rep_cluster_1291,IncFIB	MOBF	MPF_F	MOBF	Conjugative	IncFIA;IncFII;Col156;IncFIB	162
Escherichia coli	Bacteria;Proteobacteria;Gammaproteobacteria	SRR10155246	null	SAMN12731409	PRJNA564992	null	null			null				20-Sep-2019	null	null	null	2009	clinical	Canada	Human	clinical	null	MK295833.1	null	null	plasmid p418	null	131	adk(53)	fumC(40)	gyrB(47)	icd(13)	mdh(36)	purA(28)	recA(29)	B2	Col8282	128450	52.5582	IncFIA,IncFII,IncFIIA	MOBF	MPF_F	MOBF	Conjugative	IncFIA;IncFII	143
Escherichia coli	Bacteria;Proteobacteria;Gammaproteobacteria	SRR5033705	null	SAMN06035349	PRJNA315192	null	null			null				19-Nov-2016	null	null	null	2015	clinical	United Kingdom	Human	clinical	null	MK396099.1	null	null	plasmid unnamed	null	95	adk(37)	fumC(38)	gyrB(19)	icd(37)	mdh(17)	purA(11)	recA(26)	B2	ColRNAI; IncB/O/K/Z; IncFIB(AP001918); IncFII(29)	106616	52.4996	IncI1	MOBP	MPF_I	MOBP	Conjugative	IncB/O/K/Z	121
Escherichia coli	Bacteria;Proteobacteria;Gammaproteobacteria	SRR10946714	null	SAMN13898680	PRJNA325243	null	null			null				22-Jan-2020	null	null	null	2019	environmental/other	United States	Companion Animal	stool, blood & tissue, unspecified	null	MK758104.1	null	null	plasmid R16	null	69	adk(21)	fumC(35)	gyrB(27)	icd(6)	mdh(5)	purA(5)	recA(4)	D	Col(pHAD28); Col156; IncB/O/K/Z; IncFIB(AP001918); IncFII(29); IncQ1	107174	53.0511	IncI1	MOBP	MPF_I	MOBP	Conjugative	IncB/O/K/Z	117
Escherichia coli	Bacteria;Proteobacteria;Gammaproteobacteria	SRR11700215	null	SAMN12731843	PRJNA564992	null	null			null				06-May-2020	null	null	null	2017	clinical	Canada	Human	clinical	null	MN158990.1	null	null	plasmid pTREC4	null	131	adk(53)	fumC(40)	gyrB(47)	icd(13)	mdh(36)	purA(28)	recA(29)	B2	IncFIA; IncFIB(AP001918); IncFII	168775	51.7221	IncFIIA,IncFIB,IncFIA,IncFII	MOBF	MPF_F	MOBF	Conjugative	IncFIB;IncFIA;IncFIC	189
Escherichia coli	Bacteria;Proteobacteria;Gammaproteobacteria	SRR10231906	null	SAMN12913188	PRJNA315192	null	null			null				05-Oct-2019	null	null	null	2019	clinical	United Kingdom	Human	clinical	null	MT230180.1	null	null	plasmid pESBL176	null	73	adk(36)	fumC(24)	gyrB(9)	icd(13)	mdh(17)	purA(11)	recA(25)	B2	Col156; IncFIB(AP001918); IncFII	824	52.1845	-	-	-	-	Non-mobilizable	NA	1
Escherichia coli	Bacteria;Proteobacteria;Gammaproteobacteria	SRR7967820	null	SAMN10180221	PRJNA480723	null	null			null				04-Oct-2019	null	null	null	2013	clinical	Australia	Human	stool, blood & tissue, unspecified	null	MT230193.1	null	null	plasmid pESBL192	null	73	adk(36)	fumC(24)	gyrB(9)	icd(13)	mdh(17)	purA(11)	recA(25)	B2	Col156	333	43.2432	-	-	-	-	Non-mobilizable	NA	1
Escherichia coli	Bacteria;Proteobacteria;Gammaproteobacteria	SRR10005967	null	SAMN12599847	PRJNA560785	null	null			null				07-Nov-2019	null	null	null	2015	clinical	Laos	Human	stool, blood & tissue, unspecified	null	MT230195.1	null	null	plasmid pESBL192	null	38	adk(4)	fumC(26)	gyrB(2)	icd(25)	mdh(5)	purA(5)	recA(19)	D	IncFII(29)	1044	53.4483	-	-	-	-	Non-mobilizable	NA	2
Escherichia coli	Bacteria;Proteobacteria;Gammaproteobacteria	SRR11665709	null	SAMN12731779	PRJNA564992	null	null			null				01-May-2020	null	null	null	2016	clinical	Canada	Human	clinical	null	MT230226.1	null	null	plasmid pESBL234	null	131	adk(53)	fumC(40)	gyrB(47)	icd(13)	mdh(36)	purA(28)	recA(29)	B2	Col156; IncFIA; IncFIB(AP001918); IncFII	3827	62.1113	-	-	-	-	Non-mobilizable	NA	3
Escherichia coli	Bacteria;Proteobacteria;Gammaproteobacteria	SRR7967857	null	SAMN10180199	PRJNA480723	null	null			null				04-Oct-2019	null	null	null	2013	clinical	Australia	Human	stool, blood & tissue, unspecified	null	MT230339.1	null	null	plasmid pESBL76	null	73	adk(36)	fumC(24)	gyrB(9)	icd(13)	mdh(17)	purA(11)	recA(25)	B2	IncFII	24681	50.8326	-	-	MPF_F	-	Non-mobilizable	NA	29
Escherichia coli	Bacteria;Proteobacteria;Gammaproteobacteria	SRR5006246	null	SAMN06006300	PRJNA315192	null	null			null				09-Nov-2016	null	null	null	2015	clinical	United Kingdom	Human	clinical	null	MT230380.1	null	null	plasmid pESBL87	null	73	adk(36)	fumC(24)	gyrB(9)	icd(13)	mdh(17)	purA(11)	recA(25)	B2	ColRNAI	848	47.2877	-	-	-	-	Non-mobilizable	NA	1
Escherichia coli	Bacteria;Proteobacteria;Gammaproteobacteria	SRR10383453	null	SAMN13176243	PRJNA587095	null	null			null				31-Jan-2020	null	null	null	2017	clinical	United States	Human	stool, blood & tissue, unspecified	null	MT230381.1	null	null	plasmid pESBL87	null	131	adk(53)	fumC(40)	gyrB(47)	icd(13)	mdh(36)	purA(28)	recA(29)	B2	Col156; IncFIB(AP001918); IncFII; IncFII(pCoo)	821	52.1315	-	-	-	-	Non-mobilizable	NA	1
Escherichia coli	Bacteria;Proteobacteria;Gammaproteobacteria	SRR5017311	null	SAMN06014912	PRJNA315192	null	null			null				15-Nov-2016	null	null	null	2016	clinical	United Kingdom	Human	clinical	null	MT230421.1	null	null	plasmid pESBL96	null	73	adk(36)	fumC(24)	gyrB(9)	icd(13)	mdh(17)	purA(11)	recA(25)	B2	IncFIB(AP001918)	1558	44.9294	-	-	-	-	Non-mobilizable	NA	2
Escherichia coli	Bacteria;Proteobacteria;Gammaproteobacteria	SRR9220665	null	SAMN11849033	PRJNA544527	null	null			null				31-Jul-2019	null	null	null	2016	clinical	United States	Human	clinical	null	MT230424.1	null	null	plasmid pESBL96	null	69	adk(21)	fumC(35)	gyrB(27)	icd(6)	mdh(5)	purA(5)	recA(4)	D	IncFIA; IncFIB(AP001918); IncFIC(FII)	875	52.5714	-	-	-	-	Non-mobilizable	NA	1
Escherichia coli	Bacteria;Proteobacteria;Gammaproteobacteria	SRR10137681	null	SAMN12731356	PRJNA564992	null	null			null				18-Sep-2019	null	null	null	2008	clinical	Canada	Human	stool, blood & tissue, unspecified	null	MT349420.1	null	null	plasmid pEcIncX4	null	131	adk(53)	fumC(40)	gyrB(47)	icd(13)	mdh(36)	purA(28)	recA(29)	B2	Col(MG828); Col156; Col8282; IncX4	31653	41.3357	IncX4	MOBP	MPF_T	-	Conjugative	IncX4	47
Escherichia coli O157:H7 str. Sakai	Bacteria;Proteobacteria;Gammaproteobacteria	null	Sakai substr. RIMD 0509952	SAMN01911278	PRJNA226	GCA_000008865.2	Complete	5.5946	50.4477	chromosome:NC_002695.2/BA000007.3; plasmid pO157:NC_002128.1/AB011549.2; plasmid pOSAK1:NC_002127.1/AB011548.2		3	5155	2001-03-07T00:00:00Z	ftp://ftp.ncbi.nlm.nih.gov/genomes/all/GCA/000/008/865/GCA_000008865.2_ASM886v2	ftp://ftp.ncbi.nlm.nih.gov/genomes/all/GCF/000/008/865/GCF_000008865.2_ASM886v2	Pathogen: clinical or host-associated	1996	clinical	Japan: Sakai City, Osaka prefecture	Homo sapiens	clinical	SAKAI (EHEC)	NC_002127.1	NC_002127	AB011548.2	plasmid pOSAK1	NC_002695.2	11	adk(12)	fumC(12)	gyrB(8)	icd(12)	mdh(15)	purA(2)	recA(2)	E	ColRNAI	3306	43.4059	ColRNAI_rep_cluster_1857	MOBF	-	-	Mobilizable	ColRNAI	3
Escherichia coli O157:H7 str. Sakai	Bacteria;Proteobacteria;Gammaproteobacteria	null	Sakai substr. RIMD 0509952	SAMN01911278	PRJNA226	GCA_000008865.2	Complete	5.5946	50.4477	chromosome:NC_002695.2/BA000007.3; plasmid pO157:NC_002128.1/AB011549.2; plasmid pOSAK1:NC_002127.1/AB011548.2		3	5155	2001-03-07T00:00:00Z	ftp://ftp.ncbi.nlm.nih.gov/genomes/all/GCA/000/008/865/GCA_000008865.2_ASM886v2	ftp://ftp.ncbi.nlm.nih.gov/genomes/all/GCF/000/008/865/GCF_000008865.2_ASM886v2	Pathogen: clinical or host-associated	1996	clinical	Japan: Sakai City, Osaka prefecture	Homo sapiens	clinical	SAKAI (EHEC)	NC_002128.1	NC_002128	AB011549.2	plasmid pO157	NC_002695.2	11	adk(12)	fumC(12)	gyrB(8)	icd(12)	mdh(15)	purA(2)	recA(2)	E	IncFIB(AP001918);IncFII	92721	47.5998	IncFIB,IncFII,IncFIIA	MOBP	-	-	Mobilizable	IncFIB	88
Escherichia coli UTI89	Bacteria;Proteobacteria;Gammaproteobacteria	null	UTI89	SAMN00000110	PRJNA16259	GCA_000013265.1	Complete	5.17997	50.6088	chromosome:NC_007946.1/CP000243.1; plasmid pUTI89:NC_007941.1/CP000244.1		2	4863	2006-04-05T00:00:00Z	ftp://ftp.ncbi.nlm.nih.gov/genomes/all/GCA/000/013/265/GCA_000013265.1_ASM1326v1	ftp://ftp.ncbi.nlm.nih.gov/genomes/all/GCF/000/013/265/GCF_000013265.1_ASM1326v1	Generic	0	environmental/other	0	0	unknown	UTI89	NC_007941.1	NC_007941	CP000244.1	plasmid pUTI89	NC_007946.1	95	adk(37)	fumC(38)	gyrB(19)	icd(37)	mdh(17)	purA(11)	recA(26)	B2	IncFIB(AP001918);IncFII(29);Col156	114230	51.0251	IncFII,IncFIIA,ColRNAI_rep_cluster_1291,IncFIB	MOBF	MPF_F	MOBF	Conjugative	IncFII;Col156;IncFIB	138
Escherichia coli O139:H28 str. E24377A	Bacteria;Proteobacteria;Gammaproteobacteria	null	E24377A	SAMN02604038	PRJNA13960	GCA_000017745.1	Complete	5.24929	50.5414	chromosome:NC_009801.1/CP000800.1; plasmid pETEC_35:NC_009787.1/CP000796.1; plasmid pETEC_5:NC_009791.1/CP000801.1; plasmid pETEC_6:NC_009789.1/CP000798.1; plasmid pETEC_73:NC_009788.1/CP000797.1; plasmid pETEC_74:NC_009790.1/CP000799.1; plasmid pETEC_80:NC_009786.1/CP000795.1		7	4771	2007-09-11T00:00:00Z	ftp://ftp.ncbi.nlm.nih.gov/genomes/all/GCA/000/017/745/GCA_000017745.1_ASM1774v1	ftp://ftp.ncbi.nlm.nih.gov/genomes/all/GCF/000/017/745/GCF_000017745.1_ASM1774v1	Generic	0	environmental/other	0	0	unknown	E24377A	NC_009786.1	NC_009786	CP000795.1	plasmid pETEC_80	NC_009801.1	1132	adk(6)	fumC(213)	gyrB(33)	icd(1)	mdh(24)	purA(8)	recA(7)	B1	IncFII(pCoo)	79237	47.2721	IncFII,IncFIIA	-	-	-	Non-mobilizable	NA	92
Escherichia coli O139:H28 str. E24377A	Bacteria;Proteobacteria;Gammaproteobacteria	null	E24377A	SAMN02604038	PRJNA13960	GCA_000017745.1	Complete	5.24929	50.5414	chromosome:NC_009801.1/CP000800.1; plasmid pETEC_35:NC_009787.1/CP000796.1; plasmid pETEC_5:NC_009791.1/CP000801.1; plasmid pETEC_6:NC_009789.1/CP000798.1; plasmid pETEC_73:NC_009788.1/CP000797.1; plasmid pETEC_74:NC_009790.1/CP000799.1; plasmid pETEC_80:NC_009786.1/CP000795.1		7	4771	2007-09-11T00:00:00Z	ftp://ftp.ncbi.nlm.nih.gov/genomes/all/GCA/000/017/745/GCA_000017745.1_ASM1774v1	ftp://ftp.ncbi.nlm.nih.gov/genomes/all/GCF/000/017/745/GCF_000017745.1_ASM1774v1	Generic	0	environmental/other	0	0	unknown	E24377A	NC_009787.1	NC_009787	CP000796.1	plasmid pETEC_35	NC_009801.1	1132	adk(6)	fumC(213)	gyrB(33)	icd(1)	mdh(24)	purA(8)	recA(7)	B1	IncFII(pCoo)	34367	51.6164	IncFIIA,IncFII	MOBF	MPF_F	-	Conjugative	IncFII	36
Escherichia coli O139:H28 str. E24377A	Bacteria;Proteobacteria;Gammaproteobacteria	null	E24377A	SAMN02604038	PRJNA13960	GCA_000017745.1	Complete	5.24929	50.5414	chromosome:NC_009801.1/CP000800.1; plasmid pETEC_35:NC_009787.1/CP000796.1; plasmid pETEC_5:NC_009791.1/CP000801.1; plasmid pETEC_6:NC_009789.1/CP000798.1; plasmid pETEC_73:NC_009788.1/CP000797.1; plasmid pETEC_74:NC_009790.1/CP000799.1; plasmid pETEC_80:NC_009786.1/CP000795.1		7	4771	2007-09-11T00:00:00Z	ftp://ftp.ncbi.nlm.nih.gov/genomes/all/GCA/000/017/745/GCA_000017745.1_ASM1774v1	ftp://ftp.ncbi.nlm.nih.gov/genomes/all/GCF/000/017/745/GCF_000017745.1_ASM1774v1	Generic	0	environmental/other	0	0	unknown	E24377A	NC_009788.1	NC_009788	CP000797.1	plasmid pETEC_73	NC_009801.1	1132	adk(6)	fumC(213)	gyrB(33)	icd(1)	mdh(24)	purA(8)	recA(7)	B1	IncI1	70609	50.2061	IncI1	MOBP	-	MOBP	Mobilizable	IncI1	87
Escherichia coli O139:H28 str. E24377A	Bacteria;Proteobacteria;Gammaproteobacteria	null	E24377A	SAMN02604038	PRJNA13960	GCA_000017745.1	Complete	5.24929	50.5414	chromosome:NC_009801.1/CP000800.1; plasmid pETEC_35:NC_009787.1/CP000796.1; plasmid pETEC_5:NC_009791.1/CP000801.1; plasmid pETEC_6:NC_009789.1/CP000798.1; plasmid pETEC_73:NC_009788.1/CP000797.1; plasmid pETEC_74:NC_009790.1/CP000799.1; plasmid pETEC_80:NC_009786.1/CP000795.1		7	4771	2007-09-11T00:00:00Z	ftp://ftp.ncbi.nlm.nih.gov/genomes/all/GCA/000/017/745/GCA_000017745.1_ASM1774v1	ftp://ftp.ncbi.nlm.nih.gov/genomes/all/GCF/000/017/745/GCF_000017745.1_ASM1774v1	Generic	0	environmental/other	0	0	unknown	E24377A	NC_009789.1	NC_009789	CP000798.1	plasmid pETEC_6	NC_009801.1	1132	adk(6)	fumC(213)	gyrB(33)	icd(1)	mdh(24)	purA(8)	recA(7)	B1	Col(pHAD28)	6199	52.573	ColRNAI_rep_cluster_1987	-	-	MOBP	Mobilizable	ColRNAI	7
Escherichia coli O139:H28 str. E24377A	Bacteria;Proteobacteria;Gammaproteobacteria	null	E24377A	SAMN02604038	PRJNA13960	GCA_000017745.1	Complete	5.24929	50.5414	chromosome:NC_009801.1/CP000800.1; plasmid pETEC_35:NC_009787.1/CP000796.1; plasmid pETEC_5:NC_009791.1/CP000801.1; plasmid pETEC_6:NC_009789.1/CP000798.1; plasmid pETEC_73:NC_009788.1/CP000797.1; plasmid pETEC_74:NC_009790.1/CP000799.1; plasmid pETEC_80:NC_009786.1/CP000795.1		7	4771	2007-09-11T00:00:00Z	ftp://ftp.ncbi.nlm.nih.gov/genomes/all/GCA/000/017/745/GCA_000017745.1_ASM1774v1	ftp://ftp.ncbi.nlm.nih.gov/genomes/all/GCF/000/017/745/GCF_000017745.1_ASM1774v1	Generic	0	environmental/other	0	0	unknown	E24377A	NC_009790.1	NC_009790	CP000799.1	plasmid pETEC_74	NC_009801.1	1132	adk(6)	fumC(213)	gyrB(33)	icd(1)	mdh(24)	purA(8)	recA(7)	B1	IncFII(pHN7A8)	74224	49.8491	IncFII	-	MPF_F	-	Non-mobilizable	IncFII	90
Escherichia coli O139:H28 str. E24377A	Bacteria;Proteobacteria;Gammaproteobacteria	null	E24377A	SAMN02604038	PRJNA13960	GCA_000017745.1	Complete	5.24929	50.5414	chromosome:NC_009801.1/CP000800.1; plasmid pETEC_35:NC_009787.1/CP000796.1; plasmid pETEC_5:NC_009791.1/CP000801.1; plasmid pETEC_6:NC_009789.1/CP000798.1; plasmid pETEC_73:NC_009788.1/CP000797.1; plasmid pETEC_74:NC_009790.1/CP000799.1; plasmid pETEC_80:NC_009786.1/CP000795.1		7	4771	2007-09-11T00:00:00Z	ftp://ftp.ncbi.nlm.nih.gov/genomes/all/GCA/000/017/745/GCA_000017745.1_ASM1774v1	ftp://ftp.ncbi.nlm.nih.gov/genomes/all/GCF/000/017/745/GCF_000017745.1_ASM1774v1	Generic	0	environmental/other	0	0	unknown	E24377A	NC_009791.1	NC_009791	CP000801.1	plasmid pETEC_5	NC_009801.1	1132	adk(6)	fumC(213)	gyrB(33)	icd(1)	mdh(24)	purA(8)	recA(7)	B1	ColRNAI	5033	49.6324	ColRNAI_rep_cluster_1857	MOBP	-	MOBP	Mobilizable	ColRNAI	4
Escherichia coli APEC O1	Bacteria;Proteobacteria;Gammaproteobacteria	null	APEC O1	SAMN02603424	PRJNA16718	GCA_000014845.1	Complete	5.49765	50.2915	chromosome:NC_008563.1/CP000468.1; plasmid pAPEC-O1-ColBM:NC_009837.1/DQ381420.1; plasmid pAPEC-O1-R:NC_009838.1/DQ517526.1		3	5191	2006-10-04T00:00:00Z	ftp://ftp.ncbi.nlm.nih.gov/genomes/all/GCA/000/014/845/GCA_000014845.1_ASM1484v1	ftp://ftp.ncbi.nlm.nih.gov/genomes/all/GCF/000/014/845/GCF_000014845.1_ASM1484v1	Generic	0	environmental/other	0	0	animal	APEC O1	NC_009837.1	NC_009837	DQ381420.1	plasmid pAPEC-O1-ColBM	NC_008563.1	95	adk(37)	fumC(38)	gyrB(19)	icd(37)	mdh(17)	purA(11)	recA(26)	B2	IncFIB(AP001918);IncFIC(FII)	174241	49.6456	IncFII,IncFIIA,IncFIB	MOBF,MOBP	MPF_F	MOBF	Conjugative	IncFIC;IncFIB	177
Escherichia coli APEC O1	Bacteria;Proteobacteria;Gammaproteobacteria	null	APEC O1	SAMN02603424	PRJNA16718	GCA_000014845.1	Complete	5.49765	50.2915	chromosome:NC_008563.1/CP000468.1; plasmid pAPEC-O1-ColBM:NC_009837.1/DQ381420.1; plasmid pAPEC-O1-R:NC_009838.1/DQ517526.1		3	5191	2006-10-04T00:00:00Z	ftp://ftp.ncbi.nlm.nih.gov/genomes/all/GCA/000/014/845/GCA_000014845.1_ASM1484v1	ftp://ftp.ncbi.nlm.nih.gov/genomes/all/GCF/000/014/845/GCF_000014845.1_ASM1484v1	Generic	0	environmental/other	0	0	animal	APEC O1	NC_009838.1	NC_009838	DQ517526.1	plasmid pAPEC-O1-R	NC_008563.1	95	adk(37)	fumC(38)	gyrB(19)	icd(37)	mdh(17)	purA(11)	recA(26)	B2	IncHI2A;IncHI2	241387	46.4341	IncH,rep_cluster_1088	MOBH	MPF_F	MOBH	Conjugative	IncHI2A;RepA;IncHI2	257
Escherichia coli SMS-3-5	Bacteria;Proteobacteria;Gammaproteobacteria	null	SMS-3-5	SAMN02604066	PRJNA19469	GCA_000019645.1	Complete	5.21538	50.4954	chromosome:NC_010498.1/CP000970.1; plasmid pSMS35_130:NC_010488.1/CP000971.1; plasmid pSMS35_3:NC_010487.1/CP000974.1; plasmid pSMS35_4:NC_010486.1/CP000973.1; plasmid pSMS35_8:NC_010485.1/CP000972.1		5	4754	2008-03-20T00:00:00Z	ftp://ftp.ncbi.nlm.nih.gov/genomes/all/GCA/000/019/645/GCA_000019645.1_ASM1964v1	ftp://ftp.ncbi.nlm.nih.gov/genomes/all/GCF/000/019/645/GCF_000019645.1_ASM1964v1	Generic	0	environmental/other	0	0	unknown	SMS-3-5	NC_010485.1	NC_010485	CP000972.1	plasmid pSMS35_8	NC_010498.1	354	adk(85)	fumC(88)	gyrB(78)	icd(29)	mdh(59)	purA(58)	recA(62)	F	ColRNAI	8909	46.8403	ColRNAI_rep_cluster_1857	MOBP	-	MOBP	Mobilizable	ColRNAI	9
Escherichia coli SMS-3-5	Bacteria;Proteobacteria;Gammaproteobacteria	null	SMS-3-5	SAMN02604066	PRJNA19469	GCA_000019645.1	Complete	5.21538	50.4954	chromosome:NC_010498.1/CP000970.1; plasmid pSMS35_130:NC_010488.1/CP000971.1; plasmid pSMS35_3:NC_010487.1/CP000974.1; plasmid pSMS35_4:NC_010486.1/CP000973.1; plasmid pSMS35_8:NC_010485.1/CP000972.1		5	4754	2008-03-20T00:00:00Z	ftp://ftp.ncbi.nlm.nih.gov/genomes/all/GCA/000/019/645/GCA_000019645.1_ASM1964v1	ftp://ftp.ncbi.nlm.nih.gov/genomes/all/GCF/000/019/645/GCF_000019645.1_ASM1964v1	Generic	0	environmental/other	0	0	unknown	SMS-3-5	NC_010486.1	NC_010486	CP000973.1	plasmid pSMS35_4	NC_010498.1	354	adk(85)	fumC(88)	gyrB(78)	icd(29)	mdh(59)	purA(58)	recA(62)	F	Col8282	4074	49.5582	rep_cluster_1778	MOBQ	-	MOBQ,MOBQ	Mobilizable	Col8282	3
Escherichia coli SMS-3-5	Bacteria;Proteobacteria;Gammaproteobacteria	null	SMS-3-5	SAMN02604066	PRJNA19469	GCA_000019645.1	Complete	5.21538	50.4954	chromosome:NC_010498.1/CP000970.1; plasmid pSMS35_130:NC_010488.1/CP000971.1; plasmid pSMS35_3:NC_010487.1/CP000974.1; plasmid pSMS35_4:NC_010486.1/CP000973.1; plasmid pSMS35_8:NC_010485.1/CP000972.1		5	4754	2008-03-20T00:00:00Z	ftp://ftp.ncbi.nlm.nih.gov/genomes/all/GCA/000/019/645/GCA_000019645.1_ASM1964v1	ftp://ftp.ncbi.nlm.nih.gov/genomes/all/GCF/000/019/645/GCF_000019645.1_ASM1964v1	Generic	0	environmental/other	0	0	unknown	SMS-3-5	NC_010487.1	NC_010487	CP000974.1	plasmid pSMS35_3	NC_010498.1	354	adk(85)	fumC(88)	gyrB(78)	icd(29)	mdh(59)	purA(58)	recA(62)	F	Col440I	3565	43.0295	ColRNAI_rep_cluster_1987	-	-	-	Non-mobilizable	ColRNAI	5
Escherichia coli SMS-3-5	Bacteria;Proteobacteria;Gammaproteobacteria	null	SMS-3-5	SAMN02604066	PRJNA19469	GCA_000019645.1	Complete	5.21538	50.4954	chromosome:NC_010498.1/CP000970.1; plasmid pSMS35_130:NC_010488.1/CP000971.1; plasmid pSMS35_3:NC_010487.1/CP000974.1; plasmid pSMS35_4:NC_010486.1/CP000973.1; plasmid pSMS35_8:NC_010485.1/CP000972.1		5	4754	2008-03-20T00:00:00Z	ftp://ftp.ncbi.nlm.nih.gov/genomes/all/GCA/000/019/645/GCA_000019645.1_ASM1964v1	ftp://ftp.ncbi.nlm.nih.gov/genomes/all/GCF/000/019/645/GCF_000019645.1_ASM1964v1	Generic	0	environmental/other	0	0	unknown	SMS-3-5	NC_010488.1	NC_010488	CP000971.1	plasmid pSMS35_130	NC_010498.1	354	adk(85)	fumC(88)	gyrB(78)	icd(29)	mdh(59)	purA(58)	recA(62)	F	IncFIB(AP001918);IncFII	130440	50.8119	IncFIIA,IncFII,IncFIB	MOBF,MOBP	MPF_F	-	Conjugative	IncFIB	156
Escherichia coli O157:H7 str. EC4115	Bacteria;Proteobacteria;Gammaproteobacteria	null	EC4115	SAMN02603441	PRJNA27739	GCA_000021125.1	Complete	5.70417	50.386	chromosome:NC_011353.1/CP001164.1; plasmid pEC4115:NC_011351.1/CP001165.1; plasmid pO157:NC_011350.1/CP001163.1		3	5359	2008-10-08T00:00:00Z	ftp://ftp.ncbi.nlm.nih.gov/genomes/all/GCA/000/021/125/GCA_000021125.1_ASM2112v1	ftp://ftp.ncbi.nlm.nih.gov/genomes/all/GCF/000/021/125/GCF_000021125.1_ASM2112v1	Generic	0	environmental/other	0	0	unknown	EC4115	NC_011350.1	NC_011350	CP001163.1	plasmid pO157	NC_011353.1	11	adk(12)	fumC(12)	gyrB(8)	icd(12)	mdh(15)	purA(2)	recA(2)	E	IncFIB(AP001918);IncFIA;IncFII	94644	47.8868	IncFIB,IncFIA,IncFII,IncFIIA	MOBP	-	-	Mobilizable	IncFIB	92
Escherichia coli O157:H7 str. EC4115	Bacteria;Proteobacteria;Gammaproteobacteria	null	EC4115	SAMN02603441	PRJNA27739	GCA_000021125.1	Complete	5.70417	50.386	chromosome:NC_011353.1/CP001164.1; plasmid pEC4115:NC_011351.1/CP001165.1; plasmid pO157:NC_011350.1/CP001163.1		3	5359	2008-10-08T00:00:00Z	ftp://ftp.ncbi.nlm.nih.gov/genomes/all/GCA/000/021/125/GCA_000021125.1_ASM2112v1	ftp://ftp.ncbi.nlm.nih.gov/genomes/all/GCF/000/021/125/GCF_000021125.1_ASM2112v1	Generic	0	environmental/other	0	0	unknown	EC4115	NC_011351.1	NC_011351	CP001165.1	plasmid pEC4115	NC_011353.1	11	adk(12)	fumC(12)	gyrB(8)	icd(12)	mdh(15)	purA(2)	recA(2)	E	pEC4115	37452	39.7148	rep_cluster_991	MOBP	MPF_T	-	Conjugative	pEC4115	48
Escherichia coli SE11	Bacteria;Proteobacteria;Gammaproteobacteria	null	SE11	SAMD00061087	PRJNA18057	GCA_000010385.1	Complete	5.15563	50.7481	chromosome:NC_011415.1/AP009240.1; plasmid pSE11-1:NC_011419.1/AP009241.1; plasmid pSE11-2:NC_011413.1/AP009242.1; plasmid pSE11-3:NC_011416.1/AP009243.1; plasmid pSE11-4:NC_011407.1/AP009244.1; plasmid pSE11-5:NC_011408.1/AP009245.1; plasmid pSE11-6:NC_011411.1/AP009246.1		7	4794	2008-10-22T23:05:00Z	ftp://ftp.ncbi.nlm.nih.gov/genomes/all/GCA/000/010/385/GCA_000010385.1_ASM1038v1	ftp://ftp.ncbi.nlm.nih.gov/genomes/all/GCF/000/010/385/GCF_000010385.1_ASM1038v1	Generic	0	environmental/other	0	0	unknown	SE11	NC_011407.1	NC_011407	AP009244.1	plasmid pSE11-4	NC_011415.1	156	adk(6)	fumC(29)	gyrB(32)	icd(16)	mdh(11)	purA(8)	recA(44)	B1	ColRNAI	6929	48.0012	ColRNAI_rep_cluster_1857	MOBP,MOBP	-	MOBP	Mobilizable	ColRNAI	8
Escherichia coli SE11	Bacteria;Proteobacteria;Gammaproteobacteria	null	SE11	SAMD00061087	PRJNA18057	GCA_000010385.1	Complete	5.15563	50.7481	chromosome:NC_011415.1/AP009240.1; plasmid pSE11-1:NC_011419.1/AP009241.1; plasmid pSE11-2:NC_011413.1/AP009242.1; plasmid pSE11-3:NC_011416.1/AP009243.1; plasmid pSE11-4:NC_011407.1/AP009244.1; plasmid pSE11-5:NC_011408.1/AP009245.1; plasmid pSE11-6:NC_011411.1/AP009246.1		7	4794	2008-10-22T23:05:00Z	ftp://ftp.ncbi.nlm.nih.gov/genomes/all/GCA/000/010/385/GCA_000010385.1_ASM1038v1	ftp://ftp.ncbi.nlm.nih.gov/genomes/all/GCF/000/010/385/GCF_000010385.1_ASM1038v1	Generic	0	environmental/other	0	0	unknown	SE11	NC_011408.1	NC_011408	AP009245.1	plasmid pSE11-5	NC_011415.1	156	adk(6)	fumC(29)	gyrB(32)	icd(16)	mdh(11)	purA(8)	recA(44)	B1	Col(pHAD28)	5366	46.2169	ColRNAI_rep_cluster_1987	MOBP,MOBP	-	MOBP	Mobilizable	ColRNAI	5
Escherichia coli SE11	Bacteria;Proteobacteria;Gammaproteobacteria	null	SE11	SAMD00061087	PRJNA18057	GCA_000010385.1	Complete	5.15563	50.7481	chromosome:NC_011415.1/AP009240.1; plasmid pSE11-1:NC_011419.1/AP009241.1; plasmid pSE11-2:NC_011413.1/AP009242.1; plasmid pSE11-3:NC_011416.1/AP009243.1; plasmid pSE11-4:NC_011407.1/AP009244.1; plasmid pSE11-5:NC_011408.1/AP009245.1; plasmid pSE11-6:NC_011411.1/AP009246.1		7	4794	2008-10-22T23:05:00Z	ftp://ftp.ncbi.nlm.nih.gov/genomes/all/GCA/000/010/385/GCA_000010385.1_ASM1038v1	ftp://ftp.ncbi.nlm.nih.gov/genomes/all/GCF/000/010/385/GCF_000010385.1_ASM1038v1	Generic	0	environmental/other	0	0	unknown	SE11	NC_011411.1	NC_011411	AP009246.1	plasmid pSE11-6	NC_011415.1	156	adk(6)	fumC(29)	gyrB(32)	icd(16)	mdh(11)	purA(8)	recA(44)	B1	Col8282	4082	49.4366	rep_cluster_1778	MOBQ	-	MOBQ,MOBQ	Mobilizable	Col8282	3
Escherichia coli SE11	Bacteria;Proteobacteria;Gammaproteobacteria	null	SE11	SAMD00061087	PRJNA18057	GCA_000010385.1	Complete	5.15563	50.7481	chromosome:NC_011415.1/AP009240.1; plasmid pSE11-1:NC_011419.1/AP009241.1; plasmid pSE11-2:NC_011413.1/AP009242.1; plasmid pSE11-3:NC_011416.1/AP009243.1; plasmid pSE11-4:NC_011407.1/AP009244.1; plasmid pSE11-5:NC_011408.1/AP009245.1; plasmid pSE11-6:NC_011411.1/AP009246.1		7	4794	2008-10-22T23:05:00Z	ftp://ftp.ncbi.nlm.nih.gov/genomes/all/GCA/000/010/385/GCA_000010385.1_ASM1038v1	ftp://ftp.ncbi.nlm.nih.gov/genomes/all/GCF/000/010/385/GCF_000010385.1_ASM1038v1	Generic	0	environmental/other	0	0	unknown	SE11	NC_011413.1	NC_011413	AP009242.1	plasmid pSE11-2	NC_011415.1	156	adk(6)	fumC(29)	gyrB(32)	icd(16)	mdh(11)	purA(8)	recA(44)	B1	IncFII(pSE11)	91158	50.237	IncFII,IncI1	MOBF	MPF_F	-	Conjugative	IncFII	105
Escherichia coli SE11	Bacteria;Proteobacteria;Gammaproteobacteria	null	SE11	SAMD00061087	PRJNA18057	GCA_000010385.1	Complete	5.15563	50.7481	chromosome:NC_011415.1/AP009240.1; plasmid pSE11-1:NC_011419.1/AP009241.1; plasmid pSE11-2:NC_011413.1/AP009242.1; plasmid pSE11-3:NC_011416.1/AP009243.1; plasmid pSE11-4:NC_011407.1/AP009244.1; plasmid pSE11-5:NC_011408.1/AP009245.1; plasmid pSE11-6:NC_011411.1/AP009246.1		7	4794	2008-10-22T23:05:00Z	ftp://ftp.ncbi.nlm.nih.gov/genomes/all/GCA/000/010/385/GCA_000010385.1_ASM1038v1	ftp://ftp.ncbi.nlm.nih.gov/genomes/all/GCF/000/010/385/GCF_000010385.1_ASM1038v1	Generic	0	environmental/other	0	0	unknown	SE11	NC_011416.1	NC_011416	AP009243.1	plasmid pSE11-3	NC_011415.1	156	adk(6)	fumC(29)	gyrB(32)	icd(16)	mdh(11)	purA(8)	recA(44)	B1	IncFIB(AP001918)	60555	48.5889	IncFIB	MOBP	-	-	Mobilizable	IncFIB	63
Escherichia coli SE11	Bacteria;Proteobacteria;Gammaproteobacteria	null	SE11	SAMD00061087	PRJNA18057	GCA_000010385.1	Complete	5.15563	50.7481	chromosome:NC_011415.1/AP009240.1; plasmid pSE11-1:NC_011419.1/AP009241.1; plasmid pSE11-2:NC_011413.1/AP009242.1; plasmid pSE11-3:NC_011416.1/AP009243.1; plasmid pSE11-4:NC_011407.1/AP009244.1; plasmid pSE11-5:NC_011408.1/AP009245.1; plasmid pSE11-6:NC_011411.1/AP009246.1		7	4794	2008-10-22T23:05:00Z	ftp://ftp.ncbi.nlm.nih.gov/genomes/all/GCA/000/010/385/GCA_000010385.1_ASM1038v1	ftp://ftp.ncbi.nlm.nih.gov/genomes/all/GCF/000/010/385/GCF_000010385.1_ASM1038v1	Generic	0	environmental/other	0	0	unknown	SE11	NC_011419.1	NC_011419	AP009241.1	plasmid pSE11-1	NC_011415.1	156	adk(6)	fumC(29)	gyrB(32)	icd(16)	mdh(11)	purA(8)	recA(44)	B1	IncI1	100021	50.4604	IncI1	MOBP	MPF_I	MOBP	Conjugative	IncI1	117
Escherichia coli O127:H6 str. E2348/69	Bacteria;Proteobacteria;Gammaproteobacteria	null	E2348/69	SAMEA1705959	PRJEA32571	GCA_000026545.1	Complete	5.06968	50.5524	chromosome:NC_011601.1/FM180568.1; plasmid pE2348-2:NC_011602.1/FM180570.1; plasmid pMAR2:NC_011603.1/FM180569.1		3	4728	2008-11-26T00:00:00Z	ftp://ftp.ncbi.nlm.nih.gov/genomes/all/GCA/000/026/545/GCA_000026545.1_ASM2654v1	ftp://ftp.ncbi.nlm.nih.gov/genomes/all/GCF/000/026/545/GCF_000026545.1_ASM2654v1	Generic	1969	environmental/other	0	0	unknown	0	NC_011602.1	NC_011602	FM180570.1	plasmid pE2348-2	NC_011601.1	15	adk(15)	fumC(15)	gyrB(11)	icd(15)	mdh(18)	purA(11)	recA(11)	B2	Col(pHAD28)	6147	52.7574	ColRNAI_rep_cluster_1987	-	-	MOBP	Mobilizable	ColRNAI	7
Escherichia coli O127:H6 str. E2348/69	Bacteria;Proteobacteria;Gammaproteobacteria	null	E2348/69	SAMEA1705959	PRJEA32571	GCA_000026545.1	Complete	5.06968	50.5524	chromosome:NC_011601.1/FM180568.1; plasmid pE2348-2:NC_011602.1/FM180570.1; plasmid pMAR2:NC_011603.1/FM180569.1		3	4728	2008-11-26T00:00:00Z	ftp://ftp.ncbi.nlm.nih.gov/genomes/all/GCA/000/026/545/GCA_000026545.1_ASM2654v1	ftp://ftp.ncbi.nlm.nih.gov/genomes/all/GCF/000/026/545/GCF_000026545.1_ASM2654v1	Generic	1969	environmental/other	0	0	unknown	0	NC_011603.1	NC_011603	FM180569.1	plasmid pMAR2	NC_011601.1	15	adk(15)	fumC(15)	gyrB(11)	icd(15)	mdh(18)	purA(11)	recA(11)	B2	IncFIB(pB171);IncFII(pCoo)	97978	48.0128	IncFIB,IncFIIA,IncFII	MOBF	MPF_F	-	Conjugative	IncFIB	114
Escherichia coli O157:H7 str. TW14359	Bacteria;Proteobacteria;Gammaproteobacteria	null	TW14359	SAMN02604255	PRJNA30045	GCA_000022225.1	Complete	5.62274	50.4563	chromosome:NC_013008.1/CP001368.1; plasmid pO157:NC_013010.1/CP001369.1		2	5358	2009-07-23T00:00:00Z	ftp://ftp.ncbi.nlm.nih.gov/genomes/all/GCA/000/022/225/GCA_000022225.1_ASM2222v1	ftp://ftp.ncbi.nlm.nih.gov/genomes/all/GCF/000/022/225/GCF_000022225.1_ASM2222v1	Generic	0	environmental/other	0	0	unknown	TW14359	NC_013010.1	NC_013010	CP001369.1	plasmid pO157	NC_013008.1	11	adk(12)	fumC(12)	gyrB(8)	icd(12)	mdh(15)	purA(2)	recA(2)	E	IncFIB(AP001918);IncFIA;IncFII	94601	47.8938	IncFIB,IncFIA,IncFII,IncFIIA	MOBP	-	-	Mobilizable	IncFIB	92
Escherichia coli O103:H2 str. 12009	Bacteria;Proteobacteria;Gammaproteobacteria	null	12009	SAMD00060956	PRJDA32511	GCA_000010745.1	Complete	5.52486	50.6781	chromosome:NC_013353.1/AP010958.1; plasmid pO103:NC_013354.1/AP010959.1		2	5136	2009-09-10T00:00:00Z	ftp://ftp.ncbi.nlm.nih.gov/genomes/all/GCA/000/010/745/GCA_000010745.1_ASM1074v1	ftp://ftp.ncbi.nlm.nih.gov/genomes/all/GCF/000/010/745/GCF_000010745.1_ASM1074v1	Generic	0	environmental/other	0	0	unknown	12009	NC_013354.1	NC_013354	AP010959.1	plasmid pO103	NC_013353.1	17	adk(6)	fumC(4)	gyrB(3)	icd(17)	mdh(7)	purA(7)	recA(6)	B1	IncFIB(AP001918)	75546	49.1118	IncFIB	MOBP,MOBF	MPF_F	MOBF	Conjugative	IncFIB	84
Escherichia coli O26:H11 str. 11368	Bacteria;Proteobacteria;Gammaproteobacteria	null	11368	SAMD00060955	PRJDA32509	GCA_000091005.1	Complete	5.85553	50.664	chromosome:NC_013361.1/AP010953.1; plasmid pO26_1:NC_013369.1/AP010954.1; plasmid pO26_2:NC_013362.1/AP010955.1; plasmid pO26_3:NC_013363.1/AP010956.1; plasmid pO26_4:NC_014543.1/AP010957.1		5	5581	2009-09-10T00:00:00Z	ftp://ftp.ncbi.nlm.nih.gov/genomes/all/GCA/000/091/005/GCA_000091005.1_ASM9100v1	ftp://ftp.ncbi.nlm.nih.gov/genomes/all/GCF/000/091/005/GCF_000091005.1_ASM9100v1	Generic	0	environmental/other	0	0	unknown	11368	NC_013362.1	NC_013362	AP010955.1	plasmid pO26_2	NC_013361.1	21	adk(16)	fumC(4)	gyrB(12)	icd(16)	mdh(9)	purA(7)	recA(7)	B1	IncFII(29)	63365	52.5006	IncFIIA,IncFII	MOBF	MPF_F	MOBF	Conjugative	NA	80
Escherichia coli O26:H11 str. 11368	Bacteria;Proteobacteria;Gammaproteobacteria	null	11368	SAMD00060955	PRJDA32509	GCA_000091005.1	Complete	5.85553	50.664	chromosome:NC_013361.1/AP010953.1; plasmid pO26_1:NC_013369.1/AP010954.1; plasmid pO26_2:NC_013362.1/AP010955.1; plasmid pO26_3:NC_013363.1/AP010956.1; plasmid pO26_4:NC_014543.1/AP010957.1		5	5581	2009-09-10T00:00:00Z	ftp://ftp.ncbi.nlm.nih.gov/genomes/all/GCA/000/091/005/GCA_000091005.1_ASM9100v1	ftp://ftp.ncbi.nlm.nih.gov/genomes/all/GCF/000/091/005/GCF_000091005.1_ASM9100v1	Generic	0	environmental/other	0	0	unknown	11368	NC_013363.1	NC_013363	AP010956.1	plasmid pO26_3	NC_013361.1	21	adk(16)	fumC(4)	gyrB(12)	icd(16)	mdh(9)	purA(7)	recA(7)	B1	ColRNAI	5686	46.2188	ColRNAI_rep_cluster_1857	MOBP	-	MOBP	Mobilizable	ColRNAI	4
Escherichia coli O111:H- str. 11128	Bacteria;Proteobacteria;Gammaproteobacteria	null	11128	SAMD00060957	PRJDA32513	GCA_000010765.1	Complete	5.76608	50.4216	chromosome:NC_013364.1/AP010960.1; plasmid pO111_1:NC_013365.1/AP010961.1; plasmid pO111_2:NC_013370.1/AP010962.1; plasmid pO111_3:NC_013366.1/AP010963.1; plasmid pO111_4:NC_013367.1/AP010964.1; plasmid pO111_5:NC_013368.1/AP010965.1		6	5389	2009-09-10T00:00:00Z	ftp://ftp.ncbi.nlm.nih.gov/genomes/all/GCA/000/010/765/GCA_000010765.1_ASM1076v1	ftp://ftp.ncbi.nlm.nih.gov/genomes/all/GCF/000/010/765/GCF_000010765.1_ASM1076v1	Generic	0	environmental/other	0	0	unknown	11128	NC_013365.1	NC_013365	AP010961.1	plasmid pO111_1	NC_013364.1	16	adk(6)	fumC(4)	gyrB(12)	icd(16)	mdh(9)	purA(7)	recA(12)	B1	IncHI1B(R27);IncQ1;IncHI1A;IncFIA(HI1)	204604	46.9859	IncFIA,IncQ1	MOBP,MOBH	MPF_F	-	Conjugative	IncHI1A;IncFIA;IncHI1B	238
Escherichia coli O111:H- str. 11128	Bacteria;Proteobacteria;Gammaproteobacteria	null	11128	SAMD00060957	PRJDA32513	GCA_000010765.1	Complete	5.76608	50.4216	chromosome:NC_013364.1/AP010960.1; plasmid pO111_1:NC_013365.1/AP010961.1; plasmid pO111_2:NC_013370.1/AP010962.1; plasmid pO111_3:NC_013366.1/AP010963.1; plasmid pO111_4:NC_013367.1/AP010964.1; plasmid pO111_5:NC_013368.1/AP010965.1		6	5389	2009-09-10T00:00:00Z	ftp://ftp.ncbi.nlm.nih.gov/genomes/all/GCA/000/010/765/GCA_000010765.1_ASM1076v1	ftp://ftp.ncbi.nlm.nih.gov/genomes/all/GCF/000/010/765/GCF_000010765.1_ASM1076v1	Generic	0	environmental/other	0	0	unknown	11128	NC_013366.1	NC_013366	AP010963.1	plasmid pO111_3	NC_013364.1	16	adk(6)	fumC(4)	gyrB(12)	icd(16)	mdh(9)	purA(7)	recA(12)	B1	IncFII(pRSB107)	77690	49.9949	IncFII,IncFIIA	MOBP,MOBF	MPF_F	MOBF	Conjugative	IncFII	79
Escherichia coli O111:H- str. 11128	Bacteria;Proteobacteria;Gammaproteobacteria	null	11128	SAMD00060957	PRJDA32513	GCA_000010765.1	Complete	5.76608	50.4216	chromosome:NC_013364.1/AP010960.1; plasmid pO111_1:NC_013365.1/AP010961.1; plasmid pO111_2:NC_013370.1/AP010962.1; plasmid pO111_3:NC_013366.1/AP010963.1; plasmid pO111_4:NC_013367.1/AP010964.1; plasmid pO111_5:NC_013368.1/AP010965.1		6	5389	2009-09-10T00:00:00Z	ftp://ftp.ncbi.nlm.nih.gov/genomes/all/GCA/000/010/765/GCA_000010765.1_ASM1076v1	ftp://ftp.ncbi.nlm.nih.gov/genomes/all/GCF/000/010/765/GCF_000010765.1_ASM1076v1	Generic	0	environmental/other	0	0	unknown	11128	NC_013367.1	NC_013367	AP010964.1	plasmid pO111_4	NC_013364.1	16	adk(6)	fumC(4)	gyrB(12)	icd(16)	mdh(9)	purA(7)	recA(12)	B1	Col156	8140	49.6437	ColRNAI_rep_cluster_1291	MOBQ	-	MOBQ,MOBQ	Mobilizable	Col156	10
Escherichia coli O111:H- str. 11128	Bacteria;Proteobacteria;Gammaproteobacteria	null	11128	SAMD00060957	PRJDA32513	GCA_000010765.1	Complete	5.76608	50.4216	chromosome:NC_013364.1/AP010960.1; plasmid pO111_1:NC_013365.1/AP010961.1; plasmid pO111_2:NC_013370.1/AP010962.1; plasmid pO111_3:NC_013366.1/AP010963.1; plasmid pO111_4:NC_013367.1/AP010964.1; plasmid pO111_5:NC_013368.1/AP010965.1		6	5389	2009-09-10T00:00:00Z	ftp://ftp.ncbi.nlm.nih.gov/genomes/all/GCA/000/010/765/GCA_000010765.1_ASM1076v1	ftp://ftp.ncbi.nlm.nih.gov/genomes/all/GCF/000/010/765/GCF_000010765.1_ASM1076v1	Generic	0	environmental/other	0	0	unknown	11128	NC_013368.1	NC_013368	AP010965.1	plasmid pO111_5	NC_013364.1	16	adk(6)	fumC(4)	gyrB(12)	icd(16)	mdh(9)	purA(7)	recA(12)	B1	NONE_ID	6673	50.2023	-	MOBP	-	MOBP	Mobilizable	ColRNAI	9
Escherichia coli O26:H11 str. 11368	Bacteria;Proteobacteria;Gammaproteobacteria	null	11368	SAMD00060955	PRJDA32509	GCA_000091005.1	Complete	5.85553	50.664	chromosome:NC_013361.1/AP010953.1; plasmid pO26_1:NC_013369.1/AP010954.1; plasmid pO26_2:NC_013362.1/AP010955.1; plasmid pO26_3:NC_013363.1/AP010956.1; plasmid pO26_4:NC_014543.1/AP010957.1		5	5581	2009-09-10T00:00:00Z	ftp://ftp.ncbi.nlm.nih.gov/genomes/all/GCA/000/091/005/GCA_000091005.1_ASM9100v1	ftp://ftp.ncbi.nlm.nih.gov/genomes/all/GCF/000/091/005/GCF_000091005.1_ASM9100v1	Generic	0	environmental/other	0	0	unknown	11368	NC_013369.1	NC_013369	AP010954.1	plasmid pO26_1	NC_013361.1	21	adk(16)	fumC(4)	gyrB(12)	icd(16)	mdh(9)	purA(7)	recA(7)	B1	IncFIB(AP001918);IncB/O/K/Z	85167	47.4785	IncI1,IncFIB	MOBP,MOBP	-	MOBP	Mobilizable	IncB/O/K/Z;IncFIB	86
Escherichia coli O111:H- str. 11128	Bacteria;Proteobacteria;Gammaproteobacteria	null	11128	SAMD00060957	PRJDA32513	GCA_000010765.1	Complete	5.76608	50.4216	chromosome:NC_013364.1/AP010960.1; plasmid pO111_1:NC_013365.1/AP010961.1; plasmid pO111_2:NC_013370.1/AP010962.1; plasmid pO111_3:NC_013366.1/AP010963.1; plasmid pO111_4:NC_013367.1/AP010964.1; plasmid pO111_5:NC_013368.1/AP010965.1		6	5389	2009-09-10T00:00:00Z	ftp://ftp.ncbi.nlm.nih.gov/genomes/all/GCA/000/010/765/GCA_000010765.1_ASM1076v1	ftp://ftp.ncbi.nlm.nih.gov/genomes/all/GCF/000/010/765/GCF_000010765.1_ASM1076v1	Generic	0	environmental/other	0	0	unknown	11128	NC_013370.1	NC_013370	AP010962.1	plasmid pO111_2	NC_013364.1	16	adk(6)	fumC(4)	gyrB(12)	icd(16)	mdh(9)	purA(7)	recA(12)	B1	p0111	97897	48.1639	IncH	MOBP	-	-	Mobilizable	p0111	121
Escherichia coli SE15	Bacteria;Proteobacteria;Gammaproteobacteria	null	SE15	SAMD00060923	PRJDA19053	GCA_000010485.1	Complete	4.83968	50.7076	chromosome:NC_013654.1/AP009378.1; plasmid pECSF1:NC_013655.1/AP009379.1		2	4415	2009-12-14T23:05:00Z	ftp://ftp.ncbi.nlm.nih.gov/genomes/all/GCA/000/010/485/GCA_000010485.1_ASM1048v1	ftp://ftp.ncbi.nlm.nih.gov/genomes/all/GCF/000/010/485/GCF_000010485.1_ASM1048v1	Generic	0	environmental/other	0	0	unknown	SE15	NC_013655.1	NC_013655	AP009379.1	plasmid pECSF1	NC_013654.1	131	adk(53)	fumC(40)	gyrB(47)	icd(13)	mdh(36)	purA(28)	recA(29)	B2	IncFIB(AP001918);IncFII(29);Col156	122345	51.0401	IncFII,IncFIIA,ColRNAI_rep_cluster_1291,IncFIB	MOBF	MPF_F	MOBF	Conjugative	IncFII;Col156;IncFIB	152
Escherichia coli O55:H7 str. CB9615	Bacteria;Proteobacteria;Gammaproteobacteria	null	CB9615	SAMN02603636	PRJNA42729	GCA_000025165.1	Complete	5.45235	50.4806	chromosome:NC_013941.1/CP001846.1; plasmid pO55:NC_013942.1/CP001847.1		2	5125	2010-03-08T00:00:00Z	ftp://ftp.ncbi.nlm.nih.gov/genomes/all/GCA/000/025/165/GCA_000025165.1_ASM2516v1	ftp://ftp.ncbi.nlm.nih.gov/genomes/all/GCF/000/025/165/GCF_000025165.1_ASM2516v1	Generic	0	clinical	Germany	Homo sapiens	stool, blood & tissue, unspecified	CB9615	NC_013942.1	NC_013942	CP001847.1	plasmid pO55	NC_013941.1	335	adk(29)	fumC(12)	gyrB(8)	icd(12)	mdh(15)	purA(2)	recA(2)	E	IncFIB(AP001918)	66001	48.872	IncFIB	MOBP	MPF_F	MOBP	Conjugative	IncFIB	80
Escherichia coli O26:H11 str. 11368	Bacteria;Proteobacteria;Gammaproteobacteria	null	11368	SAMD00060955	PRJDA32509	GCA_000091005.1	Complete	5.85553	50.664	chromosome:NC_013361.1/AP010953.1; plasmid pO26_1:NC_013369.1/AP010954.1; plasmid pO26_2:NC_013362.1/AP010955.1; plasmid pO26_3:NC_013363.1/AP010956.1; plasmid pO26_4:NC_014543.1/AP010957.1		5	5581	2009-09-10T00:00:00Z	ftp://ftp.ncbi.nlm.nih.gov/genomes/all/GCA/000/091/005/GCA_000091005.1_ASM9100v1	ftp://ftp.ncbi.nlm.nih.gov/genomes/all/GCF/000/091/005/GCF_000091005.1_ASM9100v1	Generic	0	environmental/other	0	0	unknown	11368	NC_014543.1	NC_014543	AP010957.1	plasmid pO26_4	NC_013361.1	21	adk(16)	fumC(4)	gyrB(12)	icd(16)	mdh(9)	purA(7)	recA(7)	B1	ColRNAI	4073	44.1198	ColRNAI_rep_cluster_1857	-	-	MOB_unknown,MOBP	Mobilizable	ColRNAI	4
Escherichia coli 042	Bacteria;Proteobacteria;Gammaproteobacteria	null	42	SAMEA2272277	PRJEA40647	GCA_000027125.1	Complete	5.35532	50.5767	chromosome:NC_017626.1/FN554766.1; plasmid pAA:NC_017627.1/FN554767.1		2	4930	2010-01-28T00:00:00Z	ftp://ftp.ncbi.nlm.nih.gov/genomes/all/GCA/000/027/125/GCA_000027125.1_ASM2712v1	ftp://ftp.ncbi.nlm.nih.gov/genomes/all/GCF/000/027/125/GCF_000027125.1_ASM2712v1	Generic	0	environmental/other	0	0	unknown	42	NC_017627.1	NC_017627	FN554767.1	plasmid pAA	NC_017626.1	414	adk(18)	fumC(22)	gyrB(20)	icd(23)	mdh(5)	purA(15)	recA(4)	D	IncFIC(FII)	113346	49.5483	IncFIIA	MOBP,MOBF	MPF_F	MOBF	Conjugative	IncFIC;IncFIC	140
Escherichia coli ABU 83972	Bacteria;Proteobacteria;Gammaproteobacteria	null	ABU 83972	SAMN02603258	PRJNA38725	GCA_000148365.1	Complete	5.13296	50.6001	chromosome:NC_017631.1/CP001671.1; plasmid pABU:NC_017629.1/CP001833.1		2	4743	2010-09-22T00:00:00Z	ftp://ftp.ncbi.nlm.nih.gov/genomes/all/GCA/000/148/365/GCA_000148365.1_ASM14836v1	ftp://ftp.ncbi.nlm.nih.gov/genomes/all/GCF/000/148/365/GCF_000148365.1_ASM14836v1	Generic	0	clinical	0	Homo sapiens	clinical	ABU 83972	NC_017629.1	NC_017629	CP001833.1	plasmid pABU	NC_017631.1	73	adk(36)	fumC(24)	gyrB(9)	icd(13)	mdh(17)	purA(11)	recA(25)	B2	Col(MG828)	1564	50.8951	ColRNAI_rep_cluster_1885	-	-	MOBP	Mobilizable	Col(MG828)	1
Escherichia coli UM146	Bacteria;Proteobacteria;Gammaproteobacteria	null	UM146	SAMN00017915	PRJNA50883	GCA_000148605.1	Complete	5.10756	50.609	chromosome:NC_017632.1/CP002167.1; plasmid pUM146:NC_017630.1/CP002168.1		2	4574	2010-09-24T00:00:00Z	ftp://ftp.ncbi.nlm.nih.gov/genomes/all/GCA/000/148/605/GCA_000148605.1_ASM14860v1	ftp://ftp.ncbi.nlm.nih.gov/genomes/all/GCF/000/148/605/GCF_000148605.1_ASM14860v1	Generic	0	environmental/other	0	0	unknown	0	NC_017630.1	NC_017630	CP002168.1	plasmid pUM146	NC_017632.1	643	adk(37)	fumC(38)	gyrB(19)	icd(37)	mdh(95)	purA(11)	recA(26)	B2	IncFIB(AP001918);IncFII(29);Col156	114550	50.9385	IncFIB,ColRNAI_rep_cluster_1291,IncFIIA,IncFII	MOBF	MPF_F	MOBF	Conjugative	IncFIB;Col156;IncFII	141
Escherichia coli W	Bacteria;Proteobacteria;Gammaproteobacteria	null	W	SAMN02602978	PRJNA48011	GCA_000184185.1	Complete	5.00886	50.7764	chromosome:NC_017635.1/CP002185.1; plasmid pRK1:NC_017637.1/CP002186.1; plasmid pRK2:NC_017636.1/CP002187.1		3	4655	2010-12-14T00:00:00Z	ftp://ftp.ncbi.nlm.nih.gov/genomes/all/GCA/000/184/185/GCA_000184185.1_ASM18418v1	ftp://ftp.ncbi.nlm.nih.gov/genomes/all/GCF/000/184/185/GCF_000184185.1_ASM18418v1	Generic	0	environmental/other	0	0	unknown	W	NC_017636.1	NC_017636	CP002187.1	plasmid pRK2	NC_017635.1	1079	adk(6)	fumC(19)	gyrB(14)	icd(16)	mdh(11)	purA(12)	recA(2)	B1	Col(pHAD28)	5360	46.0261	ColRNAI_rep_cluster_1987	MOBP	-	MOBP	Mobilizable	ColRNAI	6
Escherichia coli W	Bacteria;Proteobacteria;Gammaproteobacteria	null	W	SAMN02602978	PRJNA48011	GCA_000184185.1	Complete	5.00886	50.7764	chromosome:NC_017635.1/CP002185.1; plasmid pRK1:NC_017637.1/CP002186.1; plasmid pRK2:NC_017636.1/CP002187.1		3	4655	2010-12-14T00:00:00Z	ftp://ftp.ncbi.nlm.nih.gov/genomes/all/GCA/000/184/185/GCA_000184185.1_ASM18418v1	ftp://ftp.ncbi.nlm.nih.gov/genomes/all/GCF/000/184/185/GCF_000184185.1_ASM18418v1	Generic	0	environmental/other	0	0	unknown	W	NC_017637.1	NC_017637	CP002186.1	plasmid pRK1	NC_017635.1	1079	adk(6)	fumC(19)	gyrB(14)	icd(16)	mdh(11)	purA(12)	recA(2)	B1	IncI1	102536	49.9464	IncI1	MOBP	MPF_I	MOBP	Conjugative	IncI	114
Escherichia coli UMNK88	Bacteria;Proteobacteria;Gammaproteobacteria	null	UMNK88	SAMN02604221	PRJNA42137	GCA_000212715.2	Complete	5.66676	50.7397	chromosome:NC_017641.1/CP002729.1; plasmid pUMNK88:NC_017645.1/HQ023862.1; plasmid pUMNK88_91:NC_017642.1/CP002731.1; plasmid pUMNK88_Ent:NC_017640.1/CP002732.1; plasmid pUMNK88_Hly:NC_017643.1/CP002733.1; plasmid pUMNK88_K88:NC_017639.1/CP002730.1		6	5312	2011-05-09T00:00:00Z	ftp://ftp.ncbi.nlm.nih.gov/genomes/all/GCA/000/212/715/GCA_000212715.2_ASM21271v2	ftp://ftp.ncbi.nlm.nih.gov/genomes/all/GCF/000/212/715/GCF_000212715.2_ASM21271v2	Generic	0	environmental/other	USA	porcine	animal	UMNK88	NC_017639.1	NC_017639	CP002730.1	plasmid pUMNK88_K88	NC_017641.1	100	adk(10)	fumC(27)	gyrB(5)	icd(10)	mdh(12)	purA(9)	recA(2)	A	IncFII(pSE11)	81883	49.4694	IncFIIA,IncFII	MOBF	MPF_F	MOBF	Conjugative	IncFII	104
Escherichia coli UMNK88	Bacteria;Proteobacteria;Gammaproteobacteria	null	UMNK88	SAMN02604221	PRJNA42137	GCA_000212715.2	Complete	5.66676	50.7397	chromosome:NC_017641.1/CP002729.1; plasmid pUMNK88:NC_017645.1/HQ023862.1; plasmid pUMNK88_91:NC_017642.1/CP002731.1; plasmid pUMNK88_Ent:NC_017640.1/CP002732.1; plasmid pUMNK88_Hly:NC_017643.1/CP002733.1; plasmid pUMNK88_K88:NC_017639.1/CP002730.1		6	5312	2011-05-09T00:00:00Z	ftp://ftp.ncbi.nlm.nih.gov/genomes/all/GCA/000/212/715/GCA_000212715.2_ASM21271v2	ftp://ftp.ncbi.nlm.nih.gov/genomes/all/GCF/000/212/715/GCF_000212715.2_ASM21271v2	Generic	0	environmental/other	USA	porcine	animal	UMNK88	NC_017640.1	NC_017640	CP002732.1	plasmid pUMNK88_Ent	NC_017641.1	100	adk(10)	fumC(27)	gyrB(5)	icd(10)	mdh(12)	purA(9)	recA(2)	A	IncFIB(AP001918)	81475	50.3737	IncFIB	MOBF	MPF_F	-	Conjugative	IncFIB	97
Escherichia coli UMNK88	Bacteria;Proteobacteria;Gammaproteobacteria	null	UMNK88	SAMN02604221	PRJNA42137	GCA_000212715.2	Complete	5.66676	50.7397	chromosome:NC_017641.1/CP002729.1; plasmid pUMNK88:NC_017645.1/HQ023862.1; plasmid pUMNK88_91:NC_017642.1/CP002731.1; plasmid pUMNK88_Ent:NC_017640.1/CP002732.1; plasmid pUMNK88_Hly:NC_017643.1/CP002733.1; plasmid pUMNK88_K88:NC_017639.1/CP002730.1		6	5312	2011-05-09T00:00:00Z	ftp://ftp.ncbi.nlm.nih.gov/genomes/all/GCA/000/212/715/GCA_000212715.2_ASM21271v2	ftp://ftp.ncbi.nlm.nih.gov/genomes/all/GCF/000/212/715/GCF_000212715.2_ASM21271v2	Generic	0	environmental/other	USA	porcine	animal	UMNK88	NC_017642.1	NC_017642	CP002731.1	plasmid pUMNK88_91	NC_017641.1	100	adk(10)	fumC(27)	gyrB(5)	icd(10)	mdh(12)	purA(9)	recA(2)	A	IncI1	90868	50.3368	IncI1	MOBP,MOBP	MPF_I	MOBP	Conjugative	IncI1	100
Escherichia coli UMNK88	Bacteria;Proteobacteria;Gammaproteobacteria	null	UMNK88	SAMN02604221	PRJNA42137	GCA_000212715.2	Complete	5.66676	50.7397	chromosome:NC_017641.1/CP002729.1; plasmid pUMNK88:NC_017645.1/HQ023862.1; plasmid pUMNK88_91:NC_017642.1/CP002731.1; plasmid pUMNK88_Ent:NC_017640.1/CP002732.1; plasmid pUMNK88_Hly:NC_017643.1/CP002733.1; plasmid pUMNK88_K88:NC_017639.1/CP002730.1		6	5312	2011-05-09T00:00:00Z	ftp://ftp.ncbi.nlm.nih.gov/genomes/all/GCA/000/212/715/GCA_000212715.2_ASM21271v2	ftp://ftp.ncbi.nlm.nih.gov/genomes/all/GCF/000/212/715/GCF_000212715.2_ASM21271v2	Generic	0	environmental/other	USA	porcine	animal	UMNK88	NC_017643.1	NC_017643	CP002733.1	plasmid pUMNK88_Hly	NC_017641.1	100	adk(10)	fumC(27)	gyrB(5)	icd(10)	mdh(12)	purA(9)	recA(2)	A	IncI1	65549	51.894	IncI1	MOBP	MPF_I	-	Conjugative	IncI1	70
Escherichia coli UMNK88	Bacteria;Proteobacteria;Gammaproteobacteria	null	UMNK88	SAMN02604221	PRJNA42137	GCA_000212715.2	Complete	5.66676	50.7397	chromosome:NC_017641.1/CP002729.1; plasmid pUMNK88:NC_017645.1/HQ023862.1; plasmid pUMNK88_91:NC_017642.1/CP002731.1; plasmid pUMNK88_Ent:NC_017640.1/CP002732.1; plasmid pUMNK88_Hly:NC_017643.1/CP002733.1; plasmid pUMNK88_K88:NC_017639.1/CP002730.1		6	5312	2011-05-09T00:00:00Z	ftp://ftp.ncbi.nlm.nih.gov/genomes/all/GCA/000/212/715/GCA_000212715.2_ASM21271v2	ftp://ftp.ncbi.nlm.nih.gov/genomes/all/GCF/000/212/715/GCF_000212715.2_ASM21271v2	Generic	0	environmental/other	USA	porcine	animal	UMNK88	NC_017645.1	NC_017645	HQ023862.1	plasmid pUMNK88	NC_017641.1	100	adk(10)	fumC(27)	gyrB(5)	icd(10)	mdh(12)	purA(9)	recA(2)	A	IncA/C2	160573	52.5861	IncA/C2	MOBH	MPF_F	-	Conjugative	IncA/C2	196
Escherichia coli O7:K1 str. CE10	Bacteria;Proteobacteria;Gammaproteobacteria	null	CE10	SAMN02603406	PRJNA63597	GCA_000227625.1	Complete	5.37873	50.5766	chromosome:NC_017646.1/CP003034.1; plasmid pCE10A:NC_017647.1/CP003035.1; plasmid pCE10B:NC_017648.1/CP003036.1; plasmid pCE10C:NC_017649.1/CP003037.1; plasmid pCE10D:NC_017650.1/CP003038.1		5	4923	2011-10-06T00:00:00Z	ftp://ftp.ncbi.nlm.nih.gov/genomes/all/GCA/000/227/625/GCA_000227625.1_ASM22762v1	ftp://ftp.ncbi.nlm.nih.gov/genomes/all/GCF/000/227/625/GCF_000227625.1_ASM22762v1	Generic	0	clinical	USA	Homo sapiens	stool, blood & tissue, unspecified	CE10	NC_017647.1	NC_017647	CP003035.1	plasmid pCE10A	NC_017646.1	62	adk(28)	fumC(33)	gyrB(25)	icd(29)	mdh(7)	purA(11)	recA(24)	F	IncFIB(AP001918);IncFII(29);Col156	54289	49.2089	IncFII,IncFIIA,ColRNAI_rep_cluster_1291,IncFIB	MOBP	-	-	Mobilizable	IncFII;Col156;IncFIB	62
Escherichia coli O7:K1 str. CE10	Bacteria;Proteobacteria;Gammaproteobacteria	null	CE10	SAMN02603406	PRJNA63597	GCA_000227625.1	Complete	5.37873	50.5766	chromosome:NC_017646.1/CP003034.1; plasmid pCE10A:NC_017647.1/CP003035.1; plasmid pCE10B:NC_017648.1/CP003036.1; plasmid pCE10C:NC_017649.1/CP003037.1; plasmid pCE10D:NC_017650.1/CP003038.1		5	4923	2011-10-06T00:00:00Z	ftp://ftp.ncbi.nlm.nih.gov/genomes/all/GCA/000/227/625/GCA_000227625.1_ASM22762v1	ftp://ftp.ncbi.nlm.nih.gov/genomes/all/GCF/000/227/625/GCF_000227625.1_ASM22762v1	Generic	0	clinical	USA	Homo sapiens	stool, blood & tissue, unspecified	CE10	NC_017648.1	NC_017648	CP003036.1	plasmid pCE10B	NC_017646.1	62	adk(28)	fumC(33)	gyrB(25)	icd(29)	mdh(7)	purA(11)	recA(24)	F	Col156	5163	47.4918	ColRNAI_rep_cluster_1291	MOBQ	-	-	Mobilizable	Col156	6
Escherichia coli O7:K1 str. CE10	Bacteria;Proteobacteria;Gammaproteobacteria	null	CE10	SAMN02603406	PRJNA63597	GCA_000227625.1	Complete	5.37873	50.5766	chromosome:NC_017646.1/CP003034.1; plasmid pCE10A:NC_017647.1/CP003035.1; plasmid pCE10B:NC_017648.1/CP003036.1; plasmid pCE10C:NC_017649.1/CP003037.1; plasmid pCE10D:NC_017650.1/CP003038.1		5	4923	2011-10-06T00:00:00Z	ftp://ftp.ncbi.nlm.nih.gov/genomes/all/GCA/000/227/625/GCA_000227625.1_ASM22762v1	ftp://ftp.ncbi.nlm.nih.gov/genomes/all/GCF/000/227/625/GCF_000227625.1_ASM22762v1	Generic	0	clinical	USA	Homo sapiens	stool, blood & tissue, unspecified	CE10	NC_017649.1	NC_017649	CP003037.1	plasmid pCE10C	NC_017646.1	62	adk(28)	fumC(33)	gyrB(25)	icd(29)	mdh(7)	purA(11)	recA(24)	F	ColRNAI	4197	42.3636	ColRNAI_rep_cluster_1857	-	-	MOBP,MOB_unknown	Mobilizable	ColRNAI	6
Escherichia coli O7:K1 str. CE10	Bacteria;Proteobacteria;Gammaproteobacteria	null	CE10	SAMN02603406	PRJNA63597	GCA_000227625.1	Complete	5.37873	50.5766	chromosome:NC_017646.1/CP003034.1; plasmid pCE10A:NC_017647.1/CP003035.1; plasmid pCE10B:NC_017648.1/CP003036.1; plasmid pCE10C:NC_017649.1/CP003037.1; plasmid pCE10D:NC_017650.1/CP003038.1		5	4923	2011-10-06T00:00:00Z	ftp://ftp.ncbi.nlm.nih.gov/genomes/all/GCA/000/227/625/GCA_000227625.1_ASM22762v1	ftp://ftp.ncbi.nlm.nih.gov/genomes/all/GCF/000/227/625/GCF_000227625.1_ASM22762v1	Generic	0	clinical	USA	Homo sapiens	stool, blood & tissue, unspecified	CE10	NC_017650.1	NC_017650	CP003038.1	plasmid pCE10D	NC_017646.1	62	adk(28)	fumC(33)	gyrB(25)	icd(29)	mdh(7)	purA(11)	recA(24)	F	Col(MG828)	1549	51.0652	ColRNAI_rep_cluster_1885	-	-	MOBP,MOB_unknown	Mobilizable	Col(MG828)	1
Escherichia coli O55:H7 str. RM12579	Bacteria;Proteobacteria;Gammaproteobacteria	null	RM12579	SAMN02604278	PRJNA68245	GCA_000245515.1	Complete	5.44831	50.4328	chromosome:NC_017656.1/CP003109.1; plasmid p12579_1:NC_017653.1/CP003110.1; plasmid p12579_2:NC_017657.1/CP003111.1; plasmid p12579_3:NC_017654.1/CP003112.1; plasmid p12579_4:NC_017658.1/CP003113.1; plasmid p12579_5:NC_017655.1/CP003114.1		6	5001	2012-02-01T00:00:00Z	ftp://ftp.ncbi.nlm.nih.gov/genomes/all/GCA/000/245/515/GCA_000245515.1_ASM24551v1	ftp://ftp.ncbi.nlm.nih.gov/genomes/all/GCF/000/245/515/GCF_000245515.1_ASM24551v1	Generic	1974-12	clinical	USA: California	Homo sapiens	clinical	RM12579	NC_017653.1	NC_017653	CP003110.1	plasmid p12579_1	NC_017656.1	335	adk(29)	fumC(12)	gyrB(8)	icd(12)	mdh(15)	purA(2)	recA(2)	E	p0111	94015	48.0742	IncH	-	-	-	Non-mobilizable	p0111	112
Escherichia coli O55:H7 str. RM12579	Bacteria;Proteobacteria;Gammaproteobacteria	null	RM12579	SAMN02604278	PRJNA68245	GCA_000245515.1	Complete	5.44831	50.4328	chromosome:NC_017656.1/CP003109.1; plasmid p12579_1:NC_017653.1/CP003110.1; plasmid p12579_2:NC_017657.1/CP003111.1; plasmid p12579_3:NC_017654.1/CP003112.1; plasmid p12579_4:NC_017658.1/CP003113.1; plasmid p12579_5:NC_017655.1/CP003114.1		6	5001	2012-02-01T00:00:00Z	ftp://ftp.ncbi.nlm.nih.gov/genomes/all/GCA/000/245/515/GCA_000245515.1_ASM24551v1	ftp://ftp.ncbi.nlm.nih.gov/genomes/all/GCF/000/245/515/GCF_000245515.1_ASM24551v1	Generic	1974-12	clinical	USA: California	Homo sapiens	clinical	RM12579	NC_017654.1	NC_017654	CP003112.1	plasmid p12579_3	NC_017656.1	335	adk(29)	fumC(12)	gyrB(8)	icd(12)	mdh(15)	purA(2)	recA(2)	E	Col440I	12068	48.9311	ColRNAI_rep_cluster_1987	MOBP	-	MOBP	Mobilizable	ColRNAI	13
Escherichia coli O55:H7 str. RM12579	Bacteria;Proteobacteria;Gammaproteobacteria	null	RM12579	SAMN02604278	PRJNA68245	GCA_000245515.1	Complete	5.44831	50.4328	chromosome:NC_017656.1/CP003109.1; plasmid p12579_1:NC_017653.1/CP003110.1; plasmid p12579_2:NC_017657.1/CP003111.1; plasmid p12579_3:NC_017654.1/CP003112.1; plasmid p12579_4:NC_017658.1/CP003113.1; plasmid p12579_5:NC_017655.1/CP003114.1		6	5001	2012-02-01T00:00:00Z	ftp://ftp.ncbi.nlm.nih.gov/genomes/all/GCA/000/245/515/GCA_000245515.1_ASM24551v1	ftp://ftp.ncbi.nlm.nih.gov/genomes/all/GCF/000/245/515/GCF_000245515.1_ASM24551v1	Generic	1974-12	clinical	USA: California	Homo sapiens	clinical	RM12579	NC_017655.1	NC_017655	CP003114.1	plasmid p12579_5	NC_017656.1	335	adk(29)	fumC(12)	gyrB(8)	icd(12)	mdh(15)	purA(2)	recA(2)	E	ColRNAI	5954	45.8011	ColRNAI_rep_cluster_1857	MOBP	-	MOBP	Mobilizable	ColRNAI	4
Escherichia coli O55:H7 str. RM12579	Bacteria;Proteobacteria;Gammaproteobacteria	null	RM12579	SAMN02604278	PRJNA68245	GCA_000245515.1	Complete	5.44831	50.4328	chromosome:NC_017656.1/CP003109.1; plasmid p12579_1:NC_017653.1/CP003110.1; plasmid p12579_2:NC_017657.1/CP003111.1; plasmid p12579_3:NC_017654.1/CP003112.1; plasmid p12579_4:NC_017658.1/CP003113.1; plasmid p12579_5:NC_017655.1/CP003114.1		6	5001	2012-02-01T00:00:00Z	ftp://ftp.ncbi.nlm.nih.gov/genomes/all/GCA/000/245/515/GCA_000245515.1_ASM24551v1	ftp://ftp.ncbi.nlm.nih.gov/genomes/all/GCF/000/245/515/GCF_000245515.1_ASM24551v1	Generic	1974-12	clinical	USA: California	Homo sapiens	clinical	RM12579	NC_017657.1	NC_017657	CP003111.1	plasmid p12579_2	NC_017656.1	335	adk(29)	fumC(12)	gyrB(8)	icd(12)	mdh(15)	purA(2)	recA(2)	E	IncFIB(AP001918)	66078	48.9134	IncFIB	MOBP	MPF_F	MOBP	Conjugative	IncFIB	80
Escherichia coli O55:H7 str. RM12579	Bacteria;Proteobacteria;Gammaproteobacteria	null	RM12579	SAMN02604278	PRJNA68245	GCA_000245515.1	Complete	5.44831	50.4328	chromosome:NC_017656.1/CP003109.1; plasmid p12579_1:NC_017653.1/CP003110.1; plasmid p12579_2:NC_017657.1/CP003111.1; plasmid p12579_3:NC_017654.1/CP003112.1; plasmid p12579_4:NC_017658.1/CP003113.1; plasmid p12579_5:NC_017655.1/CP003114.1		6	5001	2012-02-01T00:00:00Z	ftp://ftp.ncbi.nlm.nih.gov/genomes/all/GCA/000/245/515/GCA_000245515.1_ASM24551v1	ftp://ftp.ncbi.nlm.nih.gov/genomes/all/GCF/000/245/515/GCF_000245515.1_ASM24551v1	Generic	1974-12	clinical	USA: California	Homo sapiens	clinical	RM12579	NC_017658.1	NC_017658	CP003113.1	plasmid p12579_4	NC_017656.1	335	adk(29)	fumC(12)	gyrB(8)	icd(12)	mdh(15)	purA(2)	recA(2)	E	Col(pHAD28)	6211	52.5197	ColRNAI_rep_cluster_1987	-	-	MOBP	Mobilizable	ColRNAI	8
Escherichia coli O83:H1 str. NRG 857C	Bacteria;Proteobacteria;Gammaproteobacteria	null	NRG 857C	SAMN02603727	PRJNA41221	GCA_000183345.1	Complete	4.89488	50.706	chromosome:NC_017634.1/CP001855.1; plasmid pO83_CORR:NC_017659.1/CP001856.1		2	4498	2010-11-30T00:00:00Z	ftp://ftp.ncbi.nlm.nih.gov/genomes/all/GCA/000/183/345/GCA_000183345.1_ASM18334v1	ftp://ftp.ncbi.nlm.nih.gov/genomes/all/GCF/000/183/345/GCF_000183345.1_ASM18334v1	Generic	0	environmental/other	0	0	unknown	NRG 857C	NC_017659.1	NC_017659	CP001856.1	plasmid pO83_CORR	NC_017634.1	135	adk(13)	fumC(39)	gyrB(50)	icd(13)	mdh(16)	purA(37)	recA(25)	B2	IncFIB(AP001918);IncQ1;IncFIC(FII)	147060	50.9207	IncQ1,IncFIIA,IncFII,IncFIB	MOBF,MOBP	MPF_F	MOBF	Conjugative	IncFIC;IncFIB	157
Escherichia coli KO11FL	Bacteria;Proteobacteria;Gammaproteobacteria	null	KO11FL	SAMN02604168	PRJNA62299	GCA_000258025.1	Complete	5.02717	50.7949	chromosome:NC_017660.1/CP002970.1; plasmid pRK2:NC_017661.1/CP002971.1		2	4534	2012-04-06T00:00:00Z	ftp://ftp.ncbi.nlm.nih.gov/genomes/all/GCA/000/258/025/GCA_000258025.1_ASM25802v1	ftp://ftp.ncbi.nlm.nih.gov/genomes/all/GCF/000/258/025/GCF_000258025.1_ASM25802v1	Generic	0	environmental/other	0	0	unknown	KO11FL	NC_017661.1	NC_017661	CP002971.1	plasmid pRK2	NC_017660.1	1079	adk(6)	fumC(19)	gyrB(14)	icd(16)	mdh(11)	purA(12)	recA(2)	B1	Col(pHAD28)	5360	46.0075	ColRNAI_rep_cluster_1987	MOBP	-	MOBP	Mobilizable	ColRNAI	6
Escherichia coli W	Bacteria;Proteobacteria;Gammaproteobacteria	null	W	SAMN02604169	PRJNA62301	GCA_000258145.1	Complete	5.00535	50.7764	chromosome:NC_017664.1/CP002967.1; plasmid pRK1:NC_017665.1/CP002968.1; plasmid pRK2:NC_017662.1/CP002969.1		3	4663	2012-04-06T00:00:00Z	ftp://ftp.ncbi.nlm.nih.gov/genomes/all/GCA/000/258/145/GCA_000258145.1_ASM25814v1	ftp://ftp.ncbi.nlm.nih.gov/genomes/all/GCF/000/258/145/GCF_000258145.1_ASM25814v1	Generic	0	environmental/other	0	0	unknown	W	NC_017662.1	NC_017662	CP002969.1	plasmid pRK2	NC_017664.1	1079	adk(6)	fumC(19)	gyrB(14)	icd(16)	mdh(11)	purA(12)	recA(2)	B1	Col(pHAD28)	5360	46.0261	ColRNAI_rep_cluster_1987	MOBP	-	MOBP	Mobilizable	ColRNAI	6
Escherichia coli W	Bacteria;Proteobacteria;Gammaproteobacteria	null	W	SAMN02604169	PRJNA62301	GCA_000258145.1	Complete	5.00535	50.7764	chromosome:NC_017664.1/CP002967.1; plasmid pRK1:NC_017665.1/CP002968.1; plasmid pRK2:NC_017662.1/CP002969.1		3	4663	2012-04-06T00:00:00Z	ftp://ftp.ncbi.nlm.nih.gov/genomes/all/GCA/000/258/145/GCA_000258145.1_ASM25814v1	ftp://ftp.ncbi.nlm.nih.gov/genomes/all/GCF/000/258/145/GCF_000258145.1_ASM25814v1	Generic	0	environmental/other	0	0	unknown	W	NC_017665.1	NC_017665	CP002968.1	plasmid pRK1	NC_017664.1	1079	adk(6)	fumC(19)	gyrB(14)	icd(16)	mdh(11)	purA(12)	recA(2)	B1	IncI1	102535	49.9468	IncI1	MOBP	MPF_I	MOBP	Conjugative	IncI	111
Escherichia coli ETEC H10407	Bacteria;Proteobacteria;Gammaproteobacteria	null	ETEC H10407	SAMEA2272237	PRJEA42749	GCA_000210475.1	Complete	5.32589	50.7287	chromosome:NC_017633.1/FN649414.1; plasmid p52:NC_017721.1/FN649415.1; plasmid p58:NC_017723.1/FN649416.1; plasmid p666:NC_017722.1/FN649417.1; plasmid p948:NC_017724.1/FN649418.1		5	4873	2010-10-21T00:00:00Z	ftp://ftp.ncbi.nlm.nih.gov/genomes/all/GCA/000/210/475/GCA_000210475.1_ASM21047v1	ftp://ftp.ncbi.nlm.nih.gov/genomes/all/GCF/000/210/475/GCF_000210475.1_ASM21047v1	Generic	0	environmental/other	0	0	unknown	ETEC H10407	NC_017721.1	NC_017721	FN649415.1	plasmid p52	NC_017633.1	48	adk(6)	fumC(11)	gyrB(4)	icd(8)	mdh(8)	purA(8)	recA(2)	A	NONE_ID	5175	48.3865	-	MOBP	-	MOBP	Mobilizable	NA	6
Escherichia coli ETEC H10407	Bacteria;Proteobacteria;Gammaproteobacteria	null	ETEC H10407	SAMEA2272237	PRJEA42749	GCA_000210475.1	Complete	5.32589	50.7287	chromosome:NC_017633.1/FN649414.1; plasmid p52:NC_017721.1/FN649415.1; plasmid p58:NC_017723.1/FN649416.1; plasmid p666:NC_017722.1/FN649417.1; plasmid p948:NC_017724.1/FN649418.1		5	4873	2010-10-21T00:00:00Z	ftp://ftp.ncbi.nlm.nih.gov/genomes/all/GCA/000/210/475/GCA_000210475.1_ASM21047v1	ftp://ftp.ncbi.nlm.nih.gov/genomes/all/GCF/000/210/475/GCF_000210475.1_ASM21047v1	Generic	0	environmental/other	0	0	unknown	ETEC H10407	NC_017722.1	NC_017722	FN649417.1	plasmid p666	NC_017633.1	48	adk(6)	fumC(11)	gyrB(4)	icd(8)	mdh(8)	purA(8)	recA(2)	A	IncFII(29)	66681	51.028	IncFIIA,IncFII	MOBF	MPF_F	MOBF	Conjugative	IncFII	83
Escherichia coli ETEC H10407	Bacteria;Proteobacteria;Gammaproteobacteria	null	ETEC H10407	SAMEA2272237	PRJEA42749	GCA_000210475.1	Complete	5.32589	50.7287	chromosome:NC_017633.1/FN649414.1; plasmid p52:NC_017721.1/FN649415.1; plasmid p58:NC_017723.1/FN649416.1; plasmid p666:NC_017722.1/FN649417.1; plasmid p948:NC_017724.1/FN649418.1		5	4873	2010-10-21T00:00:00Z	ftp://ftp.ncbi.nlm.nih.gov/genomes/all/GCA/000/210/475/GCA_000210475.1_ASM21047v1	ftp://ftp.ncbi.nlm.nih.gov/genomes/all/GCF/000/210/475/GCF_000210475.1_ASM21047v1	Generic	0	environmental/other	0	0	unknown	ETEC H10407	NC_017723.1	NC_017723	FN649416.1	plasmid p58	NC_017633.1	48	adk(6)	fumC(11)	gyrB(4)	icd(8)	mdh(8)	purA(8)	recA(2)	A	NONE_ID	5800	48.8793	-	MOBP	-	-	Mobilizable	NA	7
Escherichia coli ETEC H10407	Bacteria;Proteobacteria;Gammaproteobacteria	null	ETEC H10407	SAMEA2272237	PRJEA42749	GCA_000210475.1	Complete	5.32589	50.7287	chromosome:NC_017633.1/FN649414.1; plasmid p52:NC_017721.1/FN649415.1; plasmid p58:NC_017723.1/FN649416.1; plasmid p666:NC_017722.1/FN649417.1; plasmid p948:NC_017724.1/FN649418.1		5	4873	2010-10-21T00:00:00Z	ftp://ftp.ncbi.nlm.nih.gov/genomes/all/GCA/000/210/475/GCA_000210475.1_ASM21047v1	ftp://ftp.ncbi.nlm.nih.gov/genomes/all/GCF/000/210/475/GCF_000210475.1_ASM21047v1	Generic	0	environmental/other	0	0	unknown	ETEC H10407	NC_017724.1	NC_017724	FN649418.1	plasmid p948	NC_017633.1	48	adk(6)	fumC(11)	gyrB(4)	icd(8)	mdh(8)	purA(8)	recA(2)	A	IncFII	94797	46.9129	IncFIIA,IncFII	MOBP	-	MOBP	Mobilizable	IncFII	102
Escherichia coli Xuzhou21	Bacteria;Proteobacteria;Gammaproteobacteria	null	Xuzhou21	SAMN02603645	PRJNA45823	GCA_000262125.1	Complete	5.51674	50.3828	chromosome:NC_017906.1/CP001925.1; plasmid pO157:NC_017907.1/CP001926.1; plasmid pO157_Sal:NC_017903.1/CP001927.1		3	5124	2012-05-09T00:00:00Z	ftp://ftp.ncbi.nlm.nih.gov/genomes/all/GCA/000/262/125/GCA_000262125.1_ASM26212v1	ftp://ftp.ncbi.nlm.nih.gov/genomes/all/GCF/000/262/125/GCF_000262125.1_ASM26212v1	Generic	0	environmental/other	0	0	unknown	Xuzhou21	NC_017903.1	NC_017903	CP001927.1	plasmid pO157_Sal	NC_017906.1	11	adk(12)	fumC(12)	gyrB(8)	icd(12)	mdh(15)	purA(2)	recA(2)	E	pXuzhou21	37785	40.5452	rep_cluster_827	MOBP	MPF_T	-	Conjugative	pSL483	52
Escherichia coli Xuzhou21	Bacteria;Proteobacteria;Gammaproteobacteria	null	Xuzhou21	SAMN02603645	PRJNA45823	GCA_000262125.1	Complete	5.51674	50.3828	chromosome:NC_017906.1/CP001925.1; plasmid pO157:NC_017907.1/CP001926.1; plasmid pO157_Sal:NC_017903.1/CP001927.1		3	5124	2012-05-09T00:00:00Z	ftp://ftp.ncbi.nlm.nih.gov/genomes/all/GCA/000/262/125/GCA_000262125.1_ASM26212v1	ftp://ftp.ncbi.nlm.nih.gov/genomes/all/GCF/000/262/125/GCF_000262125.1_ASM26212v1	Generic	0	environmental/other	0	0	unknown	Xuzhou21	NC_017907.1	NC_017907	CP001926.1	plasmid pO157	NC_017906.1	11	adk(12)	fumC(12)	gyrB(8)	icd(12)	mdh(15)	purA(2)	recA(2)	E	IncFIB(AP001918);IncFII	92728	47.6005	IncFIB,IncFII,IncFIIA	MOBP	-	-	Mobilizable	IncFIB	88
Escherichia coli O104:H4 str. 2009EL-2050	Bacteria;Proteobacteria;Gammaproteobacteria	null	2009EL-2050	SAMN01831189	PRJNA81097	GCA_000299255.1	Complete	5.43817	50.5424	chromosome:NC_018650.1/CP003297.1; plasmid p09EL50:NC_018651.1/CP003298.1; plasmid pAA-09EL50:NC_018654.1/CP003299.1; plasmid pG-09EL50:NC_018652.1/CP003300.1		4	5085	2012-09-25T00:00:00Z	ftp://ftp.ncbi.nlm.nih.gov/genomes/all/GCA/000/299/255/GCA_000299255.1_ASM29925v1	ftp://ftp.ncbi.nlm.nih.gov/genomes/all/GCF/000/299/255/GCF_000299255.1_ASM29925v1	Generic	0	environmental/other	0	0	unknown	2009EL-2050	NC_018651.1	NC_018651	CP003298.1	plasmid p09EL50	NC_018650.1	678	adk(6)	fumC(6)	gyrB(5)	icd(136)	mdh(9)	purA(7)	recA(7)	B1	IncFIB(H89-PhagePlasmid)	109274	45.3072	rep_cluster_488	-	-	-	Non-mobilizable	NA	131
Escherichia coli O104:H4 str. 2009EL-2050	Bacteria;Proteobacteria;Gammaproteobacteria	null	2009EL-2050	SAMN01831189	PRJNA81097	GCA_000299255.1	Complete	5.43817	50.5424	chromosome:NC_018650.1/CP003297.1; plasmid p09EL50:NC_018651.1/CP003298.1; plasmid pAA-09EL50:NC_018654.1/CP003299.1; plasmid pG-09EL50:NC_018652.1/CP003300.1		4	5085	2012-09-25T00:00:00Z	ftp://ftp.ncbi.nlm.nih.gov/genomes/all/GCA/000/299/255/GCA_000299255.1_ASM29925v1	ftp://ftp.ncbi.nlm.nih.gov/genomes/all/GCF/000/299/255/GCF_000299255.1_ASM29925v1	Generic	0	environmental/other	0	0	unknown	2009EL-2050	NC_018652.1	NC_018652	CP003300.1	plasmid pG-09EL50	NC_018650.1	678	adk(6)	fumC(6)	gyrB(5)	icd(136)	mdh(9)	purA(7)	recA(7)	B1	Col(MG828)	1549	50.807	ColRNAI_rep_cluster_1885	-	-	MOB_unknown,MOBP	Mobilizable	Col(MG828)	1
Escherichia coli O104:H4 str. 2009EL-2050	Bacteria;Proteobacteria;Gammaproteobacteria	null	2009EL-2050	SAMN01831189	PRJNA81097	GCA_000299255.1	Complete	5.43817	50.5424	chromosome:NC_018650.1/CP003297.1; plasmid p09EL50:NC_018651.1/CP003298.1; plasmid pAA-09EL50:NC_018654.1/CP003299.1; plasmid pG-09EL50:NC_018652.1/CP003300.1		4	5085	2012-09-25T00:00:00Z	ftp://ftp.ncbi.nlm.nih.gov/genomes/all/GCA/000/299/255/GCA_000299255.1_ASM29925v1	ftp://ftp.ncbi.nlm.nih.gov/genomes/all/GCF/000/299/255/GCF_000299255.1_ASM29925v1	Generic	0	environmental/other	0	0	unknown	2009EL-2050	NC_018654.1	NC_018654	CP003299.1	plasmid pAA-09EL50	NC_018650.1	678	adk(6)	fumC(6)	gyrB(5)	icd(136)	mdh(9)	purA(7)	recA(7)	B1	IncFIB(AP001918);IncFII(pRSB107)	74213	47.0807	IncFII,IncFIIA,IncFIB	MOBF	-	MOBP	Mobilizable	IncFII;IncFIB	78
Escherichia coli O104:H4 str. 2011C-3493	Bacteria;Proteobacteria;Gammaproteobacteria	null	2011C-3493	SAMN01831188	PRJNA81095	GCA_000299455.1	Complete	5.43741	50.6346	chromosome:NC_018658.1/CP003289.1; plasmid pAA-EA11:NC_018666.1/CP003291.1; plasmid pESBL-EA11:NC_018659.1/CP003290.1; plasmid pG-EA11:NC_018660.1/CP003292.1		4	4984	2012-09-27T00:00:00Z	ftp://ftp.ncbi.nlm.nih.gov/genomes/all/GCA/000/299/455/GCA_000299455.1_ASM29945v1	ftp://ftp.ncbi.nlm.nih.gov/genomes/all/GCF/000/299/455/GCF_000299455.1_ASM29945v1	Generic	0	environmental/other	0	0	unknown	2011C-3493	NC_018659.1	NC_018659	CP003290.1	plasmid pESBL-EA11	NC_018658.1	678	adk(6)	fumC(6)	gyrB(5)	icd(136)	mdh(9)	purA(7)	recA(7)	B1	IncI1	88544	49.7289	IncI1	MOBP	MPF_I	MOBP	Conjugative	IncI1	95
Escherichia coli O104:H4 str. 2011C-3493	Bacteria;Proteobacteria;Gammaproteobacteria	null	2011C-3493	SAMN01831188	PRJNA81095	GCA_000299455.1	Complete	5.43741	50.6346	chromosome:NC_018658.1/CP003289.1; plasmid pAA-EA11:NC_018666.1/CP003291.1; plasmid pESBL-EA11:NC_018659.1/CP003290.1; plasmid pG-EA11:NC_018660.1/CP003292.1		4	4984	2012-09-27T00:00:00Z	ftp://ftp.ncbi.nlm.nih.gov/genomes/all/GCA/000/299/455/GCA_000299455.1_ASM29945v1	ftp://ftp.ncbi.nlm.nih.gov/genomes/all/GCF/000/299/455/GCF_000299455.1_ASM29945v1	Generic	0	environmental/other	0	0	unknown	2011C-3493	NC_018660.1	NC_018660	CP003292.1	plasmid pG-EA11	NC_018658.1	678	adk(6)	fumC(6)	gyrB(5)	icd(136)	mdh(9)	purA(7)	recA(7)	B1	Col(MG828)	1549	50.807	ColRNAI_rep_cluster_1885	-	-	MOBP,MOB_unknown	Mobilizable	Col(MG828)	1
Escherichia coli O104:H4 str. 2009EL-2071	Bacteria;Proteobacteria;Gammaproteobacteria	null	2009EL-2071	SAMN01831190	PRJNA81099	GCA_000299475.1	Complete	5.38971	50.651	chromosome:NC_018661.1/CP003301.1; plasmid pAA-09EL71:NC_018662.1/CP003302.1; plasmid pG-09EL71:NC_018663.1/CP003303.1		3	5015	2012-09-27T00:00:00Z	ftp://ftp.ncbi.nlm.nih.gov/genomes/all/GCA/000/299/475/GCA_000299475.1_ASM29947v1	ftp://ftp.ncbi.nlm.nih.gov/genomes/all/GCF/000/299/475/GCF_000299475.1_ASM29947v1	Generic	0	environmental/other	0	0	stool, blood & tissue, unspecified	2009EL-2071	NC_018662.1	NC_018662	CP003302.1	plasmid pAA-09EL71	NC_018661.1	678	adk(6)	fumC(6)	gyrB(5)	icd(136)	mdh(9)	purA(7)	recA(7)	B1	IncFIB(AP001918);IncFII(pRSB107)	75573	47.1676	IncFIB,IncFIIA,IncFII	MOBF	-	MOBP	Mobilizable	IncFIB;IncFII	80
Escherichia coli O104:H4 str. 2009EL-2071	Bacteria;Proteobacteria;Gammaproteobacteria	null	2009EL-2071	SAMN01831190	PRJNA81099	GCA_000299475.1	Complete	5.38971	50.651	chromosome:NC_018661.1/CP003301.1; plasmid pAA-09EL71:NC_018662.1/CP003302.1; plasmid pG-09EL71:NC_018663.1/CP003303.1		3	5015	2012-09-27T00:00:00Z	ftp://ftp.ncbi.nlm.nih.gov/genomes/all/GCA/000/299/475/GCA_000299475.1_ASM29947v1	ftp://ftp.ncbi.nlm.nih.gov/genomes/all/GCF/000/299/475/GCF_000299475.1_ASM29947v1	Generic	0	environmental/other	0	0	stool, blood & tissue, unspecified	2009EL-2071	NC_018663.1	NC_018663	CP003303.1	plasmid pG-09EL71	NC_018661.1	678	adk(6)	fumC(6)	gyrB(5)	icd(136)	mdh(9)	purA(7)	recA(7)	B1	Col(MG828)	1549	50.807	ColRNAI_rep_cluster_1885	-	-	MOBP,MOB_unknown	Mobilizable	Col(MG828)	1
Escherichia coli O104:H4 str. 2011C-3493	Bacteria;Proteobacteria;Gammaproteobacteria	null	2011C-3493	SAMN01831188	PRJNA81095	GCA_000299455.1	Complete	5.43741	50.6346	chromosome:NC_018658.1/CP003289.1; plasmid pAA-EA11:NC_018666.1/CP003291.1; plasmid pESBL-EA11:NC_018659.1/CP003290.1; plasmid pG-EA11:NC_018660.1/CP003292.1		4	4984	2012-09-27T00:00:00Z	ftp://ftp.ncbi.nlm.nih.gov/genomes/all/GCA/000/299/455/GCA_000299455.1_ASM29945v1	ftp://ftp.ncbi.nlm.nih.gov/genomes/all/GCF/000/299/455/GCF_000299455.1_ASM29945v1	Generic	0	environmental/other	0	0	unknown	2011C-3493	NC_018666.1	NC_018666	CP003291.1	plasmid pAA-EA11	NC_018658.1	678	adk(6)	fumC(6)	gyrB(5)	icd(136)	mdh(9)	purA(7)	recA(7)	B1	IncFIB(AP001918);IncFII(pRSB107)	74217	47.0943	IncFIB,IncFIIA,IncFII	MOBF	-	MOBP	Mobilizable	IncFIB;IncFII	76
Escherichia coli JJ1886	Bacteria;Proteobacteria;Gammaproteobacteria	null	JJ1886	SAMN02603887	PRJNA218163	GCA_000493755.1	Complete	5.30828	50.7667	chromosome:NC_022648.1/CP006784.1; plasmid pJJ1886_1:NC_022661.1/CP006785.1; plasmid pJJ1886_2:NC_022649.1/CP006786.1; plasmid pJJ1886_3:NC_022662.1/CP006787.1; plasmid pJJ1886_4:NC_022650.1/CP006788.1; plasmid pJJ1886_5:NC_022651.1/CP006789.1		6	4958	2013-10-29T00:00:00Z	ftp://ftp.ncbi.nlm.nih.gov/genomes/all/GCA/000/493/755/GCA_000493755.1_ASM49375v1	ftp://ftp.ncbi.nlm.nih.gov/genomes/all/GCF/000/493/755/GCF_000493755.1_ASM49375v1	Generic	0	environmental/other	0	0	unknown	JJ1886	NC_022649.1	NC_022649	CP006786.1	plasmid pJJ1886_2	NC_022648.1	131	adk(53)	fumC(40)	gyrB(47)	icd(13)	mdh(36)	purA(28)	recA(29)	B2	Col156	5167	47.5324	ColRNAI_rep_cluster_1291	MOBQ	-	-	Mobilizable	Col156	5
Escherichia coli JJ1886	Bacteria;Proteobacteria;Gammaproteobacteria	null	JJ1886	SAMN02603887	PRJNA218163	GCA_000493755.1	Complete	5.30828	50.7667	chromosome:NC_022648.1/CP006784.1; plasmid pJJ1886_1:NC_022661.1/CP006785.1; plasmid pJJ1886_2:NC_022649.1/CP006786.1; plasmid pJJ1886_3:NC_022662.1/CP006787.1; plasmid pJJ1886_4:NC_022650.1/CP006788.1; plasmid pJJ1886_5:NC_022651.1/CP006789.1		6	4958	2013-10-29T00:00:00Z	ftp://ftp.ncbi.nlm.nih.gov/genomes/all/GCA/000/493/755/GCA_000493755.1_ASM49375v1	ftp://ftp.ncbi.nlm.nih.gov/genomes/all/GCF/000/493/755/GCF_000493755.1_ASM49375v1	Generic	0	environmental/other	0	0	unknown	JJ1886	NC_022650.1	NC_022650	CP006788.1	plasmid pJJ1886_4	NC_022648.1	131	adk(53)	fumC(40)	gyrB(47)	icd(13)	mdh(36)	purA(28)	recA(29)	B2	NONE_ID	55956	45.8771	rep_cluster_1368	MOBP	MPF_T	-	Conjugative	NA	79
Escherichia coli JJ1886	Bacteria;Proteobacteria;Gammaproteobacteria	null	JJ1886	SAMN02603887	PRJNA218163	GCA_000493755.1	Complete	5.30828	50.7667	chromosome:NC_022648.1/CP006784.1; plasmid pJJ1886_1:NC_022661.1/CP006785.1; plasmid pJJ1886_2:NC_022649.1/CP006786.1; plasmid pJJ1886_3:NC_022662.1/CP006787.1; plasmid pJJ1886_4:NC_022650.1/CP006788.1; plasmid pJJ1886_5:NC_022651.1/CP006789.1		6	4958	2013-10-29T00:00:00Z	ftp://ftp.ncbi.nlm.nih.gov/genomes/all/GCA/000/493/755/GCA_000493755.1_ASM49375v1	ftp://ftp.ncbi.nlm.nih.gov/genomes/all/GCF/000/493/755/GCF_000493755.1_ASM49375v1	Generic	0	environmental/other	0	0	unknown	JJ1886	NC_022651.1	NC_022651	CP006789.1	plasmid pJJ1886_5	NC_022648.1	131	adk(53)	fumC(40)	gyrB(47)	icd(13)	mdh(36)	purA(28)	recA(29)	B2	IncFIA;IncFII	110040	52.0402	IncFIA,IncFIIA,IncFII	MOBF	MPF_F	MOBF	Conjugative	IncFIA;IncFII	128
Escherichia coli JJ1886	Bacteria;Proteobacteria;Gammaproteobacteria	null	JJ1886	SAMN02603887	PRJNA218163	GCA_000493755.1	Complete	5.30828	50.7667	chromosome:NC_022648.1/CP006784.1; plasmid pJJ1886_1:NC_022661.1/CP006785.1; plasmid pJJ1886_2:NC_022649.1/CP006786.1; plasmid pJJ1886_3:NC_022662.1/CP006787.1; plasmid pJJ1886_4:NC_022650.1/CP006788.1; plasmid pJJ1886_5:NC_022651.1/CP006789.1		6	4958	2013-10-29T00:00:00Z	ftp://ftp.ncbi.nlm.nih.gov/genomes/all/GCA/000/493/755/GCA_000493755.1_ASM49375v1	ftp://ftp.ncbi.nlm.nih.gov/genomes/all/GCF/000/493/755/GCF_000493755.1_ASM49375v1	Generic	0	environmental/other	0	0	unknown	JJ1886	NC_022661.1	NC_022661	CP006785.1	plasmid pJJ1886_1	NC_022648.1	131	adk(53)	fumC(40)	gyrB(47)	icd(13)	mdh(36)	purA(28)	recA(29)	B2	Col(MG828)	1552	51.8686	ColRNAI_rep_cluster_1885	-	-	MOBP,MOB_unknown	Mobilizable	Col(MG828)	2
Escherichia coli JJ1886	Bacteria;Proteobacteria;Gammaproteobacteria	null	JJ1886	SAMN02603887	PRJNA218163	GCA_000493755.1	Complete	5.30828	50.7667	chromosome:NC_022648.1/CP006784.1; plasmid pJJ1886_1:NC_022661.1/CP006785.1; plasmid pJJ1886_2:NC_022649.1/CP006786.1; plasmid pJJ1886_3:NC_022662.1/CP006787.1; plasmid pJJ1886_4:NC_022650.1/CP006788.1; plasmid pJJ1886_5:NC_022651.1/CP006789.1		6	4958	2013-10-29T00:00:00Z	ftp://ftp.ncbi.nlm.nih.gov/genomes/all/GCA/000/493/755/GCA_000493755.1_ASM49375v1	ftp://ftp.ncbi.nlm.nih.gov/genomes/all/GCF/000/493/755/GCF_000493755.1_ASM49375v1	Generic	0	environmental/other	0	0	unknown	JJ1886	NC_022662.1	NC_022662	CP006787.1	plasmid pJJ1886_3	NC_022648.1	131	adk(53)	fumC(40)	gyrB(47)	icd(13)	mdh(36)	purA(28)	recA(29)	B2	ColRNAI	5631	47.3806	ColRNAI_rep_cluster_1857	MOBP	-	MOBP	Mobilizable	ColRNAI	5
Escherichia coli	Bacteria;Proteobacteria;Gammaproteobacteria	null	20Ec-P-124	SAMD00056130	PRJDB5007	GCA_002357915.1	Complete	5.3797	50.5573	chromosome:NZ_AP017610.1/AP017610.1; plasmid pMRY16-002_1:NZ_AP017611.1/AP017611.1; plasmid pMRY16-002_2:NZ_AP017612.1/AP017612.1; plasmid pMRY16-002_3:NZ_AP017613.1/AP017613.1; plasmid pMRY16-002_4:NZ_AP017614.1/AP017614.1; plasmid pMRY16-002_5:NZ_AP017615.1/AP017615.1; plasmid pMRY16-002_6:NZ_AP017616.1/AP017616.1		7	5059	2017-04-06T23:03:00Z	ftp://ftp.ncbi.nlm.nih.gov/genomes/all/GCA/002/357/915/GCA_002357915.1_ASM235791v1	ftp://ftp.ncbi.nlm.nih.gov/genomes/all/GCF/002/357/915/GCF_002357915.1_ASM235791v1	MIGS Cultured Bacterial/Archaeal	2008	environmental/other	Japan	Sus scrofa	unknown	20Ec-P-124	NZ_AP017611.1	NZ_AP017611	AP017611.1	plasmid pMRY16-002_1	NZ_AP017610.1	117	adk(20)	fumC(45)	gyrB(41)	icd(43)	mdh(5)	purA(32)	recA(2)	G	IncFIB(AP001918);IncX1;IncX3;IncFII	168972	47.6967	IncFIB,IncX1,IncFIIA,IncFII	MOBP,MOBF	MPF_F	MOBP,MOBF	Conjugative	IncFIB;IncX3;IncX1	181
Escherichia coli	Bacteria;Proteobacteria;Gammaproteobacteria	null	20Ec-P-124	SAMD00056130	PRJDB5007	GCA_002357915.1	Complete	5.3797	50.5573	chromosome:NZ_AP017610.1/AP017610.1; plasmid pMRY16-002_1:NZ_AP017611.1/AP017611.1; plasmid pMRY16-002_2:NZ_AP017612.1/AP017612.1; plasmid pMRY16-002_3:NZ_AP017613.1/AP017613.1; plasmid pMRY16-002_4:NZ_AP017614.1/AP017614.1; plasmid pMRY16-002_5:NZ_AP017615.1/AP017615.1; plasmid pMRY16-002_6:NZ_AP017616.1/AP017616.1		7	5059	2017-04-06T23:03:00Z	ftp://ftp.ncbi.nlm.nih.gov/genomes/all/GCA/002/357/915/GCA_002357915.1_ASM235791v1	ftp://ftp.ncbi.nlm.nih.gov/genomes/all/GCF/002/357/915/GCF_002357915.1_ASM235791v1	MIGS Cultured Bacterial/Archaeal	2008	environmental/other	Japan	Sus scrofa	unknown	20Ec-P-124	NZ_AP017612.1	NZ_AP017612	AP017612.1	plasmid pMRY16-002_2	NZ_AP017610.1	117	adk(20)	fumC(45)	gyrB(41)	icd(43)	mdh(5)	purA(32)	recA(2)	G	NONE_ID	108986	46.094	rep_cluster_488	-	-	-	Non-mobilizable	NA	130
Escherichia coli	Bacteria;Proteobacteria;Gammaproteobacteria	null	20Ec-P-124	SAMD00056130	PRJDB5007	GCA_002357915.1	Complete	5.3797	50.5573	chromosome:NZ_AP017610.1/AP017610.1; plasmid pMRY16-002_1:NZ_AP017611.1/AP017611.1; plasmid pMRY16-002_2:NZ_AP017612.1/AP017612.1; plasmid pMRY16-002_3:NZ_AP017613.1/AP017613.1; plasmid pMRY16-002_4:NZ_AP017614.1/AP017614.1; plasmid pMRY16-002_5:NZ_AP017615.1/AP017615.1; plasmid pMRY16-002_6:NZ_AP017616.1/AP017616.1		7	5059	2017-04-06T23:03:00Z	ftp://ftp.ncbi.nlm.nih.gov/genomes/all/GCA/002/357/915/GCA_002357915.1_ASM235791v1	ftp://ftp.ncbi.nlm.nih.gov/genomes/all/GCF/002/357/915/GCF_002357915.1_ASM235791v1	MIGS Cultured Bacterial/Archaeal	2008	environmental/other	Japan	Sus scrofa	unknown	20Ec-P-124	NZ_AP017613.1	NZ_AP017613	AP017613.1	plasmid pMRY16-002_3	NZ_AP017610.1	117	adk(20)	fumC(45)	gyrB(41)	icd(43)	mdh(5)	purA(32)	recA(2)	G	IncB/O/K/Z	108957	53.0512	IncFIIA	MOBP	MPF_I	MOBP	Conjugative	IncB/O/K/Z	124
Escherichia coli	Bacteria;Proteobacteria;Gammaproteobacteria	null	20Ec-P-124	SAMD00056130	PRJDB5007	GCA_002357915.1	Complete	5.3797	50.5573	chromosome:NZ_AP017610.1/AP017610.1; plasmid pMRY16-002_1:NZ_AP017611.1/AP017611.1; plasmid pMRY16-002_2:NZ_AP017612.1/AP017612.1; plasmid pMRY16-002_3:NZ_AP017613.1/AP017613.1; plasmid pMRY16-002_4:NZ_AP017614.1/AP017614.1; plasmid pMRY16-002_5:NZ_AP017615.1/AP017615.1; plasmid pMRY16-002_6:NZ_AP017616.1/AP017616.1		7	5059	2017-04-06T23:03:00Z	ftp://ftp.ncbi.nlm.nih.gov/genomes/all/GCA/002/357/915/GCA_002357915.1_ASM235791v1	ftp://ftp.ncbi.nlm.nih.gov/genomes/all/GCF/002/357/915/GCF_002357915.1_ASM235791v1	MIGS Cultured Bacterial/Archaeal	2008	environmental/other	Japan	Sus scrofa	unknown	20Ec-P-124	NZ_AP017614.1	NZ_AP017614	AP017614.1	plasmid pMRY16-002_4	NZ_AP017610.1	117	adk(20)	fumC(45)	gyrB(41)	icd(43)	mdh(5)	purA(32)	recA(2)	G	IncI2	61805	42.4901	IncI2	MOBP	MPF_T	-	Conjugative	IncI2	77
Escherichia coli	Bacteria;Proteobacteria;Gammaproteobacteria	null	20Ec-P-124	SAMD00056130	PRJDB5007	GCA_002357915.1	Complete	5.3797	50.5573	chromosome:NZ_AP017610.1/AP017610.1; plasmid pMRY16-002_1:NZ_AP017611.1/AP017611.1; plasmid pMRY16-002_2:NZ_AP017612.1/AP017612.1; plasmid pMRY16-002_3:NZ_AP017613.1/AP017613.1; plasmid pMRY16-002_4:NZ_AP017614.1/AP017614.1; plasmid pMRY16-002_5:NZ_AP017615.1/AP017615.1; plasmid pMRY16-002_6:NZ_AP017616.1/AP017616.1		7	5059	2017-04-06T23:03:00Z	ftp://ftp.ncbi.nlm.nih.gov/genomes/all/GCA/002/357/915/GCA_002357915.1_ASM235791v1	ftp://ftp.ncbi.nlm.nih.gov/genomes/all/GCF/002/357/915/GCF_002357915.1_ASM235791v1	MIGS Cultured Bacterial/Archaeal	2008	environmental/other	Japan	Sus scrofa	unknown	20Ec-P-124	NZ_AP017615.1	NZ_AP017615	AP017615.1	plasmid pMRY16-002_5	NZ_AP017610.1	117	adk(20)	fumC(45)	gyrB(41)	icd(43)	mdh(5)	purA(32)	recA(2)	G	Col156	6078	49.0951	ColRNAI_rep_cluster_1291	MOBQ	-	-	Mobilizable	Col156	7
Escherichia coli	Bacteria;Proteobacteria;Gammaproteobacteria	null	20Ec-P-124	SAMD00056130	PRJDB5007	GCA_002357915.1	Complete	5.3797	50.5573	chromosome:NZ_AP017610.1/AP017610.1; plasmid pMRY16-002_1:NZ_AP017611.1/AP017611.1; plasmid pMRY16-002_2:NZ_AP017612.1/AP017612.1; plasmid pMRY16-002_3:NZ_AP017613.1/AP017613.1; plasmid pMRY16-002_4:NZ_AP017614.1/AP017614.1; plasmid pMRY16-002_5:NZ_AP017615.1/AP017615.1; plasmid pMRY16-002_6:NZ_AP017616.1/AP017616.1		7	5059	2017-04-06T23:03:00Z	ftp://ftp.ncbi.nlm.nih.gov/genomes/all/GCA/002/357/915/GCA_002357915.1_ASM235791v1	ftp://ftp.ncbi.nlm.nih.gov/genomes/all/GCF/002/357/915/GCF_002357915.1_ASM235791v1	MIGS Cultured Bacterial/Archaeal	2008	environmental/other	Japan	Sus scrofa	unknown	20Ec-P-124	NZ_AP017616.1	NZ_AP017616	AP017616.1	plasmid pMRY16-002_6	NZ_AP017610.1	117	adk(20)	fumC(45)	gyrB(41)	icd(43)	mdh(5)	purA(32)	recA(2)	G	NONE_ID	4073	51.4608	rep_cluster_1785	MOBQ	-	MOBQ	Mobilizable	NA	3
Escherichia coli	Bacteria;Proteobacteria;Gammaproteobacteria	null	MRY15-117	SAMD00056131	PRJDB5007	GCA_002357895.1	Complete	5.29507	50.2175	chromosome:NZ_AP017617.1/AP017617.1; plasmid pMRY15-117_1:NZ_AP017618.1/AP017618.1; plasmid pMRY15-117_2:NZ_AP017619.1/AP017619.1		3	4886	2017-04-06T23:03:00Z	ftp://ftp.ncbi.nlm.nih.gov/genomes/all/GCA/002/357/895/GCA_002357895.1_ASM235789v1	ftp://ftp.ncbi.nlm.nih.gov/genomes/all/GCF/002/357/895/GCF_002357895.1_ASM235789v1	MIGS Cultured Bacterial/Archaeal	2012	environmental/other	Japan	Bos taurus	unknown	MRY15-117	NZ_AP017618.1	NZ_AP017618	AP017618.1	plasmid pMRY15-117_1	NZ_AP017617.1	457	adk(101)	fumC(88)	gyrB(97)	icd(108)	mdh(26)	purA(79)	recA(2)	F	IncFIB(AP001918);IncFII	116529	50.6501	IncFIIA,IncFII,IncFIB	MOBP	MPF_F	-	Conjugative	IncFIB	144
Escherichia coli	Bacteria;Proteobacteria;Gammaproteobacteria	null	MRY15-117	SAMD00056131	PRJDB5007	GCA_002357895.1	Complete	5.29507	50.2175	chromosome:NZ_AP017617.1/AP017617.1; plasmid pMRY15-117_1:NZ_AP017618.1/AP017618.1; plasmid pMRY15-117_2:NZ_AP017619.1/AP017619.1		3	4886	2017-04-06T23:03:00Z	ftp://ftp.ncbi.nlm.nih.gov/genomes/all/GCA/002/357/895/GCA_002357895.1_ASM235789v1	ftp://ftp.ncbi.nlm.nih.gov/genomes/all/GCF/002/357/895/GCF_002357895.1_ASM235789v1	MIGS Cultured Bacterial/Archaeal	2012	environmental/other	Japan	Bos taurus	unknown	MRY15-117	NZ_AP017619.1	NZ_AP017619	AP017619.1	plasmid pMRY15-117_2	NZ_AP017617.1	457	adk(101)	fumC(88)	gyrB(97)	icd(108)	mdh(26)	purA(79)	recA(2)	F	IncI2	61223	42.435	IncI2	MOBP	MPF_T	-	Conjugative	IncI2	76
Escherichia coli	Bacteria;Proteobacteria;Gammaproteobacteria	null	MRY15-131	SAMD00056132	PRJDB5007	GCA_002357875.1	Complete	5.21995	50.3136	chromosome:NZ_AP017620.1/AP017620.1; plasmid pMRY15-131_1:NZ_AP017621.1/AP017621.1; plasmid pMRY15-131_2:NZ_AP017622.1/AP017622.1		3	4797	2017-04-06T23:04:00Z	ftp://ftp.ncbi.nlm.nih.gov/genomes/all/GCA/002/357/875/GCA_002357875.1_ASM235787v1	ftp://ftp.ncbi.nlm.nih.gov/genomes/all/GCF/002/357/875/GCF_002357875.1_ASM235787v1	MIGS Cultured Bacterial/Archaeal	2013	environmental/other	Japan	Bos taurus	unknown	MRY15-131	NZ_AP017621.1	NZ_AP017621	AP017621.1	plasmid pMRY15-131_1	NZ_AP017620.1	457	adk(101)	fumC(88)	gyrB(97)	icd(108)	mdh(26)	purA(79)	recA(2)	F	IncFIB(AP001918);IncFII	116529	50.6501	IncFIIA,IncFII,IncFIB	MOBP	MPF_F	-	Conjugative	IncFIB	145
Escherichia coli	Bacteria;Proteobacteria;Gammaproteobacteria	null	MRY15-131	SAMD00056132	PRJDB5007	GCA_002357875.1	Complete	5.21995	50.3136	chromosome:NZ_AP017620.1/AP017620.1; plasmid pMRY15-131_1:NZ_AP017621.1/AP017621.1; plasmid pMRY15-131_2:NZ_AP017622.1/AP017622.1		3	4797	2017-04-06T23:04:00Z	ftp://ftp.ncbi.nlm.nih.gov/genomes/all/GCA/002/357/875/GCA_002357875.1_ASM235787v1	ftp://ftp.ncbi.nlm.nih.gov/genomes/all/GCF/002/357/875/GCF_002357875.1_ASM235787v1	MIGS Cultured Bacterial/Archaeal	2013	environmental/other	Japan	Bos taurus	unknown	MRY15-131	NZ_AP017622.1	NZ_AP017622	AP017622.1	plasmid pMRY15-131_2	NZ_AP017620.1	457	adk(101)	fumC(88)	gyrB(97)	icd(108)	mdh(26)	purA(79)	recA(2)	F	IncI2	60722	42.3948	IncI2	MOBP	MPF_T	-	Conjugative	IncI2	76
Escherichia coli O157:H7	Bacteria;Proteobacteria;Gammaproteobacteria	null	pv15-279	SAMD00108492	PRJDB6584	GCA_003966795.1	Complete	5.69255	50.5585	chromosome:NZ_AP018488.1/AP018488.1; plasmid pO157pv15279:NZ_AP018489.1/AP018489.1		2	5230	2018-07-03T00:00:00Z	ftp://ftp.ncbi.nlm.nih.gov/genomes/all/GCA/003/966/795/GCA_003966795.1_ASM396679v1	ftp://ftp.ncbi.nlm.nih.gov/genomes/all/GCF/003/966/795/GCF_003966795.1_ASM396679v1	MIGS Cultured Bacterial/Archaeal	2015	clinical	0	Homo sapiens	unknown	PV15-279	NZ_AP018489.1	NZ_AP018489	AP018489.1	plasmid pO157pv15279	NZ_AP018488.1	11	adk(12)	fumC(12)	gyrB(8)	icd(12)	mdh(15)	purA(2)	recA(2)	E	IncFIB(AP001918);IncFII	94391	48.0809	IncFIB,IncFII,IncFIIA	MOBP	MPF_F	-	Conjugative	IncFIB	106
Escherichia coli	Bacteria;Proteobacteria;Gammaproteobacteria	null	SK1144	SAMD00127374	PRJDB7093	GCA_003966775.1	Complete	5.19881	50.713	chromosome:NZ_AP018784.1/AP018784.1; plasmid pSK1144:NZ_AP018785.1/AP018785.1		2	4914	2018-10-30T00:00:00Z	ftp://ftp.ncbi.nlm.nih.gov/genomes/all/GCA/003/966/775/GCA_003966775.1_ASM396677v1	ftp://ftp.ncbi.nlm.nih.gov/genomes/all/GCF/003/966/775/GCF_003966775.1_ASM396677v1	MIGS Cultured Bacterial/Archaeal	0	environmental/other	0	0	unknown	SK1144	NZ_AP018785.1	NZ_AP018785	AP018785.1	plasmid pSK1144	NZ_AP018784.1	131	adk(53)	fumC(40)	gyrB(47)	icd(13)	mdh(36)	purA(28)	recA(29)	B2	IncFIB(AP001918);IncFII(29);IncFII(pRSB107);Col156	169561	51.0601	IncFII,IncFIIA,ColRNAI_rep_cluster_1291,IncFIB	MOBF	MPF_F	MOBF,MOBF	Conjugative	IncFII;IncFII;Col156;IncFIB	214
Escherichia coli	Bacteria;Proteobacteria;Gammaproteobacteria	null	E2855	SAMD00129666	PRJDB7170	GCA_003966425.1	Complete	5.93508	50.6314	chromosome:NZ_AP018796.1/AP018796.1; plasmid pE2855-1:NZ_AP018797.1/AP018797.1; plasmid pE2855-2:NZ_AP018798.1/AP018798.1; plasmid pE2855-3:NZ_AP018799.1/AP018799.1; plasmid pE2855-4:NZ_AP018800.1/AP018800.1; plasmid pE2855-5:NZ_AP018801.1/AP018801.1		6	5731	2018-07-27T00:00:00Z	ftp://ftp.ncbi.nlm.nih.gov/genomes/all/GCA/003/966/425/GCA_003966425.1_ASM396642v1	ftp://ftp.ncbi.nlm.nih.gov/genomes/all/GCF/003/966/425/GCF_003966425.1_ASM396642v1	MIGS Cultured Bacterial/Archaeal	2001	environmental/other	Japan	Bos taurus	unknown	E2855	NZ_AP018797.1	NZ_AP018797	AP018797.1	plasmid pE2855-1	NZ_AP018796.1	16	adk(6)	fumC(4)	gyrB(12)	icd(16)	mdh(9)	purA(7)	recA(12)	B1	IncQ1;IncB/O/K/Z	125200	53.2332	IncFIIA,IncQ1	MOBP	MPF_I	MOBP	Conjugative	IncB/O/K/Z	138
Escherichia coli	Bacteria;Proteobacteria;Gammaproteobacteria	null	E2855	SAMD00129666	PRJDB7170	GCA_003966425.1	Complete	5.93508	50.6314	chromosome:NZ_AP018796.1/AP018796.1; plasmid pE2855-1:NZ_AP018797.1/AP018797.1; plasmid pE2855-2:NZ_AP018798.1/AP018798.1; plasmid pE2855-3:NZ_AP018799.1/AP018799.1; plasmid pE2855-4:NZ_AP018800.1/AP018800.1; plasmid pE2855-5:NZ_AP018801.1/AP018801.1		6	5731	2018-07-27T00:00:00Z	ftp://ftp.ncbi.nlm.nih.gov/genomes/all/GCA/003/966/425/GCA_003966425.1_ASM396642v1	ftp://ftp.ncbi.nlm.nih.gov/genomes/all/GCF/003/966/425/GCF_003966425.1_ASM396642v1	MIGS Cultured Bacterial/Archaeal	2001	environmental/other	Japan	Bos taurus	unknown	E2855	NZ_AP018798.1	NZ_AP018798	AP018798.1	plasmid pE2855-2	NZ_AP018796.1	16	adk(6)	fumC(4)	gyrB(12)	icd(16)	mdh(9)	purA(7)	recA(12)	B1	p0111	94446	46.7738	IncH	MOBP	-	-	Mobilizable	p0111	118
Escherichia coli	Bacteria;Proteobacteria;Gammaproteobacteria	null	E2855	SAMD00129666	PRJDB7170	GCA_003966425.1	Complete	5.93508	50.6314	chromosome:NZ_AP018796.1/AP018796.1; plasmid pE2855-1:NZ_AP018797.1/AP018797.1; plasmid pE2855-2:NZ_AP018798.1/AP018798.1; plasmid pE2855-3:NZ_AP018799.1/AP018799.1; plasmid pE2855-4:NZ_AP018800.1/AP018800.1; plasmid pE2855-5:NZ_AP018801.1/AP018801.1		6	5731	2018-07-27T00:00:00Z	ftp://ftp.ncbi.nlm.nih.gov/genomes/all/GCA/003/966/425/GCA_003966425.1_ASM396642v1	ftp://ftp.ncbi.nlm.nih.gov/genomes/all/GCF/003/966/425/GCF_003966425.1_ASM396642v1	MIGS Cultured Bacterial/Archaeal	2001	environmental/other	Japan	Bos taurus	unknown	E2855	NZ_AP018799.1	NZ_AP018799	AP018799.1	plasmid pE2855-3	NZ_AP018796.1	16	adk(6)	fumC(4)	gyrB(12)	icd(16)	mdh(9)	purA(7)	recA(12)	B1	IncFII(pCoo)	92697	53.0621	IncFIIA,IncFII	MOBF	MPF_F	MOBP	Conjugative	IncFIC	107
Escherichia coli	Bacteria;Proteobacteria;Gammaproteobacteria	null	E2855	SAMD00129666	PRJDB7170	GCA_003966425.1	Complete	5.93508	50.6314	chromosome:NZ_AP018796.1/AP018796.1; plasmid pE2855-1:NZ_AP018797.1/AP018797.1; plasmid pE2855-2:NZ_AP018798.1/AP018798.1; plasmid pE2855-3:NZ_AP018799.1/AP018799.1; plasmid pE2855-4:NZ_AP018800.1/AP018800.1; plasmid pE2855-5:NZ_AP018801.1/AP018801.1		6	5731	2018-07-27T00:00:00Z	ftp://ftp.ncbi.nlm.nih.gov/genomes/all/GCA/003/966/425/GCA_003966425.1_ASM396642v1	ftp://ftp.ncbi.nlm.nih.gov/genomes/all/GCF/003/966/425/GCF_003966425.1_ASM396642v1	MIGS Cultured Bacterial/Archaeal	2001	environmental/other	Japan	Bos taurus	unknown	E2855	NZ_AP018800.1	NZ_AP018800	AP018800.1	plasmid pE2855-4	NZ_AP018796.1	16	adk(6)	fumC(4)	gyrB(12)	icd(16)	mdh(9)	purA(7)	recA(12)	B1	IncFII(pRSB107)	81004	50.1395	IncFIIA,IncFII	MOBF,MOBP	MPF_F	MOBF	Conjugative	IncFII	87
Escherichia coli	Bacteria;Proteobacteria;Gammaproteobacteria	null	E2855	SAMD00129666	PRJDB7170	GCA_003966425.1	Complete	5.93508	50.6314	chromosome:NZ_AP018796.1/AP018796.1; plasmid pE2855-1:NZ_AP018797.1/AP018797.1; plasmid pE2855-2:NZ_AP018798.1/AP018798.1; plasmid pE2855-3:NZ_AP018799.1/AP018799.1; plasmid pE2855-4:NZ_AP018800.1/AP018800.1; plasmid pE2855-5:NZ_AP018801.1/AP018801.1		6	5731	2018-07-27T00:00:00Z	ftp://ftp.ncbi.nlm.nih.gov/genomes/all/GCA/003/966/425/GCA_003966425.1_ASM396642v1	ftp://ftp.ncbi.nlm.nih.gov/genomes/all/GCF/003/966/425/GCF_003966425.1_ASM396642v1	MIGS Cultured Bacterial/Archaeal	2001	environmental/other	Japan	Bos taurus	unknown	E2855	NZ_AP018801.1	NZ_AP018801	AP018801.1	plasmid pE2855-5	NZ_AP018796.1	16	adk(6)	fumC(4)	gyrB(12)	icd(16)	mdh(9)	purA(7)	recA(12)	B1	IncFII(pCoo)	71289	51.0205	IncFIIA,IncFII	MOBP,MOBF	MPF_F	-	Conjugative	IncFIC	87
Escherichia coli	Bacteria;Proteobacteria;Gammaproteobacteria	null	E2863	SAMD00129667	PRJDB7170	GCA_003966445.1	Complete	5.75166	50.4377	chromosome:NZ_AP018802.1/AP018802.1; plasmid pE2863-1:NZ_AP018803.1/AP018803.1; plasmid pE2863-2:NZ_AP018804.1/AP018804.1; plasmid pE2863-3:NZ_AP018805.1/AP018805.1; plasmid pE2863-4:NZ_AP018806.1/AP018806.1; plasmid pE2863-5:NZ_AP018807.1/AP018807.1		6	5384	2018-07-27T00:00:00Z	ftp://ftp.ncbi.nlm.nih.gov/genomes/all/GCA/003/966/445/GCA_003966445.1_ASM396644v1	ftp://ftp.ncbi.nlm.nih.gov/genomes/all/GCF/003/966/445/GCF_003966445.1_ASM396644v1	MIGS Cultured Bacterial/Archaeal	2013	environmental/other	Japan	Bos taurus	unknown	E2863	NZ_AP018803.1	NZ_AP018803	AP018803.1	plasmid pE2863-1	NZ_AP018802.1	16	adk(6)	fumC(4)	gyrB(12)	icd(16)	mdh(9)	purA(7)	recA(12)	B1	IncQ1;IncB/O/K/Z	124261	53.1985	IncFIIA,IncQ1	MOBP	MPF_I	MOBP	Conjugative	IncB/O/K/Z	141
Escherichia coli	Bacteria;Proteobacteria;Gammaproteobacteria	null	E2863	SAMD00129667	PRJDB7170	GCA_003966445.1	Complete	5.75166	50.4377	chromosome:NZ_AP018802.1/AP018802.1; plasmid pE2863-1:NZ_AP018803.1/AP018803.1; plasmid pE2863-2:NZ_AP018804.1/AP018804.1; plasmid pE2863-3:NZ_AP018805.1/AP018805.1; plasmid pE2863-4:NZ_AP018806.1/AP018806.1; plasmid pE2863-5:NZ_AP018807.1/AP018807.1		6	5384	2018-07-27T00:00:00Z	ftp://ftp.ncbi.nlm.nih.gov/genomes/all/GCA/003/966/445/GCA_003966445.1_ASM396644v1	ftp://ftp.ncbi.nlm.nih.gov/genomes/all/GCF/003/966/445/GCF_003966445.1_ASM396644v1	MIGS Cultured Bacterial/Archaeal	2013	environmental/other	Japan	Bos taurus	unknown	E2863	NZ_AP018804.1	NZ_AP018804	AP018804.1	plasmid pE2863-2	NZ_AP018802.1	16	adk(6)	fumC(4)	gyrB(12)	icd(16)	mdh(9)	purA(7)	recA(12)	B1	NONE_ID	92925	47.194	-	-	-	-	Non-mobilizable	NA	119
Escherichia coli	Bacteria;Proteobacteria;Gammaproteobacteria	null	E2863	SAMD00129667	PRJDB7170	GCA_003966445.1	Complete	5.75166	50.4377	chromosome:NZ_AP018802.1/AP018802.1; plasmid pE2863-1:NZ_AP018803.1/AP018803.1; plasmid pE2863-2:NZ_AP018804.1/AP018804.1; plasmid pE2863-3:NZ_AP018805.1/AP018805.1; plasmid pE2863-4:NZ_AP018806.1/AP018806.1; plasmid pE2863-5:NZ_AP018807.1/AP018807.1		6	5384	2018-07-27T00:00:00Z	ftp://ftp.ncbi.nlm.nih.gov/genomes/all/GCA/003/966/445/GCA_003966445.1_ASM396644v1	ftp://ftp.ncbi.nlm.nih.gov/genomes/all/GCF/003/966/445/GCF_003966445.1_ASM396644v1	MIGS Cultured Bacterial/Archaeal	2013	environmental/other	Japan	Bos taurus	unknown	E2863	NZ_AP018805.1	NZ_AP018805	AP018805.1	plasmid pE2863-3	NZ_AP018802.1	16	adk(6)	fumC(4)	gyrB(12)	icd(16)	mdh(9)	purA(7)	recA(12)	B1	IncFII(pRSB107)	78434	50.0331	IncFIIA,IncFII	MOBF,MOBP	MPF_F	MOBF	Conjugative	IncFII	82
Escherichia coli	Bacteria;Proteobacteria;Gammaproteobacteria	null	E2863	SAMD00129667	PRJDB7170	GCA_003966445.1	Complete	5.75166	50.4377	chromosome:NZ_AP018802.1/AP018802.1; plasmid pE2863-1:NZ_AP018803.1/AP018803.1; plasmid pE2863-2:NZ_AP018804.1/AP018804.1; plasmid pE2863-3:NZ_AP018805.1/AP018805.1; plasmid pE2863-4:NZ_AP018806.1/AP018806.1; plasmid pE2863-5:NZ_AP018807.1/AP018807.1		6	5384	2018-07-27T00:00:00Z	ftp://ftp.ncbi.nlm.nih.gov/genomes/all/GCA/003/966/445/GCA_003966445.1_ASM396644v1	ftp://ftp.ncbi.nlm.nih.gov/genomes/all/GCF/003/966/445/GCF_003966445.1_ASM396644v1	MIGS Cultured Bacterial/Archaeal	2013	environmental/other	Japan	Bos taurus	unknown	E2863	NZ_AP018806.1	NZ_AP018806	AP018806.1	plasmid pE2863-4	NZ_AP018802.1	16	adk(6)	fumC(4)	gyrB(12)	icd(16)	mdh(9)	purA(7)	recA(12)	B1	IncI2	60684	42.4906	IncI2	MOBP	MPF_T	-	Conjugative	IncI2	76
Escherichia coli	Bacteria;Proteobacteria;Gammaproteobacteria	null	E2863	SAMD00129667	PRJDB7170	GCA_003966445.1	Complete	5.75166	50.4377	chromosome:NZ_AP018802.1/AP018802.1; plasmid pE2863-1:NZ_AP018803.1/AP018803.1; plasmid pE2863-2:NZ_AP018804.1/AP018804.1; plasmid pE2863-3:NZ_AP018805.1/AP018805.1; plasmid pE2863-4:NZ_AP018806.1/AP018806.1; plasmid pE2863-5:NZ_AP018807.1/AP018807.1		6	5384	2018-07-27T00:00:00Z	ftp://ftp.ncbi.nlm.nih.gov/genomes/all/GCA/003/966/445/GCA_003966445.1_ASM396644v1	ftp://ftp.ncbi.nlm.nih.gov/genomes/all/GCF/003/966/445/GCF_003966445.1_ASM396644v1	MIGS Cultured Bacterial/Archaeal	2013	environmental/other	Japan	Bos taurus	unknown	E2863	NZ_AP018807.1	NZ_AP018807	AP018807.1	plasmid pE2863-5	NZ_AP018802.1	16	adk(6)	fumC(4)	gyrB(12)	icd(16)	mdh(9)	purA(7)	recA(12)	B1	IncX4	37917	39.9715	IncX4	MOBP	MPF_T	-	Conjugative	IncX4	47
Escherichia coli	Bacteria;Proteobacteria;Gammaproteobacteria	null	E2865	SAMD00129668	PRJDB7170	GCA_003966465.1	Complete	6.00792	50.5395	chromosome:NZ_AP018808.1/AP018808.1; plasmid pE2865-1:NZ_AP018809.1/AP018809.1; plasmid pE2865-2:NZ_AP018810.1/AP018810.1; plasmid pE2865-3:NZ_AP018811.1/AP018811.1; plasmid pE2865-4:NZ_AP018812.1/AP018812.1		5	5868	2018-07-27T00:00:00Z	ftp://ftp.ncbi.nlm.nih.gov/genomes/all/GCA/003/966/465/GCA_003966465.1_ASM396646v1	ftp://ftp.ncbi.nlm.nih.gov/genomes/all/GCF/003/966/465/GCF_003966465.1_ASM396646v1	MIGS Cultured Bacterial/Archaeal	2014	environmental/other	Japan	Bos taurus	unknown	E2865	NZ_AP018809.1	NZ_AP018809	AP018809.1	plasmid pE2865-1	NZ_AP018808.1	21	adk(16)	fumC(4)	gyrB(12)	icd(16)	mdh(9)	purA(7)	recA(7)	B1	p0111	99498	46.9195	IncH	-	-	-	Non-mobilizable	p0111	119
Escherichia coli	Bacteria;Proteobacteria;Gammaproteobacteria	null	E2865	SAMD00129668	PRJDB7170	GCA_003966465.1	Complete	6.00792	50.5395	chromosome:NZ_AP018808.1/AP018808.1; plasmid pE2865-1:NZ_AP018809.1/AP018809.1; plasmid pE2865-2:NZ_AP018810.1/AP018810.1; plasmid pE2865-3:NZ_AP018811.1/AP018811.1; plasmid pE2865-4:NZ_AP018812.1/AP018812.1		5	5868	2018-07-27T00:00:00Z	ftp://ftp.ncbi.nlm.nih.gov/genomes/all/GCA/003/966/465/GCA_003966465.1_ASM396646v1	ftp://ftp.ncbi.nlm.nih.gov/genomes/all/GCF/003/966/465/GCF_003966465.1_ASM396646v1	MIGS Cultured Bacterial/Archaeal	2014	environmental/other	Japan	Bos taurus	unknown	E2865	NZ_AP018810.1	NZ_AP018810	AP018810.1	plasmid pE2865-2	NZ_AP018808.1	21	adk(16)	fumC(4)	gyrB(12)	icd(16)	mdh(9)	purA(7)	recA(7)	B1	IncFIB(AP001918);IncB/O/K/Z	92186	47.7383	IncI1,IncFIB	MOBP,MOBP	-	MOBP	Mobilizable	IncB/O/K/Z;IncFIB	98
Escherichia coli	Bacteria;Proteobacteria;Gammaproteobacteria	null	E2865	SAMD00129668	PRJDB7170	GCA_003966465.1	Complete	6.00792	50.5395	chromosome:NZ_AP018808.1/AP018808.1; plasmid pE2865-1:NZ_AP018809.1/AP018809.1; plasmid pE2865-2:NZ_AP018810.1/AP018810.1; plasmid pE2865-3:NZ_AP018811.1/AP018811.1; plasmid pE2865-4:NZ_AP018812.1/AP018812.1		5	5868	2018-07-27T00:00:00Z	ftp://ftp.ncbi.nlm.nih.gov/genomes/all/GCA/003/966/465/GCA_003966465.1_ASM396646v1	ftp://ftp.ncbi.nlm.nih.gov/genomes/all/GCF/003/966/465/GCF_003966465.1_ASM396646v1	MIGS Cultured Bacterial/Archaeal	2014	environmental/other	Japan	Bos taurus	unknown	E2865	NZ_AP018811.1	NZ_AP018811	AP018811.1	plasmid pE2865-3	NZ_AP018808.1	21	adk(16)	fumC(4)	gyrB(12)	icd(16)	mdh(9)	purA(7)	recA(7)	B1	IncFII(pHN7A8)	75799	53.0667	IncFIIA,IncFII	MOBF	MPF_F	MOBF	Conjugative	IncFII	94
Escherichia coli	Bacteria;Proteobacteria;Gammaproteobacteria	null	E2865	SAMD00129668	PRJDB7170	GCA_003966465.1	Complete	6.00792	50.5395	chromosome:NZ_AP018808.1/AP018808.1; plasmid pE2865-1:NZ_AP018809.1/AP018809.1; plasmid pE2865-2:NZ_AP018810.1/AP018810.1; plasmid pE2865-3:NZ_AP018811.1/AP018811.1; plasmid pE2865-4:NZ_AP018812.1/AP018812.1		5	5868	2018-07-27T00:00:00Z	ftp://ftp.ncbi.nlm.nih.gov/genomes/all/GCA/003/966/465/GCA_003966465.1_ASM396646v1	ftp://ftp.ncbi.nlm.nih.gov/genomes/all/GCF/003/966/465/GCF_003966465.1_ASM396646v1	MIGS Cultured Bacterial/Archaeal	2014	environmental/other	Japan	Bos taurus	unknown	E2865	NZ_AP018812.1	NZ_AP018812	AP018812.1	plasmid pE2865-4	NZ_AP018808.1	21	adk(16)	fumC(4)	gyrB(12)	icd(16)	mdh(9)	purA(7)	recA(7)	B1	IncI2	62235	42.7878	IncI2	-	MPF_T	-	Non-mobilizable	IncI2	81
Escherichia coli	Bacteria;Proteobacteria;Gammaproteobacteria	null	GSH8M-2	SAMD00168435	PRJDB6962	GCA_009176965.1	Complete	5.0161	50.8341	chromosome:NZ_AP019675.1/AP019675.1; plasmid pGSH8M-2-1:NZ_AP019676.1/AP019676.1; plasmid pGSH8M-2-2:NZ_AP019677.1/AP019677.1; plasmid pGSH8M-2-3:NZ_AP019678.1/AP019678.1; plasmid pGSH8M-2-4:NZ_AP019679.1/AP019679.1; plasmid pGSH8M-2-5:NZ_AP019680.1/AP019680.1; plasmid pGSH8M-2-6:NZ_AP019681.1/AP019681.1		7	4633	2019-10-10T23:08:00Z	ftp://ftp.ncbi.nlm.nih.gov/genomes/all/GCA/009/176/965/GCA_009176965.1_ASM917696v1	ftp://ftp.ncbi.nlm.nih.gov/genomes/all/GCF/009/176/965/GCF_009176965.1_ASM917696v1	MIGS Cultured Bacterial/Archaeal	2018-08	environmental/other	Japan:Tokyo	0	unknown	GSH8M-2	NZ_AP019676.1	NZ_AP019676	AP019676.1	plasmid pGSH8M-2-1	NZ_AP019675.1	542	adk(112)	fumC(11)	gyrB(5)	icd(12)	mdh(8)	purA(8)	recA(86)	A	IncFIB(AP001918);IncFII	145389	50.9812	IncFIB,IncFIIA,IncFII	MOBF	MPF_F	-	Conjugative	IncFIB	164
Escherichia coli	Bacteria;Proteobacteria;Gammaproteobacteria	null	GSH8M-2	SAMD00168435	PRJDB6962	GCA_009176965.1	Complete	5.0161	50.8341	chromosome:NZ_AP019675.1/AP019675.1; plasmid pGSH8M-2-1:NZ_AP019676.1/AP019676.1; plasmid pGSH8M-2-2:NZ_AP019677.1/AP019677.1; plasmid pGSH8M-2-3:NZ_AP019678.1/AP019678.1; plasmid pGSH8M-2-4:NZ_AP019679.1/AP019679.1; plasmid pGSH8M-2-5:NZ_AP019680.1/AP019680.1; plasmid pGSH8M-2-6:NZ_AP019681.1/AP019681.1		7	4633	2019-10-10T23:08:00Z	ftp://ftp.ncbi.nlm.nih.gov/genomes/all/GCA/009/176/965/GCA_009176965.1_ASM917696v1	ftp://ftp.ncbi.nlm.nih.gov/genomes/all/GCF/009/176/965/GCF_009176965.1_ASM917696v1	MIGS Cultured Bacterial/Archaeal	2018-08	environmental/other	Japan:Tokyo	0	unknown	GSH8M-2	NZ_AP019677.1	NZ_AP019677	AP019677.1	plasmid pGSH8M-2-2	NZ_AP019675.1	542	adk(112)	fumC(11)	gyrB(5)	icd(12)	mdh(8)	purA(8)	recA(86)	A	IncFII(pCoo)	75556	52.4366	IncFII,IncFIIA	MOBF	MPF_F	-	Conjugative	IncFII	86
Escherichia coli	Bacteria;Proteobacteria;Gammaproteobacteria	null	GSH8M-2	SAMD00168435	PRJDB6962	GCA_009176965.1	Complete	5.0161	50.8341	chromosome:NZ_AP019675.1/AP019675.1; plasmid pGSH8M-2-1:NZ_AP019676.1/AP019676.1; plasmid pGSH8M-2-2:NZ_AP019677.1/AP019677.1; plasmid pGSH8M-2-3:NZ_AP019678.1/AP019678.1; plasmid pGSH8M-2-4:NZ_AP019679.1/AP019679.1; plasmid pGSH8M-2-5:NZ_AP019680.1/AP019680.1; plasmid pGSH8M-2-6:NZ_AP019681.1/AP019681.1		7	4633	2019-10-10T23:08:00Z	ftp://ftp.ncbi.nlm.nih.gov/genomes/all/GCA/009/176/965/GCA_009176965.1_ASM917696v1	ftp://ftp.ncbi.nlm.nih.gov/genomes/all/GCF/009/176/965/GCF_009176965.1_ASM917696v1	MIGS Cultured Bacterial/Archaeal	2018-08	environmental/other	Japan:Tokyo	0	unknown	GSH8M-2	NZ_AP019678.1	NZ_AP019678	AP019678.1	plasmid pGSH8M-2-3	NZ_AP019675.1	542	adk(112)	fumC(11)	gyrB(5)	icd(12)	mdh(8)	purA(8)	recA(86)	A	IncX1	49365	46.3243	IncX1	MOBP	MPF_T	-	Conjugative	IncX1	67
Escherichia coli	Bacteria;Proteobacteria;Gammaproteobacteria	null	GSH8M-2	SAMD00168435	PRJDB6962	GCA_009176965.1	Complete	5.0161	50.8341	chromosome:NZ_AP019675.1/AP019675.1; plasmid pGSH8M-2-1:NZ_AP019676.1/AP019676.1; plasmid pGSH8M-2-2:NZ_AP019677.1/AP019677.1; plasmid pGSH8M-2-3:NZ_AP019678.1/AP019678.1; plasmid pGSH8M-2-4:NZ_AP019679.1/AP019679.1; plasmid pGSH8M-2-5:NZ_AP019680.1/AP019680.1; plasmid pGSH8M-2-6:NZ_AP019681.1/AP019681.1		7	4633	2019-10-10T23:08:00Z	ftp://ftp.ncbi.nlm.nih.gov/genomes/all/GCA/009/176/965/GCA_009176965.1_ASM917696v1	ftp://ftp.ncbi.nlm.nih.gov/genomes/all/GCF/009/176/965/GCF_009176965.1_ASM917696v1	MIGS Cultured Bacterial/Archaeal	2018-08	environmental/other	Japan:Tokyo	0	unknown	GSH8M-2	NZ_AP019679.1	NZ_AP019679	AP019679.1	plasmid pGSH8M-2-4	NZ_AP019675.1	542	adk(112)	fumC(11)	gyrB(5)	icd(12)	mdh(8)	purA(8)	recA(86)	A	IncX3	46158	46.6506	IncX3	MOBP	MPF_T	-	Conjugative	IncX3	58
Escherichia coli	Bacteria;Proteobacteria;Gammaproteobacteria	null	GSH8M-2	SAMD00168435	PRJDB6962	GCA_009176965.1	Complete	5.0161	50.8341	chromosome:NZ_AP019675.1/AP019675.1; plasmid pGSH8M-2-1:NZ_AP019676.1/AP019676.1; plasmid pGSH8M-2-2:NZ_AP019677.1/AP019677.1; plasmid pGSH8M-2-3:NZ_AP019678.1/AP019678.1; plasmid pGSH8M-2-4:NZ_AP019679.1/AP019679.1; plasmid pGSH8M-2-5:NZ_AP019680.1/AP019680.1; plasmid pGSH8M-2-6:NZ_AP019681.1/AP019681.1		7	4633	2019-10-10T23:08:00Z	ftp://ftp.ncbi.nlm.nih.gov/genomes/all/GCA/009/176/965/GCA_009176965.1_ASM917696v1	ftp://ftp.ncbi.nlm.nih.gov/genomes/all/GCF/009/176/965/GCF_009176965.1_ASM917696v1	MIGS Cultured Bacterial/Archaeal	2018-08	environmental/other	Japan:Tokyo	0	unknown	GSH8M-2	NZ_AP019680.1	NZ_AP019680	AP019680.1	plasmid pGSH8M-2-5	NZ_AP019675.1	542	adk(112)	fumC(11)	gyrB(5)	icd(12)	mdh(8)	purA(8)	recA(86)	A	Col440I	3274	43.1582	ColRNAI_rep_cluster_1987	-	-	MOBP	Mobilizable	ColRNAI	4
Escherichia coli	Bacteria;Proteobacteria;Gammaproteobacteria	null	GSH8M-2	SAMD00168435	PRJDB6962	GCA_009176965.1	Complete	5.0161	50.8341	chromosome:NZ_AP019675.1/AP019675.1; plasmid pGSH8M-2-1:NZ_AP019676.1/AP019676.1; plasmid pGSH8M-2-2:NZ_AP019677.1/AP019677.1; plasmid pGSH8M-2-3:NZ_AP019678.1/AP019678.1; plasmid pGSH8M-2-4:NZ_AP019679.1/AP019679.1; plasmid pGSH8M-2-5:NZ_AP019680.1/AP019680.1; plasmid pGSH8M-2-6:NZ_AP019681.1/AP019681.1		7	4633	2019-10-10T23:08:00Z	ftp://ftp.ncbi.nlm.nih.gov/genomes/all/GCA/009/176/965/GCA_009176965.1_ASM917696v1	ftp://ftp.ncbi.nlm.nih.gov/genomes/all/GCF/009/176/965/GCF_009176965.1_ASM917696v1	MIGS Cultured Bacterial/Archaeal	2018-08	environmental/other	Japan:Tokyo	0	unknown	GSH8M-2	NZ_AP019681.1	NZ_AP019681	AP019681.1	plasmid pGSH8M-2-6	NZ_AP019675.1	542	adk(112)	fumC(11)	gyrB(5)	icd(12)	mdh(8)	purA(8)	recA(86)	A	NONE_ID	3067	46.9188	ColRNAI_rep_cluster_1857	-	-	-	Non-mobilizable	ColRNAI	3
Escherichia coli O111:H-	Bacteria;Proteobacteria;Gammaproteobacteria	null	110512	SAMD00172295	PRJDB8343	GCA_007990655.1	Complete	5.56634	50.5636	chromosome:NZ_AP019761.1/AP019761.1; plasmid pO111-110512_1:NZ_AP019762.1/AP019762.1; plasmid pO111-110512_2:NZ_AP019763.1/AP019763.1; plasmid pO111-110512_3:NZ_AP019764.1/AP019764.1; plasmid pO111-110512_4:NZ_AP019765.1/AP019765.1; plasmid pO111-110512_5:NZ_AP019766.1/AP019766.1; plasmid pO111-110512_6:NZ_AP019767.1/AP019767.1; plasmid pO111-110512_7:NZ_AP019768.1/AP019768.1		8	5191	2019-07-25T00:00:00Z	ftp://ftp.ncbi.nlm.nih.gov/genomes/all/GCA/007/990/655/GCA_007990655.1_ASM799065v1	ftp://ftp.ncbi.nlm.nih.gov/genomes/all/GCF/007/990/655/GCF_007990655.1_ASM799065v1	MIGS Cultured Bacterial/Archaeal	2011-05	clinical	Japan	Homo sapiens	unknown	110512	NZ_AP019762.1	NZ_AP019762	AP019762.1	plasmid pO111-110512_1	NZ_AP019761.1	16	adk(6)	fumC(4)	gyrB(12)	icd(16)	mdh(9)	purA(7)	recA(12)	B1	IncQ1;IncB/O/K/Z	118827	53.2817	IncFIIA,IncQ1	MOBP	MPF_I	MOBP	Conjugative	IncB/O/K/Z	130
Escherichia coli O111:H-	Bacteria;Proteobacteria;Gammaproteobacteria	null	110512	SAMD00172295	PRJDB8343	GCA_007990655.1	Complete	5.56634	50.5636	chromosome:NZ_AP019761.1/AP019761.1; plasmid pO111-110512_1:NZ_AP019762.1/AP019762.1; plasmid pO111-110512_2:NZ_AP019763.1/AP019763.1; plasmid pO111-110512_3:NZ_AP019764.1/AP019764.1; plasmid pO111-110512_4:NZ_AP019765.1/AP019765.1; plasmid pO111-110512_5:NZ_AP019766.1/AP019766.1; plasmid pO111-110512_6:NZ_AP019767.1/AP019767.1; plasmid pO111-110512_7:NZ_AP019768.1/AP019768.1		8	5191	2019-07-25T00:00:00Z	ftp://ftp.ncbi.nlm.nih.gov/genomes/all/GCA/007/990/655/GCA_007990655.1_ASM799065v1	ftp://ftp.ncbi.nlm.nih.gov/genomes/all/GCF/007/990/655/GCF_007990655.1_ASM799065v1	MIGS Cultured Bacterial/Archaeal	2011-05	clinical	Japan	Homo sapiens	unknown	110512	NZ_AP019763.1	NZ_AP019763	AP019763.1	plasmid pO111-110512_2	NZ_AP019761.1	16	adk(6)	fumC(4)	gyrB(12)	icd(16)	mdh(9)	purA(7)	recA(12)	B1	IncFII(pRSB107)	78470	50.0382	IncFIIA,IncFII	MOBF,MOBP	MPF_F	MOBF	Conjugative	IncFII	81
Escherichia coli O111:H-	Bacteria;Proteobacteria;Gammaproteobacteria	null	110512	SAMD00172295	PRJDB8343	GCA_007990655.1	Complete	5.56634	50.5636	chromosome:NZ_AP019761.1/AP019761.1; plasmid pO111-110512_1:NZ_AP019762.1/AP019762.1; plasmid pO111-110512_2:NZ_AP019763.1/AP019763.1; plasmid pO111-110512_3:NZ_AP019764.1/AP019764.1; plasmid pO111-110512_4:NZ_AP019765.1/AP019765.1; plasmid pO111-110512_5:NZ_AP019766.1/AP019766.1; plasmid pO111-110512_6:NZ_AP019767.1/AP019767.1; plasmid pO111-110512_7:NZ_AP019768.1/AP019768.1		8	5191	2019-07-25T00:00:00Z	ftp://ftp.ncbi.nlm.nih.gov/genomes/all/GCA/007/990/655/GCA_007990655.1_ASM799065v1	ftp://ftp.ncbi.nlm.nih.gov/genomes/all/GCF/007/990/655/GCF_007990655.1_ASM799065v1	MIGS Cultured Bacterial/Archaeal	2011-05	clinical	Japan	Homo sapiens	unknown	110512	NZ_AP019764.1	NZ_AP019764	AP019764.1	plasmid pO111-110512_3	NZ_AP019761.1	16	adk(6)	fumC(4)	gyrB(12)	icd(16)	mdh(9)	purA(7)	recA(12)	B1	IncX1;IncX3	46350	40.699	IncX1	MOBP,MOBP	MPF_T	MOBP	Conjugative	IncX1	57
Escherichia coli O111:H-	Bacteria;Proteobacteria;Gammaproteobacteria	null	110512	SAMD00172295	PRJDB8343	GCA_007990655.1	Complete	5.56634	50.5636	chromosome:NZ_AP019761.1/AP019761.1; plasmid pO111-110512_1:NZ_AP019762.1/AP019762.1; plasmid pO111-110512_2:NZ_AP019763.1/AP019763.1; plasmid pO111-110512_3:NZ_AP019764.1/AP019764.1; plasmid pO111-110512_4:NZ_AP019765.1/AP019765.1; plasmid pO111-110512_5:NZ_AP019766.1/AP019766.1; plasmid pO111-110512_6:NZ_AP019767.1/AP019767.1; plasmid pO111-110512_7:NZ_AP019768.1/AP019768.1		8	5191	2019-07-25T00:00:00Z	ftp://ftp.ncbi.nlm.nih.gov/genomes/all/GCA/007/990/655/GCA_007990655.1_ASM799065v1	ftp://ftp.ncbi.nlm.nih.gov/genomes/all/GCF/007/990/655/GCF_007990655.1_ASM799065v1	MIGS Cultured Bacterial/Archaeal	2011-05	clinical	Japan	Homo sapiens	unknown	110512	NZ_AP019765.1	NZ_AP019765	AP019765.1	plasmid pO111-110512_4	NZ_AP019761.1	16	adk(6)	fumC(4)	gyrB(12)	icd(16)	mdh(9)	purA(7)	recA(12)	B1	Col156	6795	50.7873	ColRNAI_rep_cluster_1291	MOBQ	-	MOBQ,MOBQ	Mobilizable	Col156	6
Escherichia coli O111:H-	Bacteria;Proteobacteria;Gammaproteobacteria	null	110512	SAMD00172295	PRJDB8343	GCA_007990655.1	Complete	5.56634	50.5636	chromosome:NZ_AP019761.1/AP019761.1; plasmid pO111-110512_1:NZ_AP019762.1/AP019762.1; plasmid pO111-110512_2:NZ_AP019763.1/AP019763.1; plasmid pO111-110512_3:NZ_AP019764.1/AP019764.1; plasmid pO111-110512_4:NZ_AP019765.1/AP019765.1; plasmid pO111-110512_5:NZ_AP019766.1/AP019766.1; plasmid pO111-110512_6:NZ_AP019767.1/AP019767.1; plasmid pO111-110512_7:NZ_AP019768.1/AP019768.1		8	5191	2019-07-25T00:00:00Z	ftp://ftp.ncbi.nlm.nih.gov/genomes/all/GCA/007/990/655/GCA_007990655.1_ASM799065v1	ftp://ftp.ncbi.nlm.nih.gov/genomes/all/GCF/007/990/655/GCF_007990655.1_ASM799065v1	MIGS Cultured Bacterial/Archaeal	2011-05	clinical	Japan	Homo sapiens	unknown	110512	NZ_AP019766.1	NZ_AP019766	AP019766.1	plasmid pO111-110512_5	NZ_AP019761.1	16	adk(6)	fumC(4)	gyrB(12)	icd(16)	mdh(9)	purA(7)	recA(12)	B1	NONE_ID	6674	50.3296	-	MOBP	-	MOBP	Mobilizable	ColRNAI	9
Escherichia coli O111:H-	Bacteria;Proteobacteria;Gammaproteobacteria	null	110512	SAMD00172295	PRJDB8343	GCA_007990655.1	Complete	5.56634	50.5636	chromosome:NZ_AP019761.1/AP019761.1; plasmid pO111-110512_1:NZ_AP019762.1/AP019762.1; plasmid pO111-110512_2:NZ_AP019763.1/AP019763.1; plasmid pO111-110512_3:NZ_AP019764.1/AP019764.1; plasmid pO111-110512_4:NZ_AP019765.1/AP019765.1; plasmid pO111-110512_5:NZ_AP019766.1/AP019766.1; plasmid pO111-110512_6:NZ_AP019767.1/AP019767.1; plasmid pO111-110512_7:NZ_AP019768.1/AP019768.1		8	5191	2019-07-25T00:00:00Z	ftp://ftp.ncbi.nlm.nih.gov/genomes/all/GCA/007/990/655/GCA_007990655.1_ASM799065v1	ftp://ftp.ncbi.nlm.nih.gov/genomes/all/GCF/007/990/655/GCF_007990655.1_ASM799065v1	MIGS Cultured Bacterial/Archaeal	2011-05	clinical	Japan	Homo sapiens	unknown	110512	NZ_AP019767.1	NZ_AP019767	AP019767.1	plasmid pO111-110512_6	NZ_AP019761.1	16	adk(6)	fumC(4)	gyrB(12)	icd(16)	mdh(9)	purA(7)	recA(12)	B1	ColRNAI	5423	47.1879	ColRNAI_rep_cluster_1857	MOBP	-	MOBP	Mobilizable	ColRNAI	6
Escherichia coli O111:H-	Bacteria;Proteobacteria;Gammaproteobacteria	null	110512	SAMD00172295	PRJDB8343	GCA_007990655.1	Complete	5.56634	50.5636	chromosome:NZ_AP019761.1/AP019761.1; plasmid pO111-110512_1:NZ_AP019762.1/AP019762.1; plasmid pO111-110512_2:NZ_AP019763.1/AP019763.1; plasmid pO111-110512_3:NZ_AP019764.1/AP019764.1; plasmid pO111-110512_4:NZ_AP019765.1/AP019765.1; plasmid pO111-110512_5:NZ_AP019766.1/AP019766.1; plasmid pO111-110512_6:NZ_AP019767.1/AP019767.1; plasmid pO111-110512_7:NZ_AP019768.1/AP019768.1		8	5191	2019-07-25T00:00:00Z	ftp://ftp.ncbi.nlm.nih.gov/genomes/all/GCA/007/990/655/GCA_007990655.1_ASM799065v1	ftp://ftp.ncbi.nlm.nih.gov/genomes/all/GCF/007/990/655/GCF_007990655.1_ASM799065v1	MIGS Cultured Bacterial/Archaeal	2011-05	clinical	Japan	Homo sapiens	unknown	110512	NZ_AP019768.1	NZ_AP019768	AP019768.1	plasmid pO111-110512_7	NZ_AP019761.1	16	adk(6)	fumC(4)	gyrB(12)	icd(16)	mdh(9)	purA(7)	recA(12)	B1	Col(MG828)	1546	51.7464	ColRNAI_rep_cluster_1885	-	-	MOBP,MOB_unknown	Mobilizable	Col(MG828)	1
Escherichia coli O8:H8	Bacteria;Proteobacteria;Gammaproteobacteria	null	16F5M1D1	SAMD00179457	PRJDB8539	GCA_009618015.1	Complete	4.90939	50.4972	chromosome:NZ_AP019856.1/AP019856.1; plasmid p16F5M1D101:NZ_AP019857.1/AP019857.1; plasmid p16F5M1D102:NZ_AP019858.1/AP019858.1; plasmid p16F5M1D103:NZ_AP019859.1/AP019859.1		4	4437	2019-11-01T00:00:00Z	ftp://ftp.ncbi.nlm.nih.gov/genomes/all/GCA/009/618/015/GCA_009618015.1_ASM961801v1	ftp://ftp.ncbi.nlm.nih.gov/genomes/all/GCF/009/618/015/GCF_009618015.1_ASM961801v1	MIGS Cultured Bacterial/Archaeal	0	environmental/other	0	Homo	unknown	16F5M1D1	NZ_AP019857.1	NZ_AP019857	AP019857.1	plasmid p16F5M1D101	NZ_AP019856.1	4577	adk(6)	fumC(6)	gyrB(3)	icd(9)	mdh(9)	purA(7)	recA(6)	B1	IncFIB(AP001918)	102846	41.321	IncFIB,ColRNAI_rep_cluster_1857	-	-	-	Non-mobilizable	IncFIB;Col440I	120
Escherichia coli O8:H8	Bacteria;Proteobacteria;Gammaproteobacteria	null	16F5M1D1	SAMD00179457	PRJDB8539	GCA_009618015.1	Complete	4.90939	50.4972	chromosome:NZ_AP019856.1/AP019856.1; plasmid p16F5M1D101:NZ_AP019857.1/AP019857.1; plasmid p16F5M1D102:NZ_AP019858.1/AP019858.1; plasmid p16F5M1D103:NZ_AP019859.1/AP019859.1		4	4437	2019-11-01T00:00:00Z	ftp://ftp.ncbi.nlm.nih.gov/genomes/all/GCA/009/618/015/GCA_009618015.1_ASM961801v1	ftp://ftp.ncbi.nlm.nih.gov/genomes/all/GCF/009/618/015/GCF_009618015.1_ASM961801v1	MIGS Cultured Bacterial/Archaeal	0	environmental/other	0	Homo	unknown	16F5M1D1	NZ_AP019858.1	NZ_AP019858	AP019858.1	plasmid p16F5M1D102	NZ_AP019856.1	4577	adk(6)	fumC(6)	gyrB(3)	icd(9)	mdh(9)	purA(7)	recA(6)	B1	NONE_ID	3717	44.848	ColRNAI_rep_cluster_1885	-	-	-	Non-mobilizable	NA	4
Escherichia coli O8:H8	Bacteria;Proteobacteria;Gammaproteobacteria	null	16F5M1D1	SAMD00179457	PRJDB8539	GCA_009618015.1	Complete	4.90939	50.4972	chromosome:NZ_AP019856.1/AP019856.1; plasmid p16F5M1D101:NZ_AP019857.1/AP019857.1; plasmid p16F5M1D102:NZ_AP019858.1/AP019858.1; plasmid p16F5M1D103:NZ_AP019859.1/AP019859.1		4	4437	2019-11-01T00:00:00Z	ftp://ftp.ncbi.nlm.nih.gov/genomes/all/GCA/009/618/015/GCA_009618015.1_ASM961801v1	ftp://ftp.ncbi.nlm.nih.gov/genomes/all/GCF/009/618/015/GCF_009618015.1_ASM961801v1	MIGS Cultured Bacterial/Archaeal	0	environmental/other	0	Homo	unknown	16F5M1D1	NZ_AP019859.1	NZ_AP019859	AP019859.1	plasmid p16F5M1D103	NZ_AP019856.1	4577	adk(6)	fumC(6)	gyrB(3)	icd(9)	mdh(9)	purA(7)	recA(6)	B1	NONE_ID	2732	48.1698	Inc13	-	-	-	Non-mobilizable	NA	3
Escherichia coli O145:H28 str. RM13514	Bacteria;Proteobacteria;Gammaproteobacteria	null	RM13514	SAMN02641383	PRJNA178648	GCA_000520035.1	Complete	5.73729	50.6743	chromosome:NZ_CP006027.1/CP006027.1; plasmid pO145-13514:NZ_CP006028.1/CP006028.1; plasmid pRM13514:NZ_CP006029.1/CP006029.1		3	5283	2014-01-14T00:00:00Z	ftp://ftp.ncbi.nlm.nih.gov/genomes/all/GCA/000/520/035/GCA_000520035.1_ASM52003v1	ftp://ftp.ncbi.nlm.nih.gov/genomes/all/GCF/000/520/035/GCF_000520035.1_ASM52003v1	Pathogen: clinical or host-associated	0	clinical	USA	Homo sapiens	clinical	RM13514	NZ_CP006028.1	NZ_CP006028	CP006028.1	plasmid pO145-13514	NZ_CP006027.1	32	adk(19)	fumC(23)	gyrB(18)	icd(24)	mdh(21)	purA(2)	recA(16)	E	IncFIB(AP001918);IncB/O/K/Z	87120	47.6136	IncFIB,IncI1	MOBP,MOBP	-	MOBP	Mobilizable	IncFIB;IncB/O/K/Z	89
Escherichia coli O145:H28 str. RM13514	Bacteria;Proteobacteria;Gammaproteobacteria	null	RM13514	SAMN02641383	PRJNA178648	GCA_000520035.1	Complete	5.73729	50.6743	chromosome:NZ_CP006027.1/CP006027.1; plasmid pO145-13514:NZ_CP006028.1/CP006028.1; plasmid pRM13514:NZ_CP006029.1/CP006029.1		3	5283	2014-01-14T00:00:00Z	ftp://ftp.ncbi.nlm.nih.gov/genomes/all/GCA/000/520/035/GCA_000520035.1_ASM52003v1	ftp://ftp.ncbi.nlm.nih.gov/genomes/all/GCF/000/520/035/GCF_000520035.1_ASM52003v1	Pathogen: clinical or host-associated	0	clinical	USA	Homo sapiens	clinical	RM13514	NZ_CP006029.1	NZ_CP006029	CP006029.1	plasmid pRM13514	NZ_CP006027.1	32	adk(19)	fumC(23)	gyrB(18)	icd(24)	mdh(21)	purA(2)	recA(16)	E	IncA/C2	64561	52.6216	IncA/C2	MOBP	MPF_F	MOBH	Conjugative	IncA/C2	94
Escherichia coli O145:H28 str. RM13516	Bacteria;Proteobacteria;Gammaproteobacteria	null	RM13516	SAMN02641384	PRJNA178650	GCA_000520055.1	Complete	5.55901	50.5948	chromosome:NZ_CP006262.1/CP006262.1; plasmid pO145-13516:NZ_CP006263.1/CP006263.1; plasmid pRM13516:NZ_CP006264.1/CP006264.1		3	5134	2014-01-14T00:00:00Z	ftp://ftp.ncbi.nlm.nih.gov/genomes/all/GCA/000/520/055/GCA_000520055.1_ASM52005v1	ftp://ftp.ncbi.nlm.nih.gov/genomes/all/GCF/000/520/055/GCF_000520055.1_ASM52005v1	Pathogen: clinical or host-associated	0	clinical	Belgium	Homo sapiens	stool, blood & tissue, unspecified	RM13516	NZ_CP006263.1	NZ_CP006263	CP006263.1	plasmid pO145-13516	NZ_CP006262.1	6130	adk(19)	fumC(23)	gyrB(51)	icd(24)	mdh(21)	purA(5)	recA(16)	D	IncFIB(AP001918)	98066	49.6798	IncFIB	MOBF,MOBP	MPF_F	-	Conjugative	IncFIB	112
Escherichia coli O145:H28 str. RM13516	Bacteria;Proteobacteria;Gammaproteobacteria	null	RM13516	SAMN02641384	PRJNA178650	GCA_000520055.1	Complete	5.55901	50.5948	chromosome:NZ_CP006262.1/CP006262.1; plasmid pO145-13516:NZ_CP006263.1/CP006263.1; plasmid pRM13516:NZ_CP006264.1/CP006264.1		3	5134	2014-01-14T00:00:00Z	ftp://ftp.ncbi.nlm.nih.gov/genomes/all/GCA/000/520/055/GCA_000520055.1_ASM52005v1	ftp://ftp.ncbi.nlm.nih.gov/genomes/all/GCF/000/520/055/GCF_000520055.1_ASM52005v1	Pathogen: clinical or host-associated	0	clinical	Belgium	Homo sapiens	stool, blood & tissue, unspecified	RM13516	NZ_CP006264.1	NZ_CP006264	CP006264.1	plasmid pRM13516	NZ_CP006262.1	6130	adk(19)	fumC(23)	gyrB(51)	icd(24)	mdh(21)	purA(5)	recA(16)	D	IncI2	58666	42.4334	IncI2	-	MPF_T	-	Non-mobilizable	IncI2	75
Escherichia coli PCN033	Bacteria;Proteobacteria;Gammaproteobacteria	null	PCN033	SAMN02469619	PRJNA64999	GCA_000219515.3	Complete	5.15687	50.6848	chromosome:NZ_CP006632.1/CP006632.1; plasmid PCN033p1:NZ_CP006633.1/CP006633.1; plasmid PCN033p2:NZ_CP006634.1/CP006634.1; plasmid PCN033p3:NZ_CP006635.1/CP006635.1		4	4691	2015-06-08T00:00:00Z	ftp://ftp.ncbi.nlm.nih.gov/genomes/all/GCA/000/219/515/GCA_000219515.3_ASM21951v3	ftp://ftp.ncbi.nlm.nih.gov/genomes/all/GCF/000/219/515/GCF_000219515.2_ASM21951v3	Generic	0	environmental/other	0	0	unknown	PCN033	NZ_CP006633.1	NZ_CP006633	CP006633.1	plasmid PCN033p1	NZ_CP006632.1	5147	adk(154)	fumC(187)	gyrB(22)	icd(52)	mdh(180)	purA(129)	recA(19)	D	ColRNAI	3319	43.3263	ColRNAI_rep_cluster_1857	MOBF	-	MOB_unknown	Mobilizable	ColRNAI	4
Escherichia coli PCN033	Bacteria;Proteobacteria;Gammaproteobacteria	null	PCN033	SAMN02469619	PRJNA64999	GCA_000219515.3	Complete	5.15687	50.6848	chromosome:NZ_CP006632.1/CP006632.1; plasmid PCN033p1:NZ_CP006633.1/CP006633.1; plasmid PCN033p2:NZ_CP006634.1/CP006634.1; plasmid PCN033p3:NZ_CP006635.1/CP006635.1		4	4691	2015-06-08T00:00:00Z	ftp://ftp.ncbi.nlm.nih.gov/genomes/all/GCA/000/219/515/GCA_000219515.3_ASM21951v3	ftp://ftp.ncbi.nlm.nih.gov/genomes/all/GCF/000/219/515/GCF_000219515.2_ASM21951v3	Generic	0	environmental/other	0	0	unknown	PCN033	NZ_CP006634.1	NZ_CP006634	CP006634.1	plasmid PCN033p2	NZ_CP006632.1	5147	adk(154)	fumC(187)	gyrB(22)	icd(52)	mdh(180)	purA(129)	recA(19)	D	Col8282	4086	49.3637	rep_cluster_1778	MOBQ	-	MOBQ,MOBQ	Mobilizable	Col8282	3
Escherichia coli PCN033	Bacteria;Proteobacteria;Gammaproteobacteria	null	PCN033	SAMN02469619	PRJNA64999	GCA_000219515.3	Complete	5.15687	50.6848	chromosome:NZ_CP006632.1/CP006632.1; plasmid PCN033p1:NZ_CP006633.1/CP006633.1; plasmid PCN033p2:NZ_CP006634.1/CP006634.1; plasmid PCN033p3:NZ_CP006635.1/CP006635.1		4	4691	2015-06-08T00:00:00Z	ftp://ftp.ncbi.nlm.nih.gov/genomes/all/GCA/000/219/515/GCA_000219515.3_ASM21951v3	ftp://ftp.ncbi.nlm.nih.gov/genomes/all/GCF/000/219/515/GCF_000219515.2_ASM21951v3	Generic	0	environmental/other	0	0	unknown	PCN033	NZ_CP006635.1	NZ_CP006635	CP006635.1	plasmid PCN033p3	NZ_CP006632.1	5147	adk(154)	fumC(187)	gyrB(22)	icd(52)	mdh(180)	purA(129)	recA(19)	D	IncFIB(AP001918);IncQ1;IncFIC(FII)	161511	50.4306	IncFIIA,IncQ1,IncFII,IncFIB	MOBF	MPF_F	MOBF	Conjugative	IncFIC;IncFIB	172
Escherichia coli PCN061	Bacteria;Proteobacteria;Gammaproteobacteria	null	PCN061	SAMN03765122	PRJNA211971	GCA_001029125.1	Complete	4.90182	50.7931	chromosome:NZ_CP006636.1/CP006636.1; plasmid PCN061p1:NZ_CP006637.1/CP006637.1; plasmid PCN061p2:NZ_CP006638.1/CP006638.1; plasmid PCN061p3:NZ_CP006639.1/CP006639.1; plasmid PCN061p4:NZ_CP006640.1/CP006640.1; plasmid PCN061p5:NZ_CP006641.1/CP006641.1; plasmid PCN061p6:NZ_CP006642.1/CP006642.1		7	4438	2015-06-17T00:00:00Z	ftp://ftp.ncbi.nlm.nih.gov/genomes/all/GCA/001/029/125/GCA_001029125.1_ASM102912v1	ftp://ftp.ncbi.nlm.nih.gov/genomes/all/GCF/001/029/125/GCF_001029125.1_ASM102912v1	Generic	0	environmental/other	0	0	unknown	PCN061	NZ_CP006637.1	NZ_CP006637	CP006637.1	plasmid PCN061p1	NZ_CP006636.1	46	adk(8)	fumC(7)	gyrB(1)	icd(8)	mdh(8)	purA(8)	recA(6)	A	Col440I	2014	49.6028	ColRNAI_rep_cluster_1987	-	-	-	Non-mobilizable	ColRNAI	1
Escherichia coli PCN061	Bacteria;Proteobacteria;Gammaproteobacteria	null	PCN061	SAMN03765122	PRJNA211971	GCA_001029125.1	Complete	4.90182	50.7931	chromosome:NZ_CP006636.1/CP006636.1; plasmid PCN061p1:NZ_CP006637.1/CP006637.1; plasmid PCN061p2:NZ_CP006638.1/CP006638.1; plasmid PCN061p3:NZ_CP006639.1/CP006639.1; plasmid PCN061p4:NZ_CP006640.1/CP006640.1; plasmid PCN061p5:NZ_CP006641.1/CP006641.1; plasmid PCN061p6:NZ_CP006642.1/CP006642.1		7	4438	2015-06-17T00:00:00Z	ftp://ftp.ncbi.nlm.nih.gov/genomes/all/GCA/001/029/125/GCA_001029125.1_ASM102912v1	ftp://ftp.ncbi.nlm.nih.gov/genomes/all/GCF/001/029/125/GCF_001029125.1_ASM102912v1	Generic	0	environmental/other	0	0	unknown	PCN061	NZ_CP006638.1	NZ_CP006638	CP006638.1	plasmid PCN061p2	NZ_CP006636.1	46	adk(8)	fumC(7)	gyrB(1)	icd(8)	mdh(8)	purA(8)	recA(6)	A	Col440I	5754	50.5214	ColRNAI_rep_cluster_1987	MOBP	-	MOBP	Mobilizable	Col440I;Col440II	6
Escherichia coli PCN061	Bacteria;Proteobacteria;Gammaproteobacteria	null	PCN061	SAMN03765122	PRJNA211971	GCA_001029125.1	Complete	4.90182	50.7931	chromosome:NZ_CP006636.1/CP006636.1; plasmid PCN061p1:NZ_CP006637.1/CP006637.1; plasmid PCN061p2:NZ_CP006638.1/CP006638.1; plasmid PCN061p3:NZ_CP006639.1/CP006639.1; plasmid PCN061p4:NZ_CP006640.1/CP006640.1; plasmid PCN061p5:NZ_CP006641.1/CP006641.1; plasmid PCN061p6:NZ_CP006642.1/CP006642.1		7	4438	2015-06-17T00:00:00Z	ftp://ftp.ncbi.nlm.nih.gov/genomes/all/GCA/001/029/125/GCA_001029125.1_ASM102912v1	ftp://ftp.ncbi.nlm.nih.gov/genomes/all/GCF/001/029/125/GCF_001029125.1_ASM102912v1	Generic	0	environmental/other	0	0	unknown	PCN061	NZ_CP006639.1	NZ_CP006639	CP006639.1	plasmid PCN061p3	NZ_CP006636.1	46	adk(8)	fumC(7)	gyrB(1)	icd(8)	mdh(8)	purA(8)	recA(6)	A	Col(pHAD28)	6222	52.4751	ColRNAI_rep_cluster_1987	-	-	MOBQ	Mobilizable	ColRNAI	7
Escherichia coli PCN061	Bacteria;Proteobacteria;Gammaproteobacteria	null	PCN061	SAMN03765122	PRJNA211971	GCA_001029125.1	Complete	4.90182	50.7931	chromosome:NZ_CP006636.1/CP006636.1; plasmid PCN061p1:NZ_CP006637.1/CP006637.1; plasmid PCN061p2:NZ_CP006638.1/CP006638.1; plasmid PCN061p3:NZ_CP006639.1/CP006639.1; plasmid PCN061p4:NZ_CP006640.1/CP006640.1; plasmid PCN061p5:NZ_CP006641.1/CP006641.1; plasmid PCN061p6:NZ_CP006642.1/CP006642.1		7	4438	2015-06-17T00:00:00Z	ftp://ftp.ncbi.nlm.nih.gov/genomes/all/GCA/001/029/125/GCA_001029125.1_ASM102912v1	ftp://ftp.ncbi.nlm.nih.gov/genomes/all/GCF/001/029/125/GCF_001029125.1_ASM102912v1	Generic	0	environmental/other	0	0	unknown	PCN061	NZ_CP006640.1	NZ_CP006640	CP006640.1	plasmid PCN061p4	NZ_CP006636.1	46	adk(8)	fumC(7)	gyrB(1)	icd(8)	mdh(8)	purA(8)	recA(6)	A	NONE_ID	34692	48.5472	rep_cluster_1760	MOBF	MPF_T	-	Conjugative	NA	48
Escherichia coli PCN061	Bacteria;Proteobacteria;Gammaproteobacteria	null	PCN061	SAMN03765122	PRJNA211971	GCA_001029125.1	Complete	4.90182	50.7931	chromosome:NZ_CP006636.1/CP006636.1; plasmid PCN061p1:NZ_CP006637.1/CP006637.1; plasmid PCN061p2:NZ_CP006638.1/CP006638.1; plasmid PCN061p3:NZ_CP006639.1/CP006639.1; plasmid PCN061p4:NZ_CP006640.1/CP006640.1; plasmid PCN061p5:NZ_CP006641.1/CP006641.1; plasmid PCN061p6:NZ_CP006642.1/CP006642.1		7	4438	2015-06-17T00:00:00Z	ftp://ftp.ncbi.nlm.nih.gov/genomes/all/GCA/001/029/125/GCA_001029125.1_ASM102912v1	ftp://ftp.ncbi.nlm.nih.gov/genomes/all/GCF/001/029/125/GCF_001029125.1_ASM102912v1	Generic	0	environmental/other	0	0	unknown	PCN061	NZ_CP006641.1	NZ_CP006641	CP006641.1	plasmid PCN061p5	NZ_CP006636.1	46	adk(8)	fumC(7)	gyrB(1)	icd(8)	mdh(8)	purA(8)	recA(6)	A	IncI1	103644	50.9407	IncI1	MOBP	MPF_I	MOBP	Conjugative	IncI1	115
Escherichia coli PCN061	Bacteria;Proteobacteria;Gammaproteobacteria	null	PCN061	SAMN03765122	PRJNA211971	GCA_001029125.1	Complete	4.90182	50.7931	chromosome:NZ_CP006636.1/CP006636.1; plasmid PCN061p1:NZ_CP006637.1/CP006637.1; plasmid PCN061p2:NZ_CP006638.1/CP006638.1; plasmid PCN061p3:NZ_CP006639.1/CP006639.1; plasmid PCN061p4:NZ_CP006640.1/CP006640.1; plasmid PCN061p5:NZ_CP006641.1/CP006641.1; plasmid PCN061p6:NZ_CP006642.1/CP006642.1		7	4438	2015-06-17T00:00:00Z	ftp://ftp.ncbi.nlm.nih.gov/genomes/all/GCA/001/029/125/GCA_001029125.1_ASM102912v1	ftp://ftp.ncbi.nlm.nih.gov/genomes/all/GCF/001/029/125/GCF_001029125.1_ASM102912v1	Generic	0	environmental/other	0	0	unknown	PCN061	NZ_CP006642.1	NZ_CP006642	CP006642.1	plasmid PCN061p6	NZ_CP006636.1	46	adk(8)	fumC(7)	gyrB(1)	icd(8)	mdh(8)	purA(8)	recA(6)	A	IncFIB(K);IncN;IncX1	145722	51.0184	IncFIB,IncN,IncX1	MOBP,MOBC	MPF_T	-	Conjugative	IncFIB;IncN;IncX1	148
Escherichia coli O145:H28 str. RM12761	Bacteria;Proteobacteria;Gammaproteobacteria	null	RM12761	SAMN03081526	PRJNA178649	GCA_000662395.1	Complete	5.55901	50.5948	chromosome:NZ_CP007133.1/CP007133.1; plasmid pO145-12761:NZ_CP007135.1/CP007135.1; plasmid pRM12761:NZ_CP007134.1/CP007134.1		3	5131	2014-05-01T00:00:00Z	ftp://ftp.ncbi.nlm.nih.gov/genomes/all/GCA/000/662/395/GCA_000662395.1_ASM66239v1	ftp://ftp.ncbi.nlm.nih.gov/genomes/all/GCF/000/662/395/GCF_000662395.1_ASM66239v1	Generic	0	environmental/other	Belgium	0	produce / consumables	RM12761	NZ_CP007134.1	NZ_CP007134	CP007134.1	plasmid pRM12761	NZ_CP007133.1	6130	adk(19)	fumC(23)	gyrB(51)	icd(24)	mdh(21)	purA(5)	recA(16)	D	IncI2	58666	42.4351	IncI2	-	MPF_T	-	Non-mobilizable	IncI2	75
Escherichia coli O145:H28 str. RM12761	Bacteria;Proteobacteria;Gammaproteobacteria	null	RM12761	SAMN03081526	PRJNA178649	GCA_000662395.1	Complete	5.55901	50.5948	chromosome:NZ_CP007133.1/CP007133.1; plasmid pO145-12761:NZ_CP007135.1/CP007135.1; plasmid pRM12761:NZ_CP007134.1/CP007134.1		3	5131	2014-05-01T00:00:00Z	ftp://ftp.ncbi.nlm.nih.gov/genomes/all/GCA/000/662/395/GCA_000662395.1_ASM66239v1	ftp://ftp.ncbi.nlm.nih.gov/genomes/all/GCF/000/662/395/GCF_000662395.1_ASM66239v1	Generic	0	environmental/other	Belgium	0	produce / consumables	RM12761	NZ_CP007135.1	NZ_CP007135	CP007135.1	plasmid pO145-12761	NZ_CP007133.1	6130	adk(19)	fumC(23)	gyrB(51)	icd(24)	mdh(21)	purA(5)	recA(16)	D	IncFIB(AP001918)	98067	49.6824	IncFIB	MOBF,MOBP	MPF_F	-	Conjugative	IncFIB	113
Escherichia coli O145:H28 str. RM12581	Bacteria;Proteobacteria;Gammaproteobacteria	null	RM12581	SAMN03081527	PRJNA178647	GCA_000671295.1	Complete	5.73729	50.6743	chromosome:NZ_CP007136.1/CP007136.1; plasmid pO145-12581:NZ_CP007138.1/CP007138.1; plasmid pRM12581:NZ_CP007137.1/CP007137.1		3	5279	2014-05-01T00:00:00Z	ftp://ftp.ncbi.nlm.nih.gov/genomes/all/GCA/000/671/295/GCA_000671295.1_ASM67129v1	ftp://ftp.ncbi.nlm.nih.gov/genomes/all/GCF/000/671/295/GCF_000671295.1_ASM67129v1	Generic	0	environmental/other	USA	0	produce / consumables	RM12581	NZ_CP007137.1	NZ_CP007137	CP007137.1	plasmid pRM12581	NZ_CP007136.1	32	adk(19)	fumC(23)	gyrB(18)	icd(24)	mdh(21)	purA(2)	recA(16)	D	IncA/C2	64562	52.6223	IncA/C2	MOBP	MPF_F	MOBH	Conjugative	IncA/C2	94
Escherichia coli O145:H28 str. RM12581	Bacteria;Proteobacteria;Gammaproteobacteria	null	RM12581	SAMN03081527	PRJNA178647	GCA_000671295.1	Complete	5.73729	50.6743	chromosome:NZ_CP007136.1/CP007136.1; plasmid pO145-12581:NZ_CP007138.1/CP007138.1; plasmid pRM12581:NZ_CP007137.1/CP007137.1		3	5279	2014-05-01T00:00:00Z	ftp://ftp.ncbi.nlm.nih.gov/genomes/all/GCA/000/671/295/GCA_000671295.1_ASM67129v1	ftp://ftp.ncbi.nlm.nih.gov/genomes/all/GCF/000/671/295/GCF_000671295.1_ASM67129v1	Generic	0	environmental/other	USA	0	produce / consumables	RM12581	NZ_CP007138.1	NZ_CP007138	CP007138.1	plasmid pO145-12581	NZ_CP007136.1	32	adk(19)	fumC(23)	gyrB(18)	icd(24)	mdh(21)	purA(2)	recA(16)	D	IncFIB(AP001918);IncB/O/K/Z	87120	47.6136	IncFIB,IncI1	MOBP,MOBP	-	MOBP	Mobilizable	IncFIB;IncB/O/K/Z	89
Escherichia coli	Bacteria;Proteobacteria;Gammaproteobacteria	null	ST648	SAMN02800875	PRJNA248607	GCA_001485455.1	Complete	5.19583	50.6142	chromosome:NZ_CP008697.1/CP008697.1; plasmid pEC648_1:NZ_CP008715.1/CP008715.1; plasmid pEC648_2:NZ_CP008716.1/CP008716.1; plasmid pEC648_3:NZ_CP008717.1/CP008717.1; plasmid pEC648_4:NZ_CP008718.1/CP008718.1; plasmid pEC648_5:NZ_CP008719.1/CP008719.1; plasmid pEC648_6:NZ_CP008720.1/CP008720.1; plasmid pEC648_7:NZ_CP008721.1/CP008721.1		8	4709	2016-01-05T00:00:00Z	ftp://ftp.ncbi.nlm.nih.gov/genomes/all/GCA/001/485/455/GCA_001485455.1_ASM148545v1	ftp://ftp.ncbi.nlm.nih.gov/genomes/all/GCF/001/485/455/GCF_001485455.1_ASM148545v1	Pathogen: clinical or host-associated	39957	clinical	China:Beijing	Homo sapiens	stool, blood & tissue, unspecified	ST648	NZ_CP008715.1	NZ_CP008715	CP008715.1	plasmid pEC648_1	NZ_CP008697.1	648	adk(92)	fumC(4)	gyrB(87)	icd(96)	mdh(70)	purA(58)	recA(2)	F	IncFIB(AP001918);IncFIA;IncFII(pRSB107)	120653	51.6896	IncFIA,IncFIB,IncFII,IncFIIA	MOBF	MPF_F	-	Conjugative	IncFIA;IncFIB;IncFII	141
Escherichia coli	Bacteria;Proteobacteria;Gammaproteobacteria	null	ST648	SAMN02800875	PRJNA248607	GCA_001485455.1	Complete	5.19583	50.6142	chromosome:NZ_CP008697.1/CP008697.1; plasmid pEC648_1:NZ_CP008715.1/CP008715.1; plasmid pEC648_2:NZ_CP008716.1/CP008716.1; plasmid pEC648_3:NZ_CP008717.1/CP008717.1; plasmid pEC648_4:NZ_CP008718.1/CP008718.1; plasmid pEC648_5:NZ_CP008719.1/CP008719.1; plasmid pEC648_6:NZ_CP008720.1/CP008720.1; plasmid pEC648_7:NZ_CP008721.1/CP008721.1		8	4709	2016-01-05T00:00:00Z	ftp://ftp.ncbi.nlm.nih.gov/genomes/all/GCA/001/485/455/GCA_001485455.1_ASM148545v1	ftp://ftp.ncbi.nlm.nih.gov/genomes/all/GCF/001/485/455/GCF_001485455.1_ASM148545v1	Pathogen: clinical or host-associated	39957	clinical	China:Beijing	Homo sapiens	stool, blood & tissue, unspecified	ST648	NZ_CP008716.1	NZ_CP008716	CP008716.1	plasmid pEC648_2	NZ_CP008697.1	648	adk(92)	fumC(4)	gyrB(87)	icd(96)	mdh(70)	purA(58)	recA(2)	F	Col156	5167	47.455	ColRNAI_rep_cluster_1291	-	-	-	Non-mobilizable	Col156	5
Escherichia coli	Bacteria;Proteobacteria;Gammaproteobacteria	null	ST648	SAMN02800875	PRJNA248607	GCA_001485455.1	Complete	5.19583	50.6142	chromosome:NZ_CP008697.1/CP008697.1; plasmid pEC648_1:NZ_CP008715.1/CP008715.1; plasmid pEC648_2:NZ_CP008716.1/CP008716.1; plasmid pEC648_3:NZ_CP008717.1/CP008717.1; plasmid pEC648_4:NZ_CP008718.1/CP008718.1; plasmid pEC648_5:NZ_CP008719.1/CP008719.1; plasmid pEC648_6:NZ_CP008720.1/CP008720.1; plasmid pEC648_7:NZ_CP008721.1/CP008721.1		8	4709	2016-01-05T00:00:00Z	ftp://ftp.ncbi.nlm.nih.gov/genomes/all/GCA/001/485/455/GCA_001485455.1_ASM148545v1	ftp://ftp.ncbi.nlm.nih.gov/genomes/all/GCF/001/485/455/GCF_001485455.1_ASM148545v1	Pathogen: clinical or host-associated	39957	clinical	China:Beijing	Homo sapiens	stool, blood & tissue, unspecified	ST648	NZ_CP008717.1	NZ_CP008717	CP008717.1	plasmid pEC648_3	NZ_CP008697.1	648	adk(92)	fumC(4)	gyrB(87)	icd(96)	mdh(70)	purA(58)	recA(2)	F	Col(MG828)	4237	40.76	-	-	MPF_T	-	Non-mobilizable	NA	6
Escherichia coli	Bacteria;Proteobacteria;Gammaproteobacteria	null	ST648	SAMN02800875	PRJNA248607	GCA_001485455.1	Complete	5.19583	50.6142	chromosome:NZ_CP008697.1/CP008697.1; plasmid pEC648_1:NZ_CP008715.1/CP008715.1; plasmid pEC648_2:NZ_CP008716.1/CP008716.1; plasmid pEC648_3:NZ_CP008717.1/CP008717.1; plasmid pEC648_4:NZ_CP008718.1/CP008718.1; plasmid pEC648_5:NZ_CP008719.1/CP008719.1; plasmid pEC648_6:NZ_CP008720.1/CP008720.1; plasmid pEC648_7:NZ_CP008721.1/CP008721.1		8	4709	2016-01-05T00:00:00Z	ftp://ftp.ncbi.nlm.nih.gov/genomes/all/GCA/001/485/455/GCA_001485455.1_ASM148545v1	ftp://ftp.ncbi.nlm.nih.gov/genomes/all/GCF/001/485/455/GCF_001485455.1_ASM148545v1	Pathogen: clinical or host-associated	39957	clinical	China:Beijing	Homo sapiens	stool, blood & tissue, unspecified	ST648	NZ_CP008718.1	NZ_CP008718	CP008718.1	plasmid pEC648_4	NZ_CP008697.1	648	adk(92)	fumC(4)	gyrB(87)	icd(96)	mdh(70)	purA(58)	recA(2)	F	NONE_ID	4073	51.6082	rep_cluster_1785	-	-	MOBQ,MOBQ	Mobilizable	NA	4
Escherichia coli	Bacteria;Proteobacteria;Gammaproteobacteria	null	ST648	SAMN02800875	PRJNA248607	GCA_001485455.1	Complete	5.19583	50.6142	chromosome:NZ_CP008697.1/CP008697.1; plasmid pEC648_1:NZ_CP008715.1/CP008715.1; plasmid pEC648_2:NZ_CP008716.1/CP008716.1; plasmid pEC648_3:NZ_CP008717.1/CP008717.1; plasmid pEC648_4:NZ_CP008718.1/CP008718.1; plasmid pEC648_5:NZ_CP008719.1/CP008719.1; plasmid pEC648_6:NZ_CP008720.1/CP008720.1; plasmid pEC648_7:NZ_CP008721.1/CP008721.1		8	4709	2016-01-05T00:00:00Z	ftp://ftp.ncbi.nlm.nih.gov/genomes/all/GCA/001/485/455/GCA_001485455.1_ASM148545v1	ftp://ftp.ncbi.nlm.nih.gov/genomes/all/GCF/001/485/455/GCF_001485455.1_ASM148545v1	Pathogen: clinical or host-associated	39957	clinical	China:Beijing	Homo sapiens	stool, blood & tissue, unspecified	ST648	NZ_CP008719.1	NZ_CP008719	CP008719.1	plasmid pEC648_5	NZ_CP008697.1	648	adk(92)	fumC(4)	gyrB(87)	icd(96)	mdh(70)	purA(58)	recA(2)	F	Col(BS512)	2101	47.168	Inc13	-	-	-	Non-mobilizable	Col(BS512)	1
Escherichia coli	Bacteria;Proteobacteria;Gammaproteobacteria	null	ST648	SAMN02800875	PRJNA248607	GCA_001485455.1	Complete	5.19583	50.6142	chromosome:NZ_CP008697.1/CP008697.1; plasmid pEC648_1:NZ_CP008715.1/CP008715.1; plasmid pEC648_2:NZ_CP008716.1/CP008716.1; plasmid pEC648_3:NZ_CP008717.1/CP008717.1; plasmid pEC648_4:NZ_CP008718.1/CP008718.1; plasmid pEC648_5:NZ_CP008719.1/CP008719.1; plasmid pEC648_6:NZ_CP008720.1/CP008720.1; plasmid pEC648_7:NZ_CP008721.1/CP008721.1		8	4709	2016-01-05T00:00:00Z	ftp://ftp.ncbi.nlm.nih.gov/genomes/all/GCA/001/485/455/GCA_001485455.1_ASM148545v1	ftp://ftp.ncbi.nlm.nih.gov/genomes/all/GCF/001/485/455/GCF_001485455.1_ASM148545v1	Pathogen: clinical or host-associated	39957	clinical	China:Beijing	Homo sapiens	stool, blood & tissue, unspecified	ST648	NZ_CP008720.1	NZ_CP008720	CP008720.1	plasmid pEC648_6	NZ_CP008697.1	648	adk(92)	fumC(4)	gyrB(87)	icd(96)	mdh(70)	purA(58)	recA(2)	F	Col(MG828)	1544	51.4896	ColRNAI_rep_cluster_1885	-	-	MOBP	Mobilizable	Col(MG828)	2
Escherichia coli	Bacteria;Proteobacteria;Gammaproteobacteria	null	ST648	SAMN02800875	PRJNA248607	GCA_001485455.1	Complete	5.19583	50.6142	chromosome:NZ_CP008697.1/CP008697.1; plasmid pEC648_1:NZ_CP008715.1/CP008715.1; plasmid pEC648_2:NZ_CP008716.1/CP008716.1; plasmid pEC648_3:NZ_CP008717.1/CP008717.1; plasmid pEC648_4:NZ_CP008718.1/CP008718.1; plasmid pEC648_5:NZ_CP008719.1/CP008719.1; plasmid pEC648_6:NZ_CP008720.1/CP008720.1; plasmid pEC648_7:NZ_CP008721.1/CP008721.1		8	4709	2016-01-05T00:00:00Z	ftp://ftp.ncbi.nlm.nih.gov/genomes/all/GCA/001/485/455/GCA_001485455.1_ASM148545v1	ftp://ftp.ncbi.nlm.nih.gov/genomes/all/GCF/001/485/455/GCF_001485455.1_ASM148545v1	Pathogen: clinical or host-associated	39957	clinical	China:Beijing	Homo sapiens	stool, blood & tissue, unspecified	ST648	NZ_CP008721.1	NZ_CP008721	CP008721.1	plasmid pEC648_7	NZ_CP008697.1	648	adk(92)	fumC(4)	gyrB(87)	icd(96)	mdh(70)	purA(58)	recA(2)	F	Col(MG828)	1459	50.9253	ColRNAI_rep_cluster_1885	-	-	-	Non-mobilizable	Col(MG828)	2
Escherichia coli O157:H7 str. SS17	Bacteria;Proteobacteria;Gammaproteobacteria	null	SS17	SAMN02872945	PRJNA200626	GCA_000730345.1	Complete	5.65594	50.385	chromosome:NZ_CP008805.1/CP008805.1; plasmid p0157:NZ_CP008806.1/CP008806.1; plasmid pSS17:NZ_CP008807.1/CP008807.1		3	5275	2014-07-17T00:00:00Z	ftp://ftp.ncbi.nlm.nih.gov/genomes/all/GCA/000/730/345/GCA_000730345.1_ASM73034v1	ftp://ftp.ncbi.nlm.nih.gov/genomes/all/GCF/000/730/345/GCF_000730345.1_ASM73034v1	Pathogen: environmental/food/other	40330	environmental/other	USA	0	animal	SS17	NZ_CP008806.1	NZ_CP008806	CP008806.1	plasmid p0157	NZ_CP008805.1	11	adk(12)	fumC(12)	gyrB(8)	icd(12)	mdh(15)	purA(2)	recA(2)	E	IncFIB(AP001918);IncFIA;IncFII	94645	47.88	IncFIB,IncFIA,IncFII,IncFIIA	MOBP	-	-	Mobilizable	IncFIB	92
Escherichia coli O157:H7 str. SS17	Bacteria;Proteobacteria;Gammaproteobacteria	null	SS17	SAMN02872945	PRJNA200626	GCA_000730345.1	Complete	5.65594	50.385	chromosome:NZ_CP008805.1/CP008805.1; plasmid p0157:NZ_CP008806.1/CP008806.1; plasmid pSS17:NZ_CP008807.1/CP008807.1		3	5275	2014-07-17T00:00:00Z	ftp://ftp.ncbi.nlm.nih.gov/genomes/all/GCA/000/730/345/GCA_000730345.1_ASM73034v1	ftp://ftp.ncbi.nlm.nih.gov/genomes/all/GCF/000/730/345/GCF_000730345.1_ASM73034v1	Pathogen: environmental/food/other	40330	environmental/other	USA	0	animal	SS17	NZ_CP008807.1	NZ_CP008807	CP008807.1	plasmid pSS17	NZ_CP008805.1	11	adk(12)	fumC(12)	gyrB(8)	icd(12)	mdh(15)	purA(2)	recA(2)	E	pEC4115	37447	39.7175	rep_cluster_991	MOBP	MPF_T	-	Conjugative	pEC4115	49
Escherichia coli O157:H7 str. EDL933	Bacteria;Proteobacteria;Gammaproteobacteria	null	EDL933	SAMN02905113	PRJNA253471	GCA_000732965.1	Complete	5.6394	50.4527	chromosome:NZ_CP008957.1/CP008957.1; plasmid unnamed:NZ_CP008958.1/CP008958.1		2	5239	2014-07-24T00:00:00Z	ftp://ftp.ncbi.nlm.nih.gov/genomes/all/GCA/000/732/965/GCA_000732965.1_ASM73296v1	ftp://ftp.ncbi.nlm.nih.gov/genomes/all/GCF/000/732/965/GCF_000732965.1_ASM73296v1	Model organism or animal	0	environmental/other	0	0	unknown	EDL933	NZ_CP008958.1	NZ_CP008958	CP008958.1	plasmid unnamed	NZ_CP008957.1	11	adk(12)	fumC(12)	gyrB(8)	icd(12)	mdh(15)	purA(2)	recA(2)	E	IncFIB(AP001918);IncFII	92076	47.6367	IncFII,IncFIIA,IncFIB	MOBP	-	-	Mobilizable	IncFIB	87
Escherichia coli NCCP15648	Bacteria;Proteobacteria;Gammaproteobacteria	null	NCCP15648	SAMN02928551	PRJNA168631	GCA_003433275.1	Complete	5.58883	50.6263	chromosome:NZ_CP009050.1/CP009050.1; plasmid p15648-1:NZ_CP009051.1/CP009051.1; plasmid p15648-2:NZ_CP009052.1/CP009052.1; plasmid p15648-3:NZ_CP009053.1/CP009053.1		4	5218	2017-08-02T00:00:00Z	ftp://ftp.ncbi.nlm.nih.gov/genomes/all/GCA/003/433/275/GCA_003433275.1_ASM343327v1	ftp://ftp.ncbi.nlm.nih.gov/genomes/all/GCF/003/433/275/GCF_003433275.1_ASM343327v1	Microbe	2001	environmental/other	South Korea	0	stool, blood & tissue, unspecified	NCCP15648	NZ_CP009051.1	NZ_CP009051	CP009051.1	plasmid p15648-1	NZ_CP009050.1	678	adk(6)	fumC(6)	gyrB(5)	icd(136)	mdh(9)	purA(7)	recA(7)	B1	IncY	97258	47.7246	IncY	-	-	-	Non-mobilizable	IncY	114
Escherichia coli NCCP15648	Bacteria;Proteobacteria;Gammaproteobacteria	null	NCCP15648	SAMN02928551	PRJNA168631	GCA_003433275.1	Complete	5.58883	50.6263	chromosome:NZ_CP009050.1/CP009050.1; plasmid p15648-1:NZ_CP009051.1/CP009051.1; plasmid p15648-2:NZ_CP009052.1/CP009052.1; plasmid p15648-3:NZ_CP009053.1/CP009053.1		4	5218	2017-08-02T00:00:00Z	ftp://ftp.ncbi.nlm.nih.gov/genomes/all/GCA/003/433/275/GCA_003433275.1_ASM343327v1	ftp://ftp.ncbi.nlm.nih.gov/genomes/all/GCF/003/433/275/GCF_003433275.1_ASM343327v1	Microbe	2001	environmental/other	South Korea	0	stool, blood & tissue, unspecified	NCCP15648	NZ_CP009052.1	NZ_CP009052	CP009052.1	plasmid p15648-2	NZ_CP009050.1	678	adk(6)	fumC(6)	gyrB(5)	icd(136)	mdh(9)	purA(7)	recA(7)	B1	IncB/O/K/Z	83860	52.9323	IncI1	MOBP	MPF_I	MOBP	Conjugative	IncB/O/K/Z	91
Escherichia coli NCCP15648	Bacteria;Proteobacteria;Gammaproteobacteria	null	NCCP15648	SAMN02928551	PRJNA168631	GCA_003433275.1	Complete	5.58883	50.6263	chromosome:NZ_CP009050.1/CP009050.1; plasmid p15648-1:NZ_CP009051.1/CP009051.1; plasmid p15648-2:NZ_CP009052.1/CP009052.1; plasmid p15648-3:NZ_CP009053.1/CP009053.1		4	5218	2017-08-02T00:00:00Z	ftp://ftp.ncbi.nlm.nih.gov/genomes/all/GCA/003/433/275/GCA_003433275.1_ASM343327v1	ftp://ftp.ncbi.nlm.nih.gov/genomes/all/GCF/003/433/275/GCF_003433275.1_ASM343327v1	Microbe	2001	environmental/other	South Korea	0	stool, blood & tissue, unspecified	NCCP15648	NZ_CP009053.1	NZ_CP009053	CP009053.1	plasmid p15648-3	NZ_CP009050.1	678	adk(6)	fumC(6)	gyrB(5)	icd(136)	mdh(9)	purA(7)	recA(7)	B1	IncFIB(AP001918);IncFII	78111	46.8039	IncFIB,IncI1,IncFII	-	MPF_F	MOBP	Mobilizable	IncFIB	94
Escherichia coli ATCC 25922	Bacteria;Proteobacteria;Gammaproteobacteria	null	ATCC 25922	SAMN02929659	PRJNA244551	GCA_000743255.1	Complete	5.20344	50.3906	chromosome:NZ_CP009072.1/CP009072.1; plasmid unnamed_1:NZ_CP009073.1/CP009073.1; plasmid unnamed_2:NZ_CP009074.1/CP009074.1		3	4728	2014-08-22T00:00:00Z	ftp://ftp.ncbi.nlm.nih.gov/genomes/all/GCA/000/743/255/GCA_000743255.1_ASM74325v1	ftp://ftp.ncbi.nlm.nih.gov/genomes/all/GCF/000/743/255/GCF_000743255.1_ASM74325v1	Microbe	0	environmental/other	USA: Seattle, Washington	0	clinical	ATCC 25922	NZ_CP009073.1	NZ_CP009073	CP009073.1	plasmid unnamed_1	NZ_CP009072.1	73	adk(36)	fumC(24)	gyrB(9)	icd(13)	mdh(17)	purA(11)	recA(25)	B2	NONE_ID	48488	44.3594	-	-	-	-	Non-mobilizable	NA	69
Escherichia coli ATCC 25922	Bacteria;Proteobacteria;Gammaproteobacteria	null	ATCC 25922	SAMN02929659	PRJNA244551	GCA_000743255.1	Complete	5.20344	50.3906	chromosome:NZ_CP009072.1/CP009072.1; plasmid unnamed_1:NZ_CP009073.1/CP009073.1; plasmid unnamed_2:NZ_CP009074.1/CP009074.1		3	4728	2014-08-22T00:00:00Z	ftp://ftp.ncbi.nlm.nih.gov/genomes/all/GCA/000/743/255/GCA_000743255.1_ASM74325v1	ftp://ftp.ncbi.nlm.nih.gov/genomes/all/GCF/000/743/255/GCF_000743255.1_ASM74325v1	Microbe	0	environmental/other	USA: Seattle, Washington	0	clinical	ATCC 25922	NZ_CP009074.1	NZ_CP009074	CP009074.1	plasmid unnamed_2	NZ_CP009072.1	73	adk(36)	fumC(24)	gyrB(9)	icd(13)	mdh(17)	purA(11)	recA(25)	B2	IncX1	24185	39.2185	IncX1	-	-	-	Non-mobilizable	IncX1	31
Escherichia coli	Bacteria;Proteobacteria;Gammaproteobacteria	null	RM9387	SAMN03264844	PRJNA253935	GCA_000801165.1	Complete	4.99595	50.7528	chromosome:NZ_CP009104.1/CP009104.1; plasmid pO104_H7:NZ_CP009105.1/CP009105.1		2	4649	2014-12-15T00:00:00Z	ftp://ftp.ncbi.nlm.nih.gov/genomes/all/GCA/000/801/165/GCA_000801165.1_ASM80116v1	ftp://ftp.ncbi.nlm.nih.gov/genomes/all/GCF/000/801/165/GCF_000801165.1_ASM80116v1	Pathogen: environmental/food/other	2009	environmental/other	USA: California	0	stool, blood & tissue, unspecified	RM9387	NZ_CP009105.1	NZ_CP009105	CP009105.1	plasmid pO104_H7	NZ_CP009104.1	2773	adk(6)	fumC(6)	gyrB(3)	icd(26)	mdh(9)	purA(8)	recA(2)	B1	IncFIB(AP001918);IncB/O/K/Z	168318	49.4415	IncFIB,IncI1	MOBP	MPF_I	MOBP	Conjugative	IncFIB;IncB/O/K/Z	192
Escherichia coli	Bacteria;Proteobacteria;Gammaproteobacteria	null	94-3024	SAMN03262652	PRJNA253936	GCA_000801185.2	Complete	5.04591	50.6616	chromosome:NZ_CP009106.2/CP009106.2; plasmid pO104_H21:NZ_CP009107.1/CP009107.1		2	4649	2014-12-15T00:00:00Z	ftp://ftp.ncbi.nlm.nih.gov/genomes/all/GCA/000/801/185/GCA_000801185.2_ASM80118v2	ftp://ftp.ncbi.nlm.nih.gov/genomes/all/GCF/000/801/185/GCF_000801185.2_ASM80118v2	Pathogen: environmental/food/other	1994	environmental/other	USA: Montana	0	clinical	0	NZ_CP009107.1	NZ_CP009107	CP009107.1	plasmid pO104_H21	NZ_CP009106.2	672	adk(6)	fumC(4)	gyrB(126)	icd(136)	mdh(11)	purA(8)	recA(6)	B1	IncFIB(AP001918);IncB/O/K/Z	161447	49.4664	IncFIB,IncFIIA	MOBP	MPF_I	MOBP	Conjugative	IncFIB;IncB/O/K/Z	166
Escherichia coli 1303	Bacteria;Proteobacteria;Gammaproteobacteria	null	1303	SAMN02949643	PRJNA46529	GCA_000829985.1	Complete	5.15693	50.5867	chromosome:NZ_CP009166.1/CP009166.1; plasmid p1303_109:NZ_CP009167.1/CP009167.1; plasmid p1303_5:NZ_CP009169.1/CP009169.1; plasmid p1303_95:NZ_CP009168.1/CP009168.1		4	4676	2015-01-29T00:00:00Z	ftp://ftp.ncbi.nlm.nih.gov/genomes/all/GCA/000/829/985/GCA_000829985.1_ASM82998v1	ftp://ftp.ncbi.nlm.nih.gov/genomes/all/GCF/000/829/985/GCF_000829985.1_ASM82998v1	Microbe	2002	environmental/other	Germany: Hannover	Bos taurus	animal	1303	NZ_CP009167.1	NZ_CP009167	CP009167.1	plasmid p1303_109	NZ_CP009166.1	10	adk(10)	fumC(11)	gyrB(4)	icd(8)	mdh(8)	purA(8)	recA(2)	A	IncFIB(AP001918);IncFIA;IncFII(pCoo)	108501	47.7811	IncFIIA,IncFIB,IncFIA	MOBF	MPF_F	-	Conjugative	IncFIB;IncFIA	108
Escherichia coli 1303	Bacteria;Proteobacteria;Gammaproteobacteria	null	1303	SAMN02949643	PRJNA46529	GCA_000829985.1	Complete	5.15693	50.5867	chromosome:NZ_CP009166.1/CP009166.1; plasmid p1303_109:NZ_CP009167.1/CP009167.1; plasmid p1303_5:NZ_CP009169.1/CP009169.1; plasmid p1303_95:NZ_CP009168.1/CP009168.1		4	4676	2015-01-29T00:00:00Z	ftp://ftp.ncbi.nlm.nih.gov/genomes/all/GCA/000/829/985/GCA_000829985.1_ASM82998v1	ftp://ftp.ncbi.nlm.nih.gov/genomes/all/GCF/000/829/985/GCF_000829985.1_ASM82998v1	Microbe	2002	environmental/other	Germany: Hannover	Bos taurus	animal	1303	NZ_CP009168.1	NZ_CP009168	CP009168.1	plasmid p1303_95	NZ_CP009166.1	10	adk(10)	fumC(11)	gyrB(4)	icd(8)	mdh(8)	purA(8)	recA(2)	A	IncY	94959	48.0808	IncY	-	-	-	Non-mobilizable	IncY	116
Escherichia coli 1303	Bacteria;Proteobacteria;Gammaproteobacteria	null	1303	SAMN02949643	PRJNA46529	GCA_000829985.1	Complete	5.15693	50.5867	chromosome:NZ_CP009166.1/CP009166.1; plasmid p1303_109:NZ_CP009167.1/CP009167.1; plasmid p1303_5:NZ_CP009169.1/CP009169.1; plasmid p1303_95:NZ_CP009168.1/CP009168.1		4	4676	2015-01-29T00:00:00Z	ftp://ftp.ncbi.nlm.nih.gov/genomes/all/GCA/000/829/985/GCA_000829985.1_ASM82998v1	ftp://ftp.ncbi.nlm.nih.gov/genomes/all/GCF/000/829/985/GCF_000829985.1_ASM82998v1	Microbe	2002	environmental/other	Germany: Hannover	Bos taurus	animal	1303	NZ_CP009169.1	NZ_CP009169	CP009169.1	plasmid p1303_5	NZ_CP009166.1	10	adk(10)	fumC(11)	gyrB(4)	icd(8)	mdh(8)	purA(8)	recA(2)	A	ColRNAI	4671	45.7504	ColRNAI_rep_cluster_1857	-	-	MOBP	Mobilizable	ColRNAI	5
Escherichia coli	Bacteria;Proteobacteria;Gammaproteobacteria	null	ECONIH1	SAMN02709589	PRJNA242851	GCA_000784925.1	Complete	5.55964	50.4351	chromosome:NZ_CP009859.1/CP009859.1; plasmid pECO-824:NZ_CP009860.1/CP009860.1; plasmid pECO-b75:NZ_CP009861.1/CP009861.1; plasmid pKPC-629:NZ_CP009862.1/CP009862.1		4	5170	2014-11-17T00:00:00Z	ftp://ftp.ncbi.nlm.nih.gov/genomes/all/GCA/000/784/925/GCA_000784925.1_ASM78492v1	ftp://ftp.ncbi.nlm.nih.gov/genomes/all/GCF/000/784/925/GCF_000784925.1_ASM78492v1	Microbe	2013	environmental/other	USA	0	stool, blood & tissue, unspecified	ECONIH1	NZ_CP009860.1	NZ_CP009860	CP009860.1	plasmid pECO-824	NZ_CP009859.1	648	adk(92)	fumC(4)	gyrB(87)	icd(96)	mdh(70)	purA(58)	recA(2)	F	IncFIB(AP001918);IncFIA;IncFII(pRSB107)	121385	51.887	IncFIA,IncFIB,IncFIIA,IncFII	MOBF	MPF_F	MOBF	Conjugative	IncFIA;IncFIB;IncFII	138
Escherichia coli	Bacteria;Proteobacteria;Gammaproteobacteria	null	ECONIH1	SAMN02709589	PRJNA242851	GCA_000784925.1	Complete	5.55964	50.4351	chromosome:NZ_CP009859.1/CP009859.1; plasmid pECO-824:NZ_CP009860.1/CP009860.1; plasmid pECO-b75:NZ_CP009861.1/CP009861.1; plasmid pKPC-629:NZ_CP009862.1/CP009862.1		4	5170	2014-11-17T00:00:00Z	ftp://ftp.ncbi.nlm.nih.gov/genomes/all/GCA/000/784/925/GCA_000784925.1_ASM78492v1	ftp://ftp.ncbi.nlm.nih.gov/genomes/all/GCF/000/784/925/GCF_000784925.1_ASM78492v1	Microbe	2013	environmental/other	USA	0	stool, blood & tissue, unspecified	ECONIH1	NZ_CP009861.1	NZ_CP009861	CP009861.1	plasmid pECO-b75	NZ_CP009859.1	648	adk(92)	fumC(4)	gyrB(87)	icd(96)	mdh(70)	purA(58)	recA(2)	F	NONE_ID	47560	44.5585	-	-	-	-	Non-mobilizable	NA	67
Escherichia coli	Bacteria;Proteobacteria;Gammaproteobacteria	null	ECONIH1	SAMN02709589	PRJNA242851	GCA_000784925.1	Complete	5.55964	50.4351	chromosome:NZ_CP009859.1/CP009859.1; plasmid pECO-824:NZ_CP009860.1/CP009860.1; plasmid pECO-b75:NZ_CP009861.1/CP009861.1; plasmid pKPC-629:NZ_CP009862.1/CP009862.1		4	5170	2014-11-17T00:00:00Z	ftp://ftp.ncbi.nlm.nih.gov/genomes/all/GCA/000/784/925/GCA_000784925.1_ASM78492v1	ftp://ftp.ncbi.nlm.nih.gov/genomes/all/GCF/000/784/925/GCF_000784925.1_ASM78492v1	Microbe	2013	environmental/other	USA	0	stool, blood & tissue, unspecified	ECONIH1	NZ_CP009862.1	NZ_CP009862	CP009862.1	plasmid pKPC-629	NZ_CP009859.1	648	adk(92)	fumC(4)	gyrB(87)	icd(96)	mdh(70)	purA(58)	recA(2)	F	IncN	80186	53.9645	IncN	MOBF	MPF_T	MOBF	Conjugative	IncN	90
Escherichia coli	Bacteria;Proteobacteria;Gammaproteobacteria	null	C2	SAMN03252410	PRJNA269191	GCA_001900495.1	Complete	4.81824	50.7082	chromosome:NZ_CP010117.1/CP010117.1; plasmid A:NZ_CP010118.1/CP010118.1		2	4446	2016-12-12T00:00:00Z	ftp://ftp.ncbi.nlm.nih.gov/genomes/all/GCA/001/900/495/GCA_001900495.1_ASM190049v1	ftp://ftp.ncbi.nlm.nih.gov/genomes/all/GCF/001/900/495/GCF_001900495.1_ASM190049v1	MIGS Cultured Bacterial/Archaeal	0	environmental/other	0	cow	unknown	C2	NZ_CP010118.1	NZ_CP010118	CP010118.1	plasmid A	NZ_CP010117.1	2522	adk(6)	fumC(29)	gyrB(5)	icd(18)	mdh(11)	purA(8)	recA(2)	B1	Col(pHAD28)	8401	55.4101	ColRNAI_rep_cluster_1987	-	-	MOBP	Mobilizable	ColRNAI	10
Escherichia coli	Bacteria;Proteobacteria;Gammaproteobacteria	null	C3	SAMN03252411	PRJNA269191	GCA_001900515.1	Complete	5.41327	50.5871	chromosome:NZ_CP010119.1/CP010119.1; plasmid A:NZ_CP010120.1/CP010120.1		2	5160	2016-12-12T00:00:00Z	ftp://ftp.ncbi.nlm.nih.gov/genomes/all/GCA/001/900/515/GCA_001900515.1_ASM190051v1	ftp://ftp.ncbi.nlm.nih.gov/genomes/all/GCF/001/900/515/GCF_001900515.1_ASM190051v1	MIGS Cultured Bacterial/Archaeal	0	environmental/other	0	cow	unknown	C3	NZ_CP010120.1	NZ_CP010120	CP010120.1	plasmid A	NZ_CP010119.1	20	adk(6)	fumC(4)	gyrB(3)	icd(18)	mdh(7)	purA(7)	recA(6)	B1	IncFIB(AP001918);IncFII	63684	49.5336	IncFIIA,IncFII,IncFIB	MOBF,MOBP	MPF_Unknown	-	Conjugative	IncFIB	73
Escherichia coli	Bacteria;Proteobacteria;Gammaproteobacteria	null	C5	SAMN03252413	PRJNA269191	GCA_001900535.1	Complete	5.63396	50.4797	chromosome:NZ_CP010122.1/CP010122.1; plasmid A:NZ_CP010123.1/CP010123.1; plasmid B:NZ_CP010124.1/CP010124.1		3	5276	2016-12-12T00:00:00Z	ftp://ftp.ncbi.nlm.nih.gov/genomes/all/GCA/001/900/535/GCA_001900535.1_ASM190053v1	ftp://ftp.ncbi.nlm.nih.gov/genomes/all/GCF/001/900/535/GCF_001900535.1_ASM190053v1	MIGS Cultured Bacterial/Archaeal	0	environmental/other	0	cow	unknown	C5	NZ_CP010123.1	NZ_CP010123	CP010123.1	plasmid A	NZ_CP010122.1	295	adk(6)	fumC(4)	gyrB(12)	icd(1)	mdh(9)	purA(2)	recA(7)	B1	IncFIB(AP001918);IncFII(pCoo)	214445	47.7605	IncI1,IncFII,IncFIB	MOBP,MOBF	MPF_F	-	Conjugative	IncFIC;IncFIB	248
Escherichia coli	Bacteria;Proteobacteria;Gammaproteobacteria	null	C5	SAMN03252413	PRJNA269191	GCA_001900535.1	Complete	5.63396	50.4797	chromosome:NZ_CP010122.1/CP010122.1; plasmid A:NZ_CP010123.1/CP010123.1; plasmid B:NZ_CP010124.1/CP010124.1		3	5276	2016-12-12T00:00:00Z	ftp://ftp.ncbi.nlm.nih.gov/genomes/all/GCA/001/900/535/GCA_001900535.1_ASM190053v1	ftp://ftp.ncbi.nlm.nih.gov/genomes/all/GCF/001/900/535/GCF_001900535.1_ASM190053v1	MIGS Cultured Bacterial/Archaeal	0	environmental/other	0	cow	unknown	C5	NZ_CP010124.1	NZ_CP010124	CP010124.1	plasmid B	NZ_CP010122.1	295	adk(6)	fumC(4)	gyrB(12)	icd(1)	mdh(9)	purA(2)	recA(7)	B1	IncFII	86032	49.6745	IncFII,IncI1	MOBF	MPF_F	-	Conjugative	IncFII	99
Escherichia coli	Bacteria;Proteobacteria;Gammaproteobacteria	null	C8	SAMN03252415	PRJNA269191	GCA_001900555.1	Complete	5.09612	50.6302	chromosome:NZ_CP010125.1/CP010125.1; plasmid A:NZ_CP010126.1/CP010126.1; plasmid B:NZ_CP010127.1/CP010127.1; plasmid C:NZ_CP010128.1/CP010128.1		4	4674	2016-12-12T00:00:00Z	ftp://ftp.ncbi.nlm.nih.gov/genomes/all/GCA/001/900/555/GCA_001900555.1_ASM190055v1	ftp://ftp.ncbi.nlm.nih.gov/genomes/all/GCF/001/900/555/GCF_001900555.1_ASM190055v1	MIGS Cultured Bacterial/Archaeal	0	environmental/other	0	cow	unknown	C8	NZ_CP010126.1	NZ_CP010126	CP010126.1	plasmid A	NZ_CP010125.1	1426	adk(6)	fumC(4)	gyrB(12)	icd(9)	mdh(9)	purA(12)	recA(7)	C	IncFIB(AP001918);IncFIC(FII)	143617	48.1809	IncFIB,IncFII,IncFIIA	MOBF	MPF_F	-	Conjugative	IncFIB;IncFIC	158
Escherichia coli	Bacteria;Proteobacteria;Gammaproteobacteria	null	C8	SAMN03252415	PRJNA269191	GCA_001900555.1	Complete	5.09612	50.6302	chromosome:NZ_CP010125.1/CP010125.1; plasmid A:NZ_CP010126.1/CP010126.1; plasmid B:NZ_CP010127.1/CP010127.1; plasmid C:NZ_CP010128.1/CP010128.1		4	4674	2016-12-12T00:00:00Z	ftp://ftp.ncbi.nlm.nih.gov/genomes/all/GCA/001/900/555/GCA_001900555.1_ASM190055v1	ftp://ftp.ncbi.nlm.nih.gov/genomes/all/GCF/001/900/555/GCF_001900555.1_ASM190055v1	MIGS Cultured Bacterial/Archaeal	0	environmental/other	0	cow	unknown	C8	NZ_CP010127.1	NZ_CP010127	CP010127.1	plasmid B	NZ_CP010125.1	1426	adk(6)	fumC(4)	gyrB(12)	icd(9)	mdh(9)	purA(12)	recA(7)	C	IncX1	42655	39.8898	IncX1	MOBP	MPF_T	-	Conjugative	IncX1	52
Escherichia coli	Bacteria;Proteobacteria;Gammaproteobacteria	null	C8	SAMN03252415	PRJNA269191	GCA_001900555.1	Complete	5.09612	50.6302	chromosome:NZ_CP010125.1/CP010125.1; plasmid A:NZ_CP010126.1/CP010126.1; plasmid B:NZ_CP010127.1/CP010127.1; plasmid C:NZ_CP010128.1/CP010128.1		4	4674	2016-12-12T00:00:00Z	ftp://ftp.ncbi.nlm.nih.gov/genomes/all/GCA/001/900/555/GCA_001900555.1_ASM190055v1	ftp://ftp.ncbi.nlm.nih.gov/genomes/all/GCF/001/900/555/GCF_001900555.1_ASM190055v1	MIGS Cultured Bacterial/Archaeal	0	environmental/other	0	cow	unknown	C8	NZ_CP010128.1	NZ_CP010128	CP010128.1	plasmid C	NZ_CP010125.1	1426	adk(6)	fumC(4)	gyrB(12)	icd(9)	mdh(9)	purA(12)	recA(7)	C	ColRNAI	7982	47.4067	ColRNAI_rep_cluster_1857	MOBP	-	MOBP	Mobilizable	ColRNAI	8
Escherichia coli	Bacteria;Proteobacteria;Gammaproteobacteria	null	C9	SAMN03252416	PRJNA269191	GCA_001900575.1	Complete	4.67746	50.8447	chromosome:NZ_CP010129.1/CP010129.1; plasmid A:NZ_CP010130.1/CP010130.1; plasmid B:NZ_CP010131.1/CP010131.1		3	4212	2016-12-12T00:00:00Z	ftp://ftp.ncbi.nlm.nih.gov/genomes/all/GCA/001/900/575/GCA_001900575.1_ASM190057v1	ftp://ftp.ncbi.nlm.nih.gov/genomes/all/GCF/001/900/575/GCF_001900575.1_ASM190057v1	MIGS Cultured Bacterial/Archaeal	0	environmental/other	0	cow	unknown	C9	NZ_CP010130.1	NZ_CP010130	CP010130.1	plasmid A	NZ_CP010129.1	7064	adk(10)	fumC(956)	gyrB(109)	icd(8)	mdh(8)	purA(8)	recA(2)	A	IncI1	93062	49.6938	IncI1	MOBP	MPF_I	MOBP	Conjugative	IncI1	104
Escherichia coli	Bacteria;Proteobacteria;Gammaproteobacteria	null	C9	SAMN03252416	PRJNA269191	GCA_001900575.1	Complete	4.67746	50.8447	chromosome:NZ_CP010129.1/CP010129.1; plasmid A:NZ_CP010130.1/CP010130.1; plasmid B:NZ_CP010131.1/CP010131.1		3	4212	2016-12-12T00:00:00Z	ftp://ftp.ncbi.nlm.nih.gov/genomes/all/GCA/001/900/575/GCA_001900575.1_ASM190057v1	ftp://ftp.ncbi.nlm.nih.gov/genomes/all/GCF/001/900/575/GCF_001900575.1_ASM190057v1	MIGS Cultured Bacterial/Archaeal	0	environmental/other	0	cow	unknown	C9	NZ_CP010131.1	NZ_CP010131	CP010131.1	plasmid B	NZ_CP010129.1	7064	adk(10)	fumC(956)	gyrB(109)	icd(8)	mdh(8)	purA(8)	recA(2)	A	IncY	56460	48.344	IncY	-	-	-	Non-mobilizable	IncY	64
Escherichia coli	Bacteria;Proteobacteria;Gammaproteobacteria	null	D1	SAMN03252419	PRJNA269191	GCA_001900595.1	Complete	5.20733	50.6672	chromosome:NZ_CP010134.1/CP010134.1; plasmid A:NZ_CP010135.1/CP010135.1; plasmid B:NZ_CP010136.1/CP010136.1		3	4829	2016-12-12T00:00:00Z	ftp://ftp.ncbi.nlm.nih.gov/genomes/all/GCA/001/900/595/GCA_001900595.1_ASM190059v1	ftp://ftp.ncbi.nlm.nih.gov/genomes/all/GCF/001/900/595/GCF_001900595.1_ASM190059v1	MIGS Cultured Bacterial/Archaeal	0	environmental/other	0	dog	unknown	D1	NZ_CP010135.1	NZ_CP010135	CP010135.1	plasmid A	NZ_CP010134.1	642	adk(9)	fumC(23)	gyrB(33)	icd(18,18)	mdh(11)	purA(8)	recA(6)	B1	NONE_ID	91607	49.8488	-	-	-	-	Non-mobilizable	NA	93
Escherichia coli	Bacteria;Proteobacteria;Gammaproteobacteria	null	D1	SAMN03252419	PRJNA269191	GCA_001900595.1	Complete	5.20733	50.6672	chromosome:NZ_CP010134.1/CP010134.1; plasmid A:NZ_CP010135.1/CP010135.1; plasmid B:NZ_CP010136.1/CP010136.1		3	4829	2016-12-12T00:00:00Z	ftp://ftp.ncbi.nlm.nih.gov/genomes/all/GCA/001/900/595/GCA_001900595.1_ASM190059v1	ftp://ftp.ncbi.nlm.nih.gov/genomes/all/GCF/001/900/595/GCF_001900595.1_ASM190059v1	MIGS Cultured Bacterial/Archaeal	0	environmental/other	0	dog	unknown	D1	NZ_CP010136.1	NZ_CP010136	CP010136.1	plasmid B	NZ_CP010134.1	642	adk(9)	fumC(23)	gyrB(33)	icd(18,18)	mdh(11)	purA(8)	recA(6)	B1	IncFIB(AP001918)	55203	48.4122	IncFIB	MOBP	MPF_F	MOBP	Conjugative	IncFIB	79
Escherichia coli	Bacteria;Proteobacteria;Gammaproteobacteria	null	D2	SAMN03252420	PRJNA269191	GCA_001900615.1	Complete	4.87691	50.7008	chromosome:NZ_CP010137.1/CP010137.1; plasmid A:NZ_CP010138.1/CP010138.1; plasmid B:NZ_CP010139.1/CP010139.1		3	4455	2016-12-12T00:00:00Z	ftp://ftp.ncbi.nlm.nih.gov/genomes/all/GCA/001/900/615/GCA_001900615.1_ASM190061v1	ftp://ftp.ncbi.nlm.nih.gov/genomes/all/GCF/001/900/615/GCF_001900615.1_ASM190061v1	MIGS Cultured Bacterial/Archaeal	0	environmental/other	0	dog	unknown	D2	NZ_CP010138.1	NZ_CP010138	CP010138.1	plasmid A	NZ_CP010137.1	373	adk(6)	fumC(11)	gyrB(4)	icd(10)	mdh(7)	purA(8)	recA(2)	A	IncFII	83922	52.7287	IncFII,IncFIIA	MOBF	MPF_F	MOBF	Conjugative	IncFII	96
Escherichia coli	Bacteria;Proteobacteria;Gammaproteobacteria	null	D2	SAMN03252420	PRJNA269191	GCA_001900615.1	Complete	4.87691	50.7008	chromosome:NZ_CP010137.1/CP010137.1; plasmid A:NZ_CP010138.1/CP010138.1; plasmid B:NZ_CP010139.1/CP010139.1		3	4455	2016-12-12T00:00:00Z	ftp://ftp.ncbi.nlm.nih.gov/genomes/all/GCA/001/900/615/GCA_001900615.1_ASM190061v1	ftp://ftp.ncbi.nlm.nih.gov/genomes/all/GCF/001/900/615/GCF_001900615.1_ASM190061v1	MIGS Cultured Bacterial/Archaeal	0	environmental/other	0	dog	unknown	D2	NZ_CP010139.1	NZ_CP010139	CP010139.1	plasmid B	NZ_CP010137.1	373	adk(6)	fumC(11)	gyrB(4)	icd(10)	mdh(7)	purA(8)	recA(2)	A	IncFII(pHN7A8)	27342	44.6785	IncFII,IncFIIA	-	-	-	Non-mobilizable	IncFII	29
Escherichia coli	Bacteria;Proteobacteria;Gammaproteobacteria	null	D3	SAMN03252421	PRJNA269191	GCA_001900635.1	Complete	5.23617	50.6627	chromosome:NZ_CP010140.1/CP010140.1; plasmid A:NZ_CP010141.1/CP010141.1; plasmid B:NZ_CP010142.1/CP010142.1		3	4829	2016-12-12T00:00:00Z	ftp://ftp.ncbi.nlm.nih.gov/genomes/all/GCA/001/900/635/GCA_001900635.1_ASM190063v1	ftp://ftp.ncbi.nlm.nih.gov/genomes/all/GCF/001/900/635/GCF_001900635.1_ASM190063v1	MIGS Cultured Bacterial/Archaeal	0	environmental/other	0	dog	unknown	D3	NZ_CP010141.1	NZ_CP010141	CP010141.1	plasmid A	NZ_CP010140.1	90	adk(6)	fumC(4)	gyrB(12)	icd(1)	mdh(20)	purA(8)	recA(7)	C	IncFIB(AP001918);IncFIC(FII)	174041	50.0882	IncFIB,IncFII	MOBF	MPF_F	MOBF	Conjugative	IncFIB;IncFIC	196
Escherichia coli	Bacteria;Proteobacteria;Gammaproteobacteria	null	D3	SAMN03252421	PRJNA269191	GCA_001900635.1	Complete	5.23617	50.6627	chromosome:NZ_CP010140.1/CP010140.1; plasmid A:NZ_CP010141.1/CP010141.1; plasmid B:NZ_CP010142.1/CP010142.1		3	4829	2016-12-12T00:00:00Z	ftp://ftp.ncbi.nlm.nih.gov/genomes/all/GCA/001/900/635/GCA_001900635.1_ASM190063v1	ftp://ftp.ncbi.nlm.nih.gov/genomes/all/GCF/001/900/635/GCF_001900635.1_ASM190063v1	MIGS Cultured Bacterial/Archaeal	0	environmental/other	0	dog	unknown	D3	NZ_CP010142.1	NZ_CP010142	CP010142.1	plasmid B	NZ_CP010140.1	90	adk(6)	fumC(4)	gyrB(12)	icd(1)	mdh(20)	purA(8)	recA(7)	C	IncI1	90974	49.6581	IncI1	MOBP	MPF_I	MOBP	Conjugative	IncI1	103
Escherichia coli	Bacteria;Proteobacteria;Gammaproteobacteria	null	D5	SAMN03252423	PRJNA269191	GCA_001900675.1	Complete	5.01909	50.8288	chromosome:NZ_CP010145.1/CP010145.1; plasmid A:NZ_CP010146.1/CP010146.1; plasmid B:NZ_CP010147.1/CP010147.1		3	4593	2016-12-12T00:00:00Z	ftp://ftp.ncbi.nlm.nih.gov/genomes/all/GCA/001/900/675/GCA_001900675.1_ASM190067v1	ftp://ftp.ncbi.nlm.nih.gov/genomes/all/GCF/001/900/675/GCF_001900675.1_ASM190067v1	MIGS Cultured Bacterial/Archaeal	0	environmental/other	0	dog	unknown	D5	NZ_CP010146.1	NZ_CP010146	CP010146.1	plasmid A	NZ_CP010145.1	58	adk(6)	fumC(4)	gyrB(4)	icd(16)	mdh(24)	purA(8)	recA(14)	B1	IncY	112874	49.7014	IncY	-	-	-	Non-mobilizable	IncY	128
Escherichia coli	Bacteria;Proteobacteria;Gammaproteobacteria	null	D5	SAMN03252423	PRJNA269191	GCA_001900675.1	Complete	5.01909	50.8288	chromosome:NZ_CP010145.1/CP010145.1; plasmid A:NZ_CP010146.1/CP010146.1; plasmid B:NZ_CP010147.1/CP010147.1		3	4593	2016-12-12T00:00:00Z	ftp://ftp.ncbi.nlm.nih.gov/genomes/all/GCA/001/900/675/GCA_001900675.1_ASM190067v1	ftp://ftp.ncbi.nlm.nih.gov/genomes/all/GCF/001/900/675/GCF_001900675.1_ASM190067v1	MIGS Cultured Bacterial/Archaeal	0	environmental/other	0	dog	unknown	D5	NZ_CP010147.1	NZ_CP010147	CP010147.1	plasmid B	NZ_CP010145.1	58	adk(6)	fumC(4)	gyrB(4)	icd(16)	mdh(24)	purA(8)	recA(14)	B1	IncFIB(AP001918);IncFIC(FII)	88754	48.4068	IncFIB,IncFIIA,IncFII	-	MPF_F	MOBF	Mobilizable	IncFIB;IncFIC	90
Escherichia coli	Bacteria;Proteobacteria;Gammaproteobacteria	null	D6	SAMN03252424	PRJNA269191	GCA_001900695.1	Complete	4.91085	50.9244	chromosome:NZ_CP010148.1/CP010148.1; plasmid A:NZ_CP010149.1/CP010149.1		2	4485	2016-12-12T00:00:00Z	ftp://ftp.ncbi.nlm.nih.gov/genomes/all/GCA/001/900/695/GCA_001900695.1_ASM190069v1	ftp://ftp.ncbi.nlm.nih.gov/genomes/all/GCF/001/900/695/GCF_001900695.1_ASM190069v1	MIGS Cultured Bacterial/Archaeal	0	environmental/other	0	dog	unknown	D6	NZ_CP010149.1	NZ_CP010149	CP010149.1	plasmid A	NZ_CP010148.1	1196	adk(6)	fumC(6)	gyrB(33)	icd(26)	mdh(11)	purA(8)	recA(2)	B1	IncFIB(AP001918);IncFIC(FII);IncR	199494	51.4863	IncFIIA,IncFII,IncFIB,IncR	MOBF	MPF_F	MOBF	Conjugative	IncFIC;IncFIB;IncR	223
Escherichia coli	Bacteria;Proteobacteria;Gammaproteobacteria	null	D10	SAMN03252428	PRJNA269191	GCA_001900735.1	Complete	5.24768	50.7729	chromosome:NZ_CP010157.1/CP010157.1; plasmid A:NZ_CP010158.1/CP010158.1; plasmid B:NZ_CP010159.1/CP010159.1		3	4830	2016-12-12T00:00:00Z	ftp://ftp.ncbi.nlm.nih.gov/genomes/all/GCA/001/900/735/GCA_001900735.1_ASM190073v1	ftp://ftp.ncbi.nlm.nih.gov/genomes/all/GCF/001/900/735/GCF_001900735.1_ASM190073v1	MIGS Cultured Bacterial/Archaeal	0	environmental/other	0	dog	unknown	D10	NZ_CP010158.1	NZ_CP010158	CP010158.1	plasmid A	NZ_CP010157.1	117	adk(20)	fumC(45)	gyrB(41)	icd(43)	mdh(5)	purA(32)	recA(2)	G	IncFIB(AP001918);IncFII	128612	49.7535	IncFIB,IncFIIA,IncFII	MOBP,MOBF	MPF_F	MOBF	Conjugative	IncFIB	138
Escherichia coli	Bacteria;Proteobacteria;Gammaproteobacteria	null	D10	SAMN03252428	PRJNA269191	GCA_001900735.1	Complete	5.24768	50.7729	chromosome:NZ_CP010157.1/CP010157.1; plasmid A:NZ_CP010158.1/CP010158.1; plasmid B:NZ_CP010159.1/CP010159.1		3	4830	2016-12-12T00:00:00Z	ftp://ftp.ncbi.nlm.nih.gov/genomes/all/GCA/001/900/735/GCA_001900735.1_ASM190073v1	ftp://ftp.ncbi.nlm.nih.gov/genomes/all/GCF/001/900/735/GCF_001900735.1_ASM190073v1	MIGS Cultured Bacterial/Archaeal	0	environmental/other	0	dog	unknown	D10	NZ_CP010159.1	NZ_CP010159	CP010159.1	plasmid B	NZ_CP010157.1	117	adk(20)	fumC(45)	gyrB(41)	icd(43)	mdh(5)	purA(32)	recA(2)	G	ColRNAI	6822	48.798	ColRNAI_rep_cluster_1857	MOBP	-	MOBP	Mobilizable	ColRNAI	8
Escherichia coli	Bacteria;Proteobacteria;Gammaproteobacteria	null	H1	SAMN03252429	PRJNA269191	GCA_001900775.1	Complete	4.82658	50.8905	chromosome:NZ_CP010160.1/CP010160.1; plasmid A:NZ_CP010161.1/CP010161.1; plasmid B:NZ_CP010162.1/CP010162.1		3	4383	2016-12-12T00:00:00Z	ftp://ftp.ncbi.nlm.nih.gov/genomes/all/GCA/001/900/775/GCA_001900775.1_ASM190077v1	ftp://ftp.ncbi.nlm.nih.gov/genomes/all/GCF/001/900/775/GCF_001900775.1_ASM190077v1	MIGS Cultured Bacterial/Archaeal	0	environmental/other	0	0	unknown	H1	NZ_CP010161.1	NZ_CP010161	CP010161.1	plasmid A	NZ_CP010160.1	193	adk(10)	fumC(7)	gyrB(4)	icd(12)	mdh(8)	purA(8)	recA(2)	A	Col440I	3989	45.9012	ColRNAI_rep_cluster_1987	-	-	-	Non-mobilizable	Col440I	7
Escherichia coli	Bacteria;Proteobacteria;Gammaproteobacteria	null	H1	SAMN03252429	PRJNA269191	GCA_001900775.1	Complete	4.82658	50.8905	chromosome:NZ_CP010160.1/CP010160.1; plasmid A:NZ_CP010161.1/CP010161.1; plasmid B:NZ_CP010162.1/CP010162.1		3	4383	2016-12-12T00:00:00Z	ftp://ftp.ncbi.nlm.nih.gov/genomes/all/GCA/001/900/775/GCA_001900775.1_ASM190077v1	ftp://ftp.ncbi.nlm.nih.gov/genomes/all/GCF/001/900/775/GCF_001900775.1_ASM190077v1	MIGS Cultured Bacterial/Archaeal	0	environmental/other	0	0	unknown	H1	NZ_CP010162.1	NZ_CP010162	CP010162.1	plasmid B	NZ_CP010160.1	193	adk(10)	fumC(7)	gyrB(4)	icd(12)	mdh(8)	purA(8)	recA(2)	A	NONE_ID	4075	44.5644	ColRNAI_rep_cluster_1857,rep_cluster_2050	-	-	MOBP	Mobilizable	ColRNAI	3
Escherichia coli	Bacteria;Proteobacteria;Gammaproteobacteria	null	H2	SAMN03252430	PRJNA269191	GCA_001900795.1	Complete	4.57786	50.7865	chromosome:NZ_CP010163.1/CP010163.1; plasmid A:NZ_CP010164.1/CP010164.1; plasmid B:NZ_CP010165.1/CP010165.1; plasmid C:NZ_CP010166.1/CP010166.1		4	4085	2016-12-12T00:00:00Z	ftp://ftp.ncbi.nlm.nih.gov/genomes/all/GCA/001/900/795/GCA_001900795.1_ASM190079v1	ftp://ftp.ncbi.nlm.nih.gov/genomes/all/GCF/001/900/795/GCF_001900795.1_ASM190079v1	MIGS Cultured Bacterial/Archaeal	0	environmental/other	0	0	unknown	H2	NZ_CP010164.1	NZ_CP010164	CP010164.1	plasmid A	NZ_CP010163.1	46	adk(8)	fumC(7)	gyrB(1)	icd(8)	mdh(8)	purA(8)	recA(6)	A	IncX1	29433	49.6653	IncX1	-	-	-	Non-mobilizable	IncX1	40
Escherichia coli	Bacteria;Proteobacteria;Gammaproteobacteria	null	H2	SAMN03252430	PRJNA269191	GCA_001900795.1	Complete	4.57786	50.7865	chromosome:NZ_CP010163.1/CP010163.1; plasmid A:NZ_CP010164.1/CP010164.1; plasmid B:NZ_CP010165.1/CP010165.1; plasmid C:NZ_CP010166.1/CP010166.1		4	4085	2016-12-12T00:00:00Z	ftp://ftp.ncbi.nlm.nih.gov/genomes/all/GCA/001/900/795/GCA_001900795.1_ASM190079v1	ftp://ftp.ncbi.nlm.nih.gov/genomes/all/GCF/001/900/795/GCF_001900795.1_ASM190079v1	MIGS Cultured Bacterial/Archaeal	0	environmental/other	0	0	unknown	H2	NZ_CP010165.1	NZ_CP010165	CP010165.1	plasmid B	NZ_CP010163.1	46	adk(8)	fumC(7)	gyrB(1)	icd(8)	mdh(8)	purA(8)	recA(6)	A	Col440I	5023	45.3514	ColRNAI_rep_cluster_1987	-	-	MOBP	Mobilizable	Col440I	4
Escherichia coli	Bacteria;Proteobacteria;Gammaproteobacteria	null	H2	SAMN03252430	PRJNA269191	GCA_001900795.1	Complete	4.57786	50.7865	chromosome:NZ_CP010163.1/CP010163.1; plasmid A:NZ_CP010164.1/CP010164.1; plasmid B:NZ_CP010165.1/CP010165.1; plasmid C:NZ_CP010166.1/CP010166.1		4	4085	2016-12-12T00:00:00Z	ftp://ftp.ncbi.nlm.nih.gov/genomes/all/GCA/001/900/795/GCA_001900795.1_ASM190079v1	ftp://ftp.ncbi.nlm.nih.gov/genomes/all/GCF/001/900/795/GCF_001900795.1_ASM190079v1	MIGS Cultured Bacterial/Archaeal	0	environmental/other	0	0	unknown	H2	NZ_CP010166.1	NZ_CP010166	CP010166.1	plasmid C	NZ_CP010163.1	46	adk(8)	fumC(7)	gyrB(1)	icd(8)	mdh(8)	purA(8)	recA(6)	A	NONE_ID	11518	50.5904	-	-	-	-	Non-mobilizable	NA	14
Escherichia coli	Bacteria;Proteobacteria;Gammaproteobacteria	null	H3	SAMN03252431	PRJNA269191	GCA_001900815.1	Complete	4.67916	50.7938	chromosome:NZ_CP010167.1/CP010167.1; plasmid A:NZ_CP010168.1/CP010168.1		2	4296	2016-12-12T00:00:00Z	ftp://ftp.ncbi.nlm.nih.gov/genomes/all/GCA/001/900/815/GCA_001900815.1_ASM190081v1	ftp://ftp.ncbi.nlm.nih.gov/genomes/all/GCF/001/900/815/GCF_001900815.1_ASM190081v1	MIGS Cultured Bacterial/Archaeal	0	environmental/other	0	0	unknown	H3	NZ_CP010168.1	NZ_CP010168	CP010168.1	plasmid A	NZ_CP010167.1	101	adk(43)	fumC(41)	gyrB(15)	icd(18)	mdh(11)	purA(7)	recA(6)	B1	IncX1	48243	50.1834	IncX1	MOBF	MPF_T	-	Conjugative	IncX1	55
Escherichia coli	Bacteria;Proteobacteria;Gammaproteobacteria	null	H8	SAMN03252435	PRJNA269191	GCA_001900835.1	Complete	5.13721	50.6887	chromosome:NZ_CP010172.1/CP010172.1; plasmid A:NZ_CP010173.1/CP010173.1; plasmid B:NZ_CP010174.1/CP010174.1; plasmid C:NZ_CP010175.1/CP010175.1		4	4654	2016-12-12T00:00:00Z	ftp://ftp.ncbi.nlm.nih.gov/genomes/all/GCA/001/900/835/GCA_001900835.1_ASM190083v1	ftp://ftp.ncbi.nlm.nih.gov/genomes/all/GCF/001/900/835/GCF_001900835.1_ASM190083v1	MIGS Cultured Bacterial/Archaeal	0	environmental/other	0	0	unknown	H8	NZ_CP010173.1	NZ_CP010173	CP010173.1	plasmid A	NZ_CP010172.1	617	adk(10)	fumC(11)	gyrB(4)	icd(8)	mdh(8)	purA(13)	recA(73)	A	IncY	94395	48.1233	IncY	-	-	-	Non-mobilizable	IncY	112
Escherichia coli	Bacteria;Proteobacteria;Gammaproteobacteria	null	H8	SAMN03252435	PRJNA269191	GCA_001900835.1	Complete	5.13721	50.6887	chromosome:NZ_CP010172.1/CP010172.1; plasmid A:NZ_CP010173.1/CP010173.1; plasmid B:NZ_CP010174.1/CP010174.1; plasmid C:NZ_CP010175.1/CP010175.1		4	4654	2016-12-12T00:00:00Z	ftp://ftp.ncbi.nlm.nih.gov/genomes/all/GCA/001/900/835/GCA_001900835.1_ASM190083v1	ftp://ftp.ncbi.nlm.nih.gov/genomes/all/GCF/001/900/835/GCF_001900835.1_ASM190083v1	MIGS Cultured Bacterial/Archaeal	0	environmental/other	0	0	unknown	H8	NZ_CP010174.1	NZ_CP010174	CP010174.1	plasmid B	NZ_CP010172.1	617	adk(10)	fumC(11)	gyrB(4)	icd(8)	mdh(8)	purA(13)	recA(73)	A	IncFII;IncR	106274	52.63	IncR,IncFII,IncFIIA	MOBP,MOBF	MPF_F	MOBP	Conjugative	IncR;IncFII	134
Escherichia coli	Bacteria;Proteobacteria;Gammaproteobacteria	null	H8	SAMN03252435	PRJNA269191	GCA_001900835.1	Complete	5.13721	50.6887	chromosome:NZ_CP010172.1/CP010172.1; plasmid A:NZ_CP010173.1/CP010173.1; plasmid B:NZ_CP010174.1/CP010174.1; plasmid C:NZ_CP010175.1/CP010175.1		4	4654	2016-12-12T00:00:00Z	ftp://ftp.ncbi.nlm.nih.gov/genomes/all/GCA/001/900/835/GCA_001900835.1_ASM190083v1	ftp://ftp.ncbi.nlm.nih.gov/genomes/all/GCF/001/900/835/GCF_001900835.1_ASM190083v1	MIGS Cultured Bacterial/Archaeal	0	environmental/other	0	0	unknown	H8	NZ_CP010175.1	NZ_CP010175	CP010175.1	plasmid C	NZ_CP010172.1	617	adk(10)	fumC(11)	gyrB(4)	icd(8)	mdh(8)	purA(13)	recA(73)	A	ColRNAI	6647	48.5031	ColRNAI_rep_cluster_1857	MOBP	-	MOBP	Mobilizable	ColRNAI	8
Escherichia coli	Bacteria;Proteobacteria;Gammaproteobacteria	null	H15	SAMN03252438	PRJNA269191	GCA_001901005.1	Complete	4.85797	50.7976	chromosome:NZ_CP010178.1/CP010178.1; plasmid A:NZ_CP010179.1/CP010179.1		2	4440	2016-12-12T00:00:00Z	ftp://ftp.ncbi.nlm.nih.gov/genomes/all/GCA/001/901/005/GCA_001901005.1_ASM190100v1	ftp://ftp.ncbi.nlm.nih.gov/genomes/all/GCF/001/901/005/GCF_001901005.1_ASM190100v1	MIGS Cultured Bacterial/Archaeal	0	environmental/other	0	0	unknown	H15	NZ_CP010179.1	NZ_CP010179	CP010179.1	plasmid A	NZ_CP010178.1	345	adk(6)	fumC(4)	gyrB(14)	icd(1)	mdh(20)	purA(62)	recA(7)	B1	IncY	116417	50.7263	IncY	-	-	-	Non-mobilizable	IncY	137
Escherichia coli	Bacteria;Proteobacteria;Gammaproteobacteria	null	M1	SAMN03252439	PRJNA269191	GCA_001901025.1	Complete	5.14807	50.6496	chromosome:NZ_CP010180.1/CP010180.1; plasmid A:NZ_CP010181.1/CP010181.1; plasmid B:NZ_CP010182.1/CP010182.1		3	4751	2016-12-12T00:00:00Z	ftp://ftp.ncbi.nlm.nih.gov/genomes/all/GCA/001/901/025/GCA_001901025.1_ASM190102v1	ftp://ftp.ncbi.nlm.nih.gov/genomes/all/GCF/001/901/025/GCF_001901025.1_ASM190102v1	MIGS Cultured Bacterial/Archaeal	0	environmental/other	0	mouse	unknown	M1	NZ_CP010181.1	NZ_CP010181	CP010181.1	plasmid A	NZ_CP010180.1	1081	adk(6)	fumC(4)	gyrB(5)	icd(18)	mdh(11)	purA(8)	recA(2)	B1	IncFIB(AP001918);IncFII(pCoo)	201930	47.1411	IncFIB,IncFIIA,IncFII	MOBF	MPF_F	MOBF	Conjugative	IncFIB	205
Escherichia coli	Bacteria;Proteobacteria;Gammaproteobacteria	null	M1	SAMN03252439	PRJNA269191	GCA_001901025.1	Complete	5.14807	50.6496	chromosome:NZ_CP010180.1/CP010180.1; plasmid A:NZ_CP010181.1/CP010181.1; plasmid B:NZ_CP010182.1/CP010182.1		3	4751	2016-12-12T00:00:00Z	ftp://ftp.ncbi.nlm.nih.gov/genomes/all/GCA/001/901/025/GCA_001901025.1_ASM190102v1	ftp://ftp.ncbi.nlm.nih.gov/genomes/all/GCF/001/901/025/GCF_001901025.1_ASM190102v1	MIGS Cultured Bacterial/Archaeal	0	environmental/other	0	mouse	unknown	M1	NZ_CP010182.1	NZ_CP010182	CP010182.1	plasmid B	NZ_CP010180.1	1081	adk(6)	fumC(4)	gyrB(5)	icd(18)	mdh(11)	purA(8)	recA(2)	B1	ColRNAI	4980	45.4016	ColRNAI_rep_cluster_1857	-	-	MOBP	Mobilizable	ColRNAI	6
Escherichia coli	Bacteria;Proteobacteria;Gammaproteobacteria	null	M3	SAMN03252440	PRJNA269191	GCA_001901045.1	Complete	5.14634	50.6503	chromosome:NZ_CP010183.1/CP010183.1; plasmid A:NZ_CP010184.1/CP010184.1; plasmid B:NZ_CP010185.1/CP010185.1		3	4749	2016-12-12T00:00:00Z	ftp://ftp.ncbi.nlm.nih.gov/genomes/all/GCA/001/901/045/GCA_001901045.1_ASM190104v1	ftp://ftp.ncbi.nlm.nih.gov/genomes/all/GCF/001/901/045/GCF_001901045.1_ASM190104v1	MIGS Cultured Bacterial/Archaeal	0	environmental/other	0	mouse	unknown	M3	NZ_CP010184.1	NZ_CP010184	CP010184.1	plasmid A	NZ_CP010183.1	1081	adk(6)	fumC(4)	gyrB(5)	icd(18)	mdh(11)	purA(8)	recA(2)	B1	IncFIB(AP001918);IncFII(pCoo)	200925	47.1027	IncFIB,IncFIIA,IncFII	MOBF	MPF_F	MOBF	Conjugative	IncFIB	203
Escherichia coli	Bacteria;Proteobacteria;Gammaproteobacteria	null	M3	SAMN03252440	PRJNA269191	GCA_001901045.1	Complete	5.14634	50.6503	chromosome:NZ_CP010183.1/CP010183.1; plasmid A:NZ_CP010184.1/CP010184.1; plasmid B:NZ_CP010185.1/CP010185.1		3	4749	2016-12-12T00:00:00Z	ftp://ftp.ncbi.nlm.nih.gov/genomes/all/GCA/001/901/045/GCA_001901045.1_ASM190104v1	ftp://ftp.ncbi.nlm.nih.gov/genomes/all/GCF/001/901/045/GCF_001901045.1_ASM190104v1	MIGS Cultured Bacterial/Archaeal	0	environmental/other	0	mouse	unknown	M3	NZ_CP010185.1	NZ_CP010185	CP010185.1	plasmid B	NZ_CP010183.1	1081	adk(6)	fumC(4)	gyrB(5)	icd(18)	mdh(11)	purA(8)	recA(2)	B1	ColRNAI	4980	45.4016	ColRNAI_rep_cluster_1857	-	-	MOBP	Mobilizable	ColRNAI	6
Escherichia coli	Bacteria;Proteobacteria;Gammaproteobacteria	null	M6	SAMN03252441	PRJNA269191	GCA_001901065.1	Complete	5.31016	50.4502	chromosome:NZ_CP010186.1/CP010186.1; plasmid A:NZ_CP010187.1/CP010187.1; plasmid B:NZ_CP010188.1/CP010188.1; plasmid C:NZ_CP010189.1/CP010189.1; plasmid D:NZ_CP010190.1/CP010190.1		5	4856	2016-12-12T00:00:00Z	ftp://ftp.ncbi.nlm.nih.gov/genomes/all/GCA/001/901/065/GCA_001901065.1_ASM190106v1	ftp://ftp.ncbi.nlm.nih.gov/genomes/all/GCF/001/901/065/GCF_001901065.1_ASM190106v1	MIGS Cultured Bacterial/Archaeal	0	environmental/other	0	mouse	unknown	M6	NZ_CP010187.1	NZ_CP010187	CP010187.1	plasmid A	NZ_CP010186.1	278	adk(9)	fumC(23)	gyrB(64)	icd(18)	mdh(11)	purA(8)	recA(6)	B1	IncFIB(AP001918);IncFII	146575	49.0595	IncFII,IncFIIA,IncFIB	MOBF	MPF_F	MOBP	Conjugative	IncFIB	158
Escherichia coli	Bacteria;Proteobacteria;Gammaproteobacteria	null	M6	SAMN03252441	PRJNA269191	GCA_001901065.1	Complete	5.31016	50.4502	chromosome:NZ_CP010186.1/CP010186.1; plasmid A:NZ_CP010187.1/CP010187.1; plasmid B:NZ_CP010188.1/CP010188.1; plasmid C:NZ_CP010189.1/CP010189.1; plasmid D:NZ_CP010190.1/CP010190.1		5	4856	2016-12-12T00:00:00Z	ftp://ftp.ncbi.nlm.nih.gov/genomes/all/GCA/001/901/065/GCA_001901065.1_ASM190106v1	ftp://ftp.ncbi.nlm.nih.gov/genomes/all/GCF/001/901/065/GCF_001901065.1_ASM190106v1	MIGS Cultured Bacterial/Archaeal	0	environmental/other	0	mouse	unknown	M6	NZ_CP010188.1	NZ_CP010188	CP010188.1	plasmid B	NZ_CP010186.1	278	adk(9)	fumC(23)	gyrB(64)	icd(18)	mdh(11)	purA(8)	recA(6)	B1	ColRNAI	6039	45.1399	ColRNAI_rep_cluster_1857	MOBP	-	MOBP	Mobilizable	ColRNAI	8
Escherichia coli	Bacteria;Proteobacteria;Gammaproteobacteria	null	M6	SAMN03252441	PRJNA269191	GCA_001901065.1	Complete	5.31016	50.4502	chromosome:NZ_CP010186.1/CP010186.1; plasmid A:NZ_CP010187.1/CP010187.1; plasmid B:NZ_CP010188.1/CP010188.1; plasmid C:NZ_CP010189.1/CP010189.1; plasmid D:NZ_CP010190.1/CP010190.1		5	4856	2016-12-12T00:00:00Z	ftp://ftp.ncbi.nlm.nih.gov/genomes/all/GCA/001/901/065/GCA_001901065.1_ASM190106v1	ftp://ftp.ncbi.nlm.nih.gov/genomes/all/GCF/001/901/065/GCF_001901065.1_ASM190106v1	MIGS Cultured Bacterial/Archaeal	0	environmental/other	0	mouse	unknown	M6	NZ_CP010189.1	NZ_CP010189	CP010189.1	plasmid C	NZ_CP010186.1	278	adk(9)	fumC(23)	gyrB(64)	icd(18)	mdh(11)	purA(8)	recA(6)	B1	Col156	6038	49.2713	ColRNAI_rep_cluster_1291	MOBQ	-	-	Mobilizable	Col156	8
Escherichia coli	Bacteria;Proteobacteria;Gammaproteobacteria	null	M6	SAMN03252441	PRJNA269191	GCA_001901065.1	Complete	5.31016	50.4502	chromosome:NZ_CP010186.1/CP010186.1; plasmid A:NZ_CP010187.1/CP010187.1; plasmid B:NZ_CP010188.1/CP010188.1; plasmid C:NZ_CP010189.1/CP010189.1; plasmid D:NZ_CP010190.1/CP010190.1		5	4856	2016-12-12T00:00:00Z	ftp://ftp.ncbi.nlm.nih.gov/genomes/all/GCA/001/901/065/GCA_001901065.1_ASM190106v1	ftp://ftp.ncbi.nlm.nih.gov/genomes/all/GCF/001/901/065/GCF_001901065.1_ASM190106v1	MIGS Cultured Bacterial/Archaeal	0	environmental/other	0	mouse	unknown	M6	NZ_CP010190.1	NZ_CP010190	CP010190.1	plasmid D	NZ_CP010186.1	278	adk(9)	fumC(23)	gyrB(64)	icd(18)	mdh(11)	purA(8)	recA(6)	B1	Col156	5283	46.8295	ColRNAI_rep_cluster_1291	MOBQ	-	-	Mobilizable	Col156	6
Escherichia coli	Bacteria;Proteobacteria;Gammaproteobacteria	null	M8	SAMN03252442	PRJNA269191	GCA_001901085.1	Complete	5.04558	50.5123	chromosome:NZ_CP010191.1/CP010191.1; plasmid A:NZ_CP010192.1/CP010192.1; plasmid B:NZ_CP010193.1/CP010193.1; plasmid C:NZ_CP010194.1/CP010194.1; plasmid D:NZ_CP010195.1/CP010195.1		5	4711	2016-12-12T00:00:00Z	ftp://ftp.ncbi.nlm.nih.gov/genomes/all/GCA/001/901/085/GCA_001901085.1_ASM190108v1	ftp://ftp.ncbi.nlm.nih.gov/genomes/all/GCF/001/901/085/GCF_001901085.1_ASM190108v1	MIGS Cultured Bacterial/Archaeal	0	environmental/other	0	mouse	unknown	M8	NZ_CP010192.1	NZ_CP010192	CP010192.1	plasmid A	NZ_CP010191.1	5082	adk(6)	fumC(4)	gyrB(3)	icd(18)	mdh(11)	purA(8)	recA(2)	B1	IncFIB(AP001918);IncFII	162720	46.7515	IncFIB,IncFIIA,IncFII	MOBF	MPF_F	MOBF	Conjugative	IncFIB	159
Escherichia coli	Bacteria;Proteobacteria;Gammaproteobacteria	null	M8	SAMN03252442	PRJNA269191	GCA_001901085.1	Complete	5.04558	50.5123	chromosome:NZ_CP010191.1/CP010191.1; plasmid A:NZ_CP010192.1/CP010192.1; plasmid B:NZ_CP010193.1/CP010193.1; plasmid C:NZ_CP010194.1/CP010194.1; plasmid D:NZ_CP010195.1/CP010195.1		5	4711	2016-12-12T00:00:00Z	ftp://ftp.ncbi.nlm.nih.gov/genomes/all/GCA/001/901/085/GCA_001901085.1_ASM190108v1	ftp://ftp.ncbi.nlm.nih.gov/genomes/all/GCF/001/901/085/GCF_001901085.1_ASM190108v1	MIGS Cultured Bacterial/Archaeal	0	environmental/other	0	mouse	unknown	M8	NZ_CP010193.1	NZ_CP010193	CP010193.1	plasmid B	NZ_CP010191.1	5082	adk(6)	fumC(4)	gyrB(3)	icd(18)	mdh(11)	purA(8)	recA(2)	B1	pXuzhou21	40584	39.8384	rep_cluster_827	MOBP	MPF_T	-	Conjugative	pSL483	58
Escherichia coli	Bacteria;Proteobacteria;Gammaproteobacteria	null	M8	SAMN03252442	PRJNA269191	GCA_001901085.1	Complete	5.04558	50.5123	chromosome:NZ_CP010191.1/CP010191.1; plasmid A:NZ_CP010192.1/CP010192.1; plasmid B:NZ_CP010193.1/CP010193.1; plasmid C:NZ_CP010194.1/CP010194.1; plasmid D:NZ_CP010195.1/CP010195.1		5	4711	2016-12-12T00:00:00Z	ftp://ftp.ncbi.nlm.nih.gov/genomes/all/GCA/001/901/085/GCA_001901085.1_ASM190108v1	ftp://ftp.ncbi.nlm.nih.gov/genomes/all/GCF/001/901/085/GCF_001901085.1_ASM190108v1	MIGS Cultured Bacterial/Archaeal	0	environmental/other	0	mouse	unknown	M8	NZ_CP010194.1	NZ_CP010194	CP010194.1	plasmid C	NZ_CP010191.1	5082	adk(6)	fumC(4)	gyrB(3)	icd(18)	mdh(11)	purA(8)	recA(2)	B1	NONE_ID	33372	40.9954	-	-	-	-	Non-mobilizable	NA	45
Escherichia coli	Bacteria;Proteobacteria;Gammaproteobacteria	null	M8	SAMN03252442	PRJNA269191	GCA_001901085.1	Complete	5.04558	50.5123	chromosome:NZ_CP010191.1/CP010191.1; plasmid A:NZ_CP010192.1/CP010192.1; plasmid B:NZ_CP010193.1/CP010193.1; plasmid C:NZ_CP010194.1/CP010194.1; plasmid D:NZ_CP010195.1/CP010195.1		5	4711	2016-12-12T00:00:00Z	ftp://ftp.ncbi.nlm.nih.gov/genomes/all/GCA/001/901/085/GCA_001901085.1_ASM190108v1	ftp://ftp.ncbi.nlm.nih.gov/genomes/all/GCF/001/901/085/GCF_001901085.1_ASM190108v1	MIGS Cultured Bacterial/Archaeal	0	environmental/other	0	mouse	unknown	M8	NZ_CP010195.1	NZ_CP010195	CP010195.1	plasmid D	NZ_CP010191.1	5082	adk(6)	fumC(4)	gyrB(3)	icd(18)	mdh(11)	purA(8)	recA(2)	B1	ColRNAI	4962	45.3245	ColRNAI_rep_cluster_1857	-	-	-	Non-mobilizable	ColRNAI	7
Escherichia coli	Bacteria;Proteobacteria;Gammaproteobacteria	null	M9	SAMN03252443	PRJNA269191	GCA_001901105.1	Complete	5.30435	50.4537	chromosome:NZ_CP010196.1/CP010196.1; plasmid A:NZ_CP010197.1/CP010197.1; plasmid B:NZ_CP010198.1/CP010198.1; plasmid C:NZ_CP010199.1/CP010199.1		4	4856	2016-12-12T00:00:00Z	ftp://ftp.ncbi.nlm.nih.gov/genomes/all/GCA/001/901/105/GCA_001901105.1_ASM190110v1	ftp://ftp.ncbi.nlm.nih.gov/genomes/all/GCF/001/901/105/GCF_001901105.1_ASM190110v1	MIGS Cultured Bacterial/Archaeal	0	environmental/other	0	mouse	unknown	M9	NZ_CP010197.1	NZ_CP010197	CP010197.1	plasmid A	NZ_CP010196.1	278	adk(9)	fumC(23)	gyrB(64)	icd(18)	mdh(11)	purA(8)	recA(6)	B1	IncFIB(AP001918);IncFII	146524	49.0602	IncFII,IncFIIA,IncFIB	MOBF	MPF_F	MOBP	Conjugative	IncFIB	158
Escherichia coli	Bacteria;Proteobacteria;Gammaproteobacteria	null	M9	SAMN03252443	PRJNA269191	GCA_001901105.1	Complete	5.30435	50.4537	chromosome:NZ_CP010196.1/CP010196.1; plasmid A:NZ_CP010197.1/CP010197.1; plasmid B:NZ_CP010198.1/CP010198.1; plasmid C:NZ_CP010199.1/CP010199.1		4	4856	2016-12-12T00:00:00Z	ftp://ftp.ncbi.nlm.nih.gov/genomes/all/GCA/001/901/105/GCA_001901105.1_ASM190110v1	ftp://ftp.ncbi.nlm.nih.gov/genomes/all/GCF/001/901/105/GCF_001901105.1_ASM190110v1	MIGS Cultured Bacterial/Archaeal	0	environmental/other	0	mouse	unknown	M9	NZ_CP010198.1	NZ_CP010198	CP010198.1	plasmid B	NZ_CP010196.1	278	adk(9)	fumC(23)	gyrB(64)	icd(18)	mdh(11)	purA(8)	recA(6)	B1	Col156	6037	49.2297	ColRNAI_rep_cluster_1291	MOBQ	-	-	Mobilizable	Col156	7
Escherichia coli	Bacteria;Proteobacteria;Gammaproteobacteria	null	M9	SAMN03252443	PRJNA269191	GCA_001901105.1	Complete	5.30435	50.4537	chromosome:NZ_CP010196.1/CP010196.1; plasmid A:NZ_CP010197.1/CP010197.1; plasmid B:NZ_CP010198.1/CP010198.1; plasmid C:NZ_CP010199.1/CP010199.1		4	4856	2016-12-12T00:00:00Z	ftp://ftp.ncbi.nlm.nih.gov/genomes/all/GCA/001/901/105/GCA_001901105.1_ASM190110v1	ftp://ftp.ncbi.nlm.nih.gov/genomes/all/GCF/001/901/105/GCF_001901105.1_ASM190110v1	MIGS Cultured Bacterial/Archaeal	0	environmental/other	0	mouse	unknown	M9	NZ_CP010199.1	NZ_CP010199	CP010199.1	plasmid C	NZ_CP010196.1	278	adk(9)	fumC(23)	gyrB(64)	icd(18)	mdh(11)	purA(8)	recA(6)	B1	ColRNAI	6039	45.1399	ColRNAI_rep_cluster_1857	MOBP	-	-	Mobilizable	ColRNAI	6
Escherichia coli	Bacteria;Proteobacteria;Gammaproteobacteria	null	M10	SAMN03252444	PRJNA269191	GCA_001901125.1	Complete	4.9548	50.8518	chromosome:NZ_CP010200.1/CP010200.1; plasmid A:NZ_CP010201.1/CP010201.1; plasmid B:NZ_CP010202.1/CP010202.1; plasmid C:NZ_CP010203.1/CP010203.1; plasmid D:NZ_CP010204.1/CP010204.1; plasmid E:NZ_CP010205.1/CP010205.1		6	4615	2016-12-12T00:00:00Z	ftp://ftp.ncbi.nlm.nih.gov/genomes/all/GCA/001/901/125/GCA_001901125.1_ASM190112v1	ftp://ftp.ncbi.nlm.nih.gov/genomes/all/GCF/001/901/125/GCF_001901125.1_ASM190112v1	MIGS Cultured Bacterial/Archaeal	0	environmental/other	0	mouse	unknown	M10	NZ_CP010201.1	NZ_CP010201	CP010201.1	plasmid A	NZ_CP010200.1	6994	adk(63)	fumC(29)	gyrB(3)	icd(26)	mdh(9)	purA(8)	recA(7)	B1	IncFIB(AP001918);IncFII(pSE11)	116581	49.4146	IncFII,IncI1,IncFIB	MOBF	MPF_F	-	Conjugative	IncFII;IncFIB	132
Escherichia coli	Bacteria;Proteobacteria;Gammaproteobacteria	null	M10	SAMN03252444	PRJNA269191	GCA_001901125.1	Complete	4.9548	50.8518	chromosome:NZ_CP010200.1/CP010200.1; plasmid A:NZ_CP010201.1/CP010201.1; plasmid B:NZ_CP010202.1/CP010202.1; plasmid C:NZ_CP010203.1/CP010203.1; plasmid D:NZ_CP010204.1/CP010204.1; plasmid E:NZ_CP010205.1/CP010205.1		6	4615	2016-12-12T00:00:00Z	ftp://ftp.ncbi.nlm.nih.gov/genomes/all/GCA/001/901/125/GCA_001901125.1_ASM190112v1	ftp://ftp.ncbi.nlm.nih.gov/genomes/all/GCF/001/901/125/GCF_001901125.1_ASM190112v1	MIGS Cultured Bacterial/Archaeal	0	environmental/other	0	mouse	unknown	M10	NZ_CP010202.1	NZ_CP010202	CP010202.1	plasmid B	NZ_CP010200.1	6994	adk(63)	fumC(29)	gyrB(3)	icd(26)	mdh(9)	purA(8)	recA(7)	B1	Col156	5066	46.7825	ColRNAI_rep_cluster_1291	MOBQ	-	-	Mobilizable	Col156	6
Escherichia coli	Bacteria;Proteobacteria;Gammaproteobacteria	null	M10	SAMN03252444	PRJNA269191	GCA_001901125.1	Complete	4.9548	50.8518	chromosome:NZ_CP010200.1/CP010200.1; plasmid A:NZ_CP010201.1/CP010201.1; plasmid B:NZ_CP010202.1/CP010202.1; plasmid C:NZ_CP010203.1/CP010203.1; plasmid D:NZ_CP010204.1/CP010204.1; plasmid E:NZ_CP010205.1/CP010205.1		6	4615	2016-12-12T00:00:00Z	ftp://ftp.ncbi.nlm.nih.gov/genomes/all/GCA/001/901/125/GCA_001901125.1_ASM190112v1	ftp://ftp.ncbi.nlm.nih.gov/genomes/all/GCF/001/901/125/GCF_001901125.1_ASM190112v1	MIGS Cultured Bacterial/Archaeal	0	environmental/other	0	mouse	unknown	M10	NZ_CP010203.1	NZ_CP010203	CP010203.1	plasmid C	NZ_CP010200.1	6994	adk(63)	fumC(29)	gyrB(3)	icd(26)	mdh(9)	purA(8)	recA(7)	B1	NONE_ID	4372	45.9744	-	MOBP	-	MOBP	Mobilizable	NA	4
Escherichia coli	Bacteria;Proteobacteria;Gammaproteobacteria	null	M10	SAMN03252444	PRJNA269191	GCA_001901125.1	Complete	4.9548	50.8518	chromosome:NZ_CP010200.1/CP010200.1; plasmid A:NZ_CP010201.1/CP010201.1; plasmid B:NZ_CP010202.1/CP010202.1; plasmid C:NZ_CP010203.1/CP010203.1; plasmid D:NZ_CP010204.1/CP010204.1; plasmid E:NZ_CP010205.1/CP010205.1		6	4615	2016-12-12T00:00:00Z	ftp://ftp.ncbi.nlm.nih.gov/genomes/all/GCA/001/901/125/GCA_001901125.1_ASM190112v1	ftp://ftp.ncbi.nlm.nih.gov/genomes/all/GCF/001/901/125/GCF_001901125.1_ASM190112v1	MIGS Cultured Bacterial/Archaeal	0	environmental/other	0	mouse	unknown	M10	NZ_CP010204.1	NZ_CP010204	CP010204.1	plasmid D	NZ_CP010200.1	6994	adk(63)	fumC(29)	gyrB(3)	icd(26)	mdh(9)	purA(8)	recA(7)	B1	Col156	3904	48.4631	ColRNAI_rep_cluster_1291	-	-	-	Non-mobilizable	Col156	5
Escherichia coli	Bacteria;Proteobacteria;Gammaproteobacteria	null	M10	SAMN03252444	PRJNA269191	GCA_001901125.1	Complete	4.9548	50.8518	chromosome:NZ_CP010200.1/CP010200.1; plasmid A:NZ_CP010201.1/CP010201.1; plasmid B:NZ_CP010202.1/CP010202.1; plasmid C:NZ_CP010203.1/CP010203.1; plasmid D:NZ_CP010204.1/CP010204.1; plasmid E:NZ_CP010205.1/CP010205.1		6	4615	2016-12-12T00:00:00Z	ftp://ftp.ncbi.nlm.nih.gov/genomes/all/GCA/001/901/125/GCA_001901125.1_ASM190112v1	ftp://ftp.ncbi.nlm.nih.gov/genomes/all/GCF/001/901/125/GCF_001901125.1_ASM190112v1	MIGS Cultured Bacterial/Archaeal	0	environmental/other	0	mouse	unknown	M10	NZ_CP010205.1	NZ_CP010205	CP010205.1	plasmid E	NZ_CP010200.1	6994	adk(63)	fumC(29)	gyrB(3)	icd(26)	mdh(9)	purA(8)	recA(7)	B1	Col440I	3258	47.0841	ColRNAI_rep_cluster_1857	-	-	MOBP,MOB_unknown	Mobilizable	ColRNAI	4
Escherichia coli	Bacteria;Proteobacteria;Gammaproteobacteria	null	M11	SAMN03252445	PRJNA269191	GCA_001901145.1	Complete	5.30613	50.5126	chromosome:NZ_CP010206.1/CP010206.1; plasmid A:NZ_CP010207.1/CP010207.1; plasmid B:NZ_CP010208.1/CP010208.1; plasmid C:NZ_CP010209.1/CP010209.1; plasmid D:NZ_CP010210.1/CP010210.1; plasmid E:NZ_CP010211.1/CP010211.1; plasmid F:NZ_CP010212.1/CP010212.1		7	4880	2016-12-12T00:00:00Z	ftp://ftp.ncbi.nlm.nih.gov/genomes/all/GCA/001/901/145/GCA_001901145.1_ASM190114v1	ftp://ftp.ncbi.nlm.nih.gov/genomes/all/GCF/001/901/145/GCF_001901145.1_ASM190114v1	MIGS Cultured Bacterial/Archaeal	0	environmental/other	0	mouse	unknown	M11	NZ_CP010207.1	NZ_CP010207	CP010207.1	plasmid A	NZ_CP010206.1	278	adk(9)	fumC(23)	gyrB(64)	icd(18)	mdh(11)	purA(8)	recA(6)	B1	IncFIB(AP001918);IncFII	138950	48.4736	IncFII,IncFIIA,IncFIB	-	MPF_F	MOBP	Mobilizable	IncFIB	150
Escherichia coli	Bacteria;Proteobacteria;Gammaproteobacteria	null	M11	SAMN03252445	PRJNA269191	GCA_001901145.1	Complete	5.30613	50.5126	chromosome:NZ_CP010206.1/CP010206.1; plasmid A:NZ_CP010207.1/CP010207.1; plasmid B:NZ_CP010208.1/CP010208.1; plasmid C:NZ_CP010209.1/CP010209.1; plasmid D:NZ_CP010210.1/CP010210.1; plasmid E:NZ_CP010211.1/CP010211.1; plasmid F:NZ_CP010212.1/CP010212.1		7	4880	2016-12-12T00:00:00Z	ftp://ftp.ncbi.nlm.nih.gov/genomes/all/GCA/001/901/145/GCA_001901145.1_ASM190114v1	ftp://ftp.ncbi.nlm.nih.gov/genomes/all/GCF/001/901/145/GCF_001901145.1_ASM190114v1	MIGS Cultured Bacterial/Archaeal	0	environmental/other	0	mouse	unknown	M11	NZ_CP010208.1	NZ_CP010208	CP010208.1	plasmid B	NZ_CP010206.1	278	adk(9)	fumC(23)	gyrB(64)	icd(18)	mdh(11)	purA(8)	recA(6)	B1	NONE_ID	56029	47.2166	-	-	-	-	Non-mobilizable	NA	45
Escherichia coli	Bacteria;Proteobacteria;Gammaproteobacteria	null	M11	SAMN03252445	PRJNA269191	GCA_001901145.1	Complete	5.30613	50.5126	chromosome:NZ_CP010206.1/CP010206.1; plasmid A:NZ_CP010207.1/CP010207.1; plasmid B:NZ_CP010208.1/CP010208.1; plasmid C:NZ_CP010209.1/CP010209.1; plasmid D:NZ_CP010210.1/CP010210.1; plasmid E:NZ_CP010211.1/CP010211.1; plasmid F:NZ_CP010212.1/CP010212.1		7	4880	2016-12-12T00:00:00Z	ftp://ftp.ncbi.nlm.nih.gov/genomes/all/GCA/001/901/145/GCA_001901145.1_ASM190114v1	ftp://ftp.ncbi.nlm.nih.gov/genomes/all/GCF/001/901/145/GCF_001901145.1_ASM190114v1	MIGS Cultured Bacterial/Archaeal	0	environmental/other	0	mouse	unknown	M11	NZ_CP010209.1	NZ_CP010209	CP010209.1	plasmid C	NZ_CP010206.1	278	adk(9)	fumC(23)	gyrB(64)	icd(18)	mdh(11)	purA(8)	recA(6)	B1	IncFII(pCoo)	61005	51.899	IncFIIA,IncFII	MOBF	MPF_F	-	Conjugative	IncFII	74
Escherichia coli	Bacteria;Proteobacteria;Gammaproteobacteria	null	M11	SAMN03252445	PRJNA269191	GCA_001901145.1	Complete	5.30613	50.5126	chromosome:NZ_CP010206.1/CP010206.1; plasmid A:NZ_CP010207.1/CP010207.1; plasmid B:NZ_CP010208.1/CP010208.1; plasmid C:NZ_CP010209.1/CP010209.1; plasmid D:NZ_CP010210.1/CP010210.1; plasmid E:NZ_CP010211.1/CP010211.1; plasmid F:NZ_CP010212.1/CP010212.1		7	4880	2016-12-12T00:00:00Z	ftp://ftp.ncbi.nlm.nih.gov/genomes/all/GCA/001/901/145/GCA_001901145.1_ASM190114v1	ftp://ftp.ncbi.nlm.nih.gov/genomes/all/GCF/001/901/145/GCF_001901145.1_ASM190114v1	MIGS Cultured Bacterial/Archaeal	0	environmental/other	0	mouse	unknown	M11	NZ_CP010210.1	NZ_CP010210	CP010210.1	plasmid D	NZ_CP010206.1	278	adk(9)	fumC(23)	gyrB(64)	icd(18)	mdh(11)	purA(8)	recA(6)	B1	Col156	6038	49.2713	ColRNAI_rep_cluster_1291	MOBQ	-	-	Mobilizable	Col156	8
Escherichia coli	Bacteria;Proteobacteria;Gammaproteobacteria	null	M11	SAMN03252445	PRJNA269191	GCA_001901145.1	Complete	5.30613	50.5126	chromosome:NZ_CP010206.1/CP010206.1; plasmid A:NZ_CP010207.1/CP010207.1; plasmid B:NZ_CP010208.1/CP010208.1; plasmid C:NZ_CP010209.1/CP010209.1; plasmid D:NZ_CP010210.1/CP010210.1; plasmid E:NZ_CP010211.1/CP010211.1; plasmid F:NZ_CP010212.1/CP010212.1		7	4880	2016-12-12T00:00:00Z	ftp://ftp.ncbi.nlm.nih.gov/genomes/all/GCA/001/901/145/GCA_001901145.1_ASM190114v1	ftp://ftp.ncbi.nlm.nih.gov/genomes/all/GCF/001/901/145/GCF_001901145.1_ASM190114v1	MIGS Cultured Bacterial/Archaeal	0	environmental/other	0	mouse	unknown	M11	NZ_CP010211.1	NZ_CP010211	CP010211.1	plasmid E	NZ_CP010206.1	278	adk(9)	fumC(23)	gyrB(64)	icd(18)	mdh(11)	purA(8)	recA(6)	B1	ColRNAI	6039	45.1565	ColRNAI_rep_cluster_1857	MOBP	-	MOBP	Mobilizable	ColRNAI	6
Escherichia coli	Bacteria;Proteobacteria;Gammaproteobacteria	null	M11	SAMN03252445	PRJNA269191	GCA_001901145.1	Complete	5.30613	50.5126	chromosome:NZ_CP010206.1/CP010206.1; plasmid A:NZ_CP010207.1/CP010207.1; plasmid B:NZ_CP010208.1/CP010208.1; plasmid C:NZ_CP010209.1/CP010209.1; plasmid D:NZ_CP010210.1/CP010210.1; plasmid E:NZ_CP010211.1/CP010211.1; plasmid F:NZ_CP010212.1/CP010212.1		7	4880	2016-12-12T00:00:00Z	ftp://ftp.ncbi.nlm.nih.gov/genomes/all/GCA/001/901/145/GCA_001901145.1_ASM190114v1	ftp://ftp.ncbi.nlm.nih.gov/genomes/all/GCF/001/901/145/GCF_001901145.1_ASM190114v1	MIGS Cultured Bacterial/Archaeal	0	environmental/other	0	mouse	unknown	M11	NZ_CP010212.1	NZ_CP010212	CP010212.1	plasmid F	NZ_CP010206.1	278	adk(9)	fumC(23)	gyrB(64)	icd(18)	mdh(11)	purA(8)	recA(6)	B1	Col156	5282	46.8194	ColRNAI_rep_cluster_1291	MOBQ	-	-	Mobilizable	Col156	8
Escherichia coli	Bacteria;Proteobacteria;Gammaproteobacteria	null	M15	SAMN03252446	PRJNA269191	GCA_001901165.1	Complete	5.3285	50.4668	chromosome:NZ_CP010213.1/CP010213.1; plasmid A:NZ_CP010214.1/CP010214.1; plasmid B:NZ_CP010215.1/CP010215.1; plasmid C:NZ_CP010216.1/CP010216.1; plasmid D:NZ_CP010217.1/CP010217.1; plasmid E:NZ_CP010218.1/CP010218.1		6	4888	2016-12-12T00:00:00Z	ftp://ftp.ncbi.nlm.nih.gov/genomes/all/GCA/001/901/165/GCA_001901165.1_ASM190116v1	ftp://ftp.ncbi.nlm.nih.gov/genomes/all/GCF/001/901/165/GCF_001901165.1_ASM190116v1	MIGS Cultured Bacterial/Archaeal	0	environmental/other	0	mouse	unknown	M15	NZ_CP010214.1	NZ_CP010214	CP010214.1	plasmid A	NZ_CP010213.1	278	adk(9)	fumC(23)	gyrB(64)	icd(18)	mdh(11)	purA(8)	recA(6)	B1	IncFIB(AP001918);IncFII	146496	49.058	IncFIB,IncFIIA,IncFII	MOBF	MPF_F	MOBP	Conjugative	IncFIB	156
Escherichia coli	Bacteria;Proteobacteria;Gammaproteobacteria	null	M15	SAMN03252446	PRJNA269191	GCA_001901165.1	Complete	5.3285	50.4668	chromosome:NZ_CP010213.1/CP010213.1; plasmid A:NZ_CP010214.1/CP010214.1; plasmid B:NZ_CP010215.1/CP010215.1; plasmid C:NZ_CP010216.1/CP010216.1; plasmid D:NZ_CP010217.1/CP010217.1; plasmid E:NZ_CP010218.1/CP010218.1		6	4888	2016-12-12T00:00:00Z	ftp://ftp.ncbi.nlm.nih.gov/genomes/all/GCA/001/901/165/GCA_001901165.1_ASM190116v1	ftp://ftp.ncbi.nlm.nih.gov/genomes/all/GCF/001/901/165/GCF_001901165.1_ASM190116v1	MIGS Cultured Bacterial/Archaeal	0	environmental/other	0	mouse	unknown	M15	NZ_CP010215.1	NZ_CP010215	CP010215.1	plasmid B	NZ_CP010213.1	278	adk(9)	fumC(23)	gyrB(64)	icd(18)	mdh(11)	purA(8)	recA(6)	B1	IncFII(pCoo)	61058	51.9113	IncFIIA,IncFII	MOBF	MPF_F	-	Conjugative	IncFII	75
Escherichia coli	Bacteria;Proteobacteria;Gammaproteobacteria	null	M15	SAMN03252446	PRJNA269191	GCA_001901165.1	Complete	5.3285	50.4668	chromosome:NZ_CP010213.1/CP010213.1; plasmid A:NZ_CP010214.1/CP010214.1; plasmid B:NZ_CP010215.1/CP010215.1; plasmid C:NZ_CP010216.1/CP010216.1; plasmid D:NZ_CP010217.1/CP010217.1; plasmid E:NZ_CP010218.1/CP010218.1		6	4888	2016-12-12T00:00:00Z	ftp://ftp.ncbi.nlm.nih.gov/genomes/all/GCA/001/901/165/GCA_001901165.1_ASM190116v1	ftp://ftp.ncbi.nlm.nih.gov/genomes/all/GCF/001/901/165/GCF_001901165.1_ASM190116v1	MIGS Cultured Bacterial/Archaeal	0	environmental/other	0	mouse	unknown	M15	NZ_CP010216.1	NZ_CP010216	CP010216.1	plasmid C	NZ_CP010213.1	278	adk(9)	fumC(23)	gyrB(64)	icd(18)	mdh(11)	purA(8)	recA(6)	B1	ColRNAI	6039	45.1565	ColRNAI_rep_cluster_1857	MOBP	-	MOBP	Mobilizable	ColRNAI	5
Escherichia coli	Bacteria;Proteobacteria;Gammaproteobacteria	null	M15	SAMN03252446	PRJNA269191	GCA_001901165.1	Complete	5.3285	50.4668	chromosome:NZ_CP010213.1/CP010213.1; plasmid A:NZ_CP010214.1/CP010214.1; plasmid B:NZ_CP010215.1/CP010215.1; plasmid C:NZ_CP010216.1/CP010216.1; plasmid D:NZ_CP010217.1/CP010217.1; plasmid E:NZ_CP010218.1/CP010218.1		6	4888	2016-12-12T00:00:00Z	ftp://ftp.ncbi.nlm.nih.gov/genomes/all/GCA/001/901/165/GCA_001901165.1_ASM190116v1	ftp://ftp.ncbi.nlm.nih.gov/genomes/all/GCF/001/901/165/GCF_001901165.1_ASM190116v1	MIGS Cultured Bacterial/Archaeal	0	environmental/other	0	mouse	unknown	M15	NZ_CP010217.1	NZ_CP010217	CP010217.1	plasmid D	NZ_CP010213.1	278	adk(9)	fumC(23)	gyrB(64)	icd(18)	mdh(11)	purA(8)	recA(6)	B1	Col156	6036	49.2545	ColRNAI_rep_cluster_1291	-	-	-	Non-mobilizable	Col156	8
Escherichia coli	Bacteria;Proteobacteria;Gammaproteobacteria	null	M15	SAMN03252446	PRJNA269191	GCA_001901165.1	Complete	5.3285	50.4668	chromosome:NZ_CP010213.1/CP010213.1; plasmid A:NZ_CP010214.1/CP010214.1; plasmid B:NZ_CP010215.1/CP010215.1; plasmid C:NZ_CP010216.1/CP010216.1; plasmid D:NZ_CP010217.1/CP010217.1; plasmid E:NZ_CP010218.1/CP010218.1		6	4888	2016-12-12T00:00:00Z	ftp://ftp.ncbi.nlm.nih.gov/genomes/all/GCA/001/901/165/GCA_001901165.1_ASM190116v1	ftp://ftp.ncbi.nlm.nih.gov/genomes/all/GCF/001/901/165/GCF_001901165.1_ASM190116v1	MIGS Cultured Bacterial/Archaeal	0	environmental/other	0	mouse	unknown	M15	NZ_CP010218.1	NZ_CP010218	CP010218.1	plasmid E	NZ_CP010213.1	278	adk(9)	fumC(23)	gyrB(64)	icd(18)	mdh(11)	purA(8)	recA(6)	B1	Col156	5312	47.1386	ColRNAI_rep_cluster_1291	-	-	-	Non-mobilizable	Col156	8
Escherichia coli	Bacteria;Proteobacteria;Gammaproteobacteria	null	M18	SAMN03252447	PRJNA269191	GCA_001901185.1	Complete	5.16014	50.5051	chromosome:NZ_CP010219.1/CP010219.1; plasmid A:NZ_CP010220.1/CP010220.1		2	4789	2016-12-12T00:00:00Z	ftp://ftp.ncbi.nlm.nih.gov/genomes/all/GCA/001/901/185/GCA_001901185.1_ASM190118v1	ftp://ftp.ncbi.nlm.nih.gov/genomes/all/GCF/001/901/185/GCF_001901185.1_ASM190118v1	MIGS Cultured Bacterial/Archaeal	0	environmental/other	0	mouse	unknown	M18	NZ_CP010220.1	NZ_CP010220	CP010220.1	plasmid A	NZ_CP010219.1	1081	adk(6)	fumC(4)	gyrB(5)	icd(18)	mdh(11)	purA(8)	recA(2)	B1	IncI2	57582	42.0948	IncI2	MOBP	MPF_T	-	Conjugative	IncI2	74
Escherichia coli	Bacteria;Proteobacteria;Gammaproteobacteria	null	M19	SAMN03252448	PRJNA269191	GCA_001901215.1	Complete	5.32715	50.4664	chromosome:NZ_CP010221.1/CP010221.1; plasmid A:NZ_CP010222.1/CP010222.1; plasmid B:NZ_CP010223.1/CP010223.1; plasmid C:NZ_CP010224.1/CP010224.1; plasmid D:NZ_CP010225.1/CP010225.1		5	4882	2016-12-12T00:00:00Z	ftp://ftp.ncbi.nlm.nih.gov/genomes/all/GCA/001/901/215/GCA_001901215.1_ASM190121v1	ftp://ftp.ncbi.nlm.nih.gov/genomes/all/GCF/001/901/215/GCF_001901215.1_ASM190121v1	MIGS Cultured Bacterial/Archaeal	0	environmental/other	0	mouse	unknown	M19	NZ_CP010222.1	NZ_CP010222	CP010222.1	plasmid A	NZ_CP010221.1	278	adk(9)	fumC(23)	gyrB(64)	icd(18)	mdh(11)	purA(8)	recA(6)	B1	IncFIB(AP001918);IncFII	146552	49.0727	IncFII,IncFIIA,IncFIB	MOBF	MPF_F	MOBP	Conjugative	IncFIB	163
Escherichia coli	Bacteria;Proteobacteria;Gammaproteobacteria	null	M19	SAMN03252448	PRJNA269191	GCA_001901215.1	Complete	5.32715	50.4664	chromosome:NZ_CP010221.1/CP010221.1; plasmid A:NZ_CP010222.1/CP010222.1; plasmid B:NZ_CP010223.1/CP010223.1; plasmid C:NZ_CP010224.1/CP010224.1; plasmid D:NZ_CP010225.1/CP010225.1		5	4882	2016-12-12T00:00:00Z	ftp://ftp.ncbi.nlm.nih.gov/genomes/all/GCA/001/901/215/GCA_001901215.1_ASM190121v1	ftp://ftp.ncbi.nlm.nih.gov/genomes/all/GCF/001/901/215/GCF_001901215.1_ASM190121v1	MIGS Cultured Bacterial/Archaeal	0	environmental/other	0	mouse	unknown	M19	NZ_CP010223.1	NZ_CP010223	CP010223.1	plasmid B	NZ_CP010221.1	278	adk(9)	fumC(23)	gyrB(64)	icd(18)	mdh(11)	purA(8)	recA(6)	B1	IncFII(pCoo)	61063	51.9267	IncFII,IncFIIA	-	MPF_F	-	Non-mobilizable	IncFII	77
Escherichia coli	Bacteria;Proteobacteria;Gammaproteobacteria	null	M19	SAMN03252448	PRJNA269191	GCA_001901215.1	Complete	5.32715	50.4664	chromosome:NZ_CP010221.1/CP010221.1; plasmid A:NZ_CP010222.1/CP010222.1; plasmid B:NZ_CP010223.1/CP010223.1; plasmid C:NZ_CP010224.1/CP010224.1; plasmid D:NZ_CP010225.1/CP010225.1		5	4882	2016-12-12T00:00:00Z	ftp://ftp.ncbi.nlm.nih.gov/genomes/all/GCA/001/901/215/GCA_001901215.1_ASM190121v1	ftp://ftp.ncbi.nlm.nih.gov/genomes/all/GCF/001/901/215/GCF_001901215.1_ASM190121v1	MIGS Cultured Bacterial/Archaeal	0	environmental/other	0	mouse	unknown	M19	NZ_CP010224.1	NZ_CP010224	CP010224.1	plasmid C	NZ_CP010221.1	278	adk(9)	fumC(23)	gyrB(64)	icd(18)	mdh(11)	purA(8)	recA(6)	B1	ColRNAI	6039	45.1565	ColRNAI_rep_cluster_1857	MOBP	-	MOBP	Mobilizable	ColRNAI	6
Escherichia coli	Bacteria;Proteobacteria;Gammaproteobacteria	null	M19	SAMN03252448	PRJNA269191	GCA_001901215.1	Complete	5.32715	50.4664	chromosome:NZ_CP010221.1/CP010221.1; plasmid A:NZ_CP010222.1/CP010222.1; plasmid B:NZ_CP010223.1/CP010223.1; plasmid C:NZ_CP010224.1/CP010224.1; plasmid D:NZ_CP010225.1/CP010225.1		5	4882	2016-12-12T00:00:00Z	ftp://ftp.ncbi.nlm.nih.gov/genomes/all/GCA/001/901/215/GCA_001901215.1_ASM190121v1	ftp://ftp.ncbi.nlm.nih.gov/genomes/all/GCF/001/901/215/GCF_001901215.1_ASM190121v1	MIGS Cultured Bacterial/Archaeal	0	environmental/other	0	mouse	unknown	M19	NZ_CP010225.1	NZ_CP010225	CP010225.1	plasmid D	NZ_CP010221.1	278	adk(9)	fumC(23)	gyrB(64)	icd(18)	mdh(11)	purA(8)	recA(6)	B1	Col156	11321	48.123	ColRNAI_rep_cluster_1291	MOBQ	-	-	Mobilizable	Col156;Col156	16
Escherichia coli	Bacteria;Proteobacteria;Gammaproteobacteria	null	S1	SAMN03252449	PRJNA269191	GCA_001901315.1	Complete	4.70721	50.7999	chromosome:NZ_CP010226.1/CP010226.1; plasmid A:NZ_CP010227.1/CP010227.1		2	4306	2016-12-12T00:00:00Z	ftp://ftp.ncbi.nlm.nih.gov/genomes/all/GCA/001/901/315/GCA_001901315.1_ASM190131v1	ftp://ftp.ncbi.nlm.nih.gov/genomes/all/GCF/001/901/315/GCF_001901315.1_ASM190131v1	MIGS Cultured Bacterial/Archaeal	0	environmental/other	0	mouse	unknown	S1	NZ_CP010227.1	NZ_CP010227	CP010227.1	plasmid A	NZ_CP010226.1	216	adk(10)	fumC(11)	gyrB(57)	icd(8)	mdh(7)	purA(18)	recA(6)	A	Col440II	5101	50.7155	ColRNAI_rep_cluster_1987	MOBP,MOBP	-	MOBP	Mobilizable	ColRNAI;Col440II	6
Escherichia coli	Bacteria;Proteobacteria;Gammaproteobacteria	null	S30	SAMN03252453	PRJNA269191	GCA_001901365.1	Complete	5.07285	50.6299	chromosome:NZ_CP010231.1/CP010231.1; plasmid A:NZ_CP010232.1/CP010232.1; plasmid B:NZ_CP010233.1/CP010233.1; plasmid C:NZ_CP010234.1/CP010234.1		4	4571	2016-12-12T00:00:00Z	ftp://ftp.ncbi.nlm.nih.gov/genomes/all/GCA/001/901/365/GCA_001901365.1_ASM190136v1	ftp://ftp.ncbi.nlm.nih.gov/genomes/all/GCF/001/901/365/GCF_001901365.1_ASM190136v1	MIGS Cultured Bacterial/Archaeal	0	environmental/other	0	0	unknown	S30	NZ_CP010232.1	NZ_CP010232	CP010232.1	plasmid A	NZ_CP010231.1	48	adk(6)	fumC(11)	gyrB(4)	icd(8)	mdh(8)	purA(8)	recA(2)	A	IncFIB(AP001918);IncFII	155425	50.7467	IncFIIA,IncFII,IncFIB	MOBF,MOBP	MPF_F	-	Conjugative	IncFIB	169
Escherichia coli	Bacteria;Proteobacteria;Gammaproteobacteria	null	S30	SAMN03252453	PRJNA269191	GCA_001901365.1	Complete	5.07285	50.6299	chromosome:NZ_CP010231.1/CP010231.1; plasmid A:NZ_CP010232.1/CP010232.1; plasmid B:NZ_CP010233.1/CP010233.1; plasmid C:NZ_CP010234.1/CP010234.1		4	4571	2016-12-12T00:00:00Z	ftp://ftp.ncbi.nlm.nih.gov/genomes/all/GCA/001/901/365/GCA_001901365.1_ASM190136v1	ftp://ftp.ncbi.nlm.nih.gov/genomes/all/GCF/001/901/365/GCF_001901365.1_ASM190136v1	MIGS Cultured Bacterial/Archaeal	0	environmental/other	0	0	unknown	S30	NZ_CP010233.1	NZ_CP010233	CP010233.1	plasmid B	NZ_CP010231.1	48	adk(6)	fumC(11)	gyrB(4)	icd(8)	mdh(8)	purA(8)	recA(2)	A	IncI1	136060	50.4505	IncI1	MOBP	MPF_I	MOBP	Conjugative	IncI1	149
Escherichia coli	Bacteria;Proteobacteria;Gammaproteobacteria	null	S30	SAMN03252453	PRJNA269191	GCA_001901365.1	Complete	5.07285	50.6299	chromosome:NZ_CP010231.1/CP010231.1; plasmid A:NZ_CP010232.1/CP010232.1; plasmid B:NZ_CP010233.1/CP010233.1; plasmid C:NZ_CP010234.1/CP010234.1		4	4571	2016-12-12T00:00:00Z	ftp://ftp.ncbi.nlm.nih.gov/genomes/all/GCA/001/901/365/GCA_001901365.1_ASM190136v1	ftp://ftp.ncbi.nlm.nih.gov/genomes/all/GCF/001/901/365/GCF_001901365.1_ASM190136v1	MIGS Cultured Bacterial/Archaeal	0	environmental/other	0	0	unknown	S30	NZ_CP010234.1	NZ_CP010234	CP010234.1	plasmid C	NZ_CP010231.1	48	adk(6)	fumC(11)	gyrB(4)	icd(8)	mdh(8)	purA(8)	recA(2)	A	p0111	117266	47.9389	IncH	-	-	-	Non-mobilizable	p0111	134
Escherichia coli	Bacteria;Proteobacteria;Gammaproteobacteria	null	S50	SAMN03252457	PRJNA269191	GCA_001901405.1	Complete	4.98172	50.7	chromosome:NZ_CP010238.1/CP010238.1; plasmid A:NZ_CP010239.1/CP010239.1		2	4647	2016-12-12T00:00:00Z	ftp://ftp.ncbi.nlm.nih.gov/genomes/all/GCA/001/901/405/GCA_001901405.1_ASM190140v1	ftp://ftp.ncbi.nlm.nih.gov/genomes/all/GCF/001/901/405/GCF_001901405.1_ASM190140v1	MIGS Cultured Bacterial/Archaeal	0	environmental/other	0	0	unknown	S50	NZ_CP010239.1	NZ_CP010239	CP010239.1	plasmid A	NZ_CP010238.1	517	adk(109)	fumC(65)	gyrB(5)	icd(1)	mdh(9)	purA(13)	recA(14)	B1	IncFIB(AP001918);IncFII;Col156	184614	50.6533	ColRNAI_rep_cluster_1291,IncFIB,IncFIIA,IncFII	MOBP,MOBF	MPF_F	MOBF,MOBP	Conjugative	Col156;IncFIB;IncFII	223
Escherichia coli	Bacteria;Proteobacteria;Gammaproteobacteria	null	C7	SAMN03252414	PRJNA269191	GCA_001901425.1	Complete	5.37241	50.6861	chromosome:NZ_CP010240.1/CP010240.1; plasmid A:NZ_CP010241.1/CP010241.1		2	5115	2016-12-12T00:00:00Z	ftp://ftp.ncbi.nlm.nih.gov/genomes/all/GCA/001/901/425/GCA_001901425.1_ASM190142v1	ftp://ftp.ncbi.nlm.nih.gov/genomes/all/GCF/001/901/425/GCF_001901425.1_ASM190142v1	MIGS Cultured Bacterial/Archaeal	0	environmental/other	0	cow	unknown	C7	NZ_CP010241.1	NZ_CP010241	CP010241.1	plasmid A	NZ_CP010240.1	20	adk(6)	fumC(4)	gyrB(3)	icd(18)	mdh(7)	purA(7)	recA(6)	B1	IncFIB(AP001918);IncFII	62376	49.4565	IncFIB,IncFII,IncFIIA	MOBF	MPF_Unknown	-	Conjugative	IncFIB	70
Escherichia coli	Bacteria;Proteobacteria;Gammaproteobacteria	null	S56	SAMN03252458	PRJNA269191	GCA_001901445.1	Complete	4.99252	50.8244	chromosome:NZ_CP010242.1/CP010242.1; plasmid A:NZ_CP010243.1/CP010243.1; plasmid B:NZ_CP010244.1/CP010244.1; plasmid C:NZ_CP010245.1/CP010245.1		4	4548	2016-12-12T00:00:00Z	ftp://ftp.ncbi.nlm.nih.gov/genomes/all/GCA/001/901/445/GCA_001901445.1_ASM190144v1	ftp://ftp.ncbi.nlm.nih.gov/genomes/all/GCF/001/901/445/GCF_001901445.1_ASM190144v1	MIGS Cultured Bacterial/Archaeal	0	environmental/other	0	0	unknown	S56	NZ_CP010243.1	NZ_CP010243	CP010243.1	plasmid A	NZ_CP010242.1	3501	adk(6)	fumC(95)	gyrB(15)	icd(18)	mdh(11)	purA(8)	recA(6)	B1	p0111;IncFIB(AP001918)	131504	49.3521	IncFIB,IncH	-	-	-	Non-mobilizable	IncFIB;p0111	142
Escherichia coli	Bacteria;Proteobacteria;Gammaproteobacteria	null	S56	SAMN03252458	PRJNA269191	GCA_001901445.1	Complete	4.99252	50.8244	chromosome:NZ_CP010242.1/CP010242.1; plasmid A:NZ_CP010243.1/CP010243.1; plasmid B:NZ_CP010244.1/CP010244.1; plasmid C:NZ_CP010245.1/CP010245.1		4	4548	2016-12-12T00:00:00Z	ftp://ftp.ncbi.nlm.nih.gov/genomes/all/GCA/001/901/445/GCA_001901445.1_ASM190144v1	ftp://ftp.ncbi.nlm.nih.gov/genomes/all/GCF/001/901/445/GCF_001901445.1_ASM190144v1	MIGS Cultured Bacterial/Archaeal	0	environmental/other	0	0	unknown	S56	NZ_CP010244.1	NZ_CP010244	CP010244.1	plasmid B	NZ_CP010242.1	3501	adk(6)	fumC(95)	gyrB(15)	icd(18)	mdh(11)	purA(8)	recA(6)	B1	IncFIB(pHCM2)	113250	48.4883	IncFIB	-	-	-	Non-mobilizable	IncFIB	129
Escherichia coli	Bacteria;Proteobacteria;Gammaproteobacteria	null	S56	SAMN03252458	PRJNA269191	GCA_001901445.1	Complete	4.99252	50.8244	chromosome:NZ_CP010242.1/CP010242.1; plasmid A:NZ_CP010243.1/CP010243.1; plasmid B:NZ_CP010244.1/CP010244.1; plasmid C:NZ_CP010245.1/CP010245.1		4	4548	2016-12-12T00:00:00Z	ftp://ftp.ncbi.nlm.nih.gov/genomes/all/GCA/001/901/445/GCA_001901445.1_ASM190144v1	ftp://ftp.ncbi.nlm.nih.gov/genomes/all/GCF/001/901/445/GCF_001901445.1_ASM190144v1	MIGS Cultured Bacterial/Archaeal	0	environmental/other	0	0	unknown	S56	NZ_CP010245.1	NZ_CP010245	CP010245.1	plasmid C	NZ_CP010242.1	3501	adk(6)	fumC(95)	gyrB(15)	icd(18)	mdh(11)	purA(8)	recA(6)	B1	IncQ1	7618	62.8774	IncQ1	MOBQ	-	MOBQ	Mobilizable	IncQ1	10
Escherichia coli O157:H7 str. SS52	Bacteria;Proteobacteria;Gammaproteobacteria	null	SS52	SAMN03265100	PRJNA201344	GCA_000803705.1	Complete	5.58343	50.4559	chromosome:NZ_CP010304.1/CP010304.1; plasmid p0157:NZ_CP010305.1/CP010305.1		2	5312	2014-12-18T00:00:00Z	ftp://ftp.ncbi.nlm.nih.gov/genomes/all/GCA/000/803/705/GCA_000803705.1_ASM80370v1	ftp://ftp.ncbi.nlm.nih.gov/genomes/all/GCF/000/803/705/GCF_000803705.1_ASM80370v1	Pathogen: environmental/food/other	40330	environmental/other	USA: Western States	0	animal	SS52	NZ_CP010305.1	NZ_CP010305	CP010305.1	plasmid p0157	NZ_CP010304.1	11	adk(12)	fumC(12)	gyrB(8)	icd(12)	mdh(15)	purA(2)	recA(2)	E	IncFIB(AP001918);IncFIA;IncFII	94730	47.8708	IncFIB,IncFIA,IncFII,IncFIIA	MOBP	-	-	Mobilizable	IncFIB	92
Escherichia coli	Bacteria;Proteobacteria;Gammaproteobacteria	null	789	SAMN03083542	PRJNA262513	GCA_000819645.1	Complete	5.27307	50.7866	chromosome:NZ_CP010315.1/CP010315.1; plasmid pAPEC-O78-2:NZ_CP010317.1/CP010317.1; plasmid pAPEC-O78-3:NZ_CP010318.1/CP010318.1; plasmid pAPEC-O78-ColV:NZ_CP010316.1/CP010316.1		4	4773	2015-01-16T00:00:00Z	ftp://ftp.ncbi.nlm.nih.gov/genomes/all/GCA/000/819/645/GCA_000819645.1_ASM81964v1	ftp://ftp.ncbi.nlm.nih.gov/genomes/all/GCF/000/819/645/GCF_000819645.1_ASM81964v1	Microbe	1990	environmental/other	Israel	0	animal	789	NZ_CP010316.1	NZ_CP010316	CP010316.1	plasmid pAPEC-O78-ColV	NZ_CP010315.1	88	adk(6)	fumC(4)	gyrB(12)	icd(1)	mdh(20)	purA(12)	recA(7)	C	IncFIB(AP001918);IncFII	144859	50.4318	IncFIB,IncFII,IncFIIA	MOBP,MOBF	MPF_F	MOBF	Conjugative	IncFIB	146
Escherichia coli	Bacteria;Proteobacteria;Gammaproteobacteria	null	789	SAMN03083542	PRJNA262513	GCA_000819645.1	Complete	5.27307	50.7866	chromosome:NZ_CP010315.1/CP010315.1; plasmid pAPEC-O78-2:NZ_CP010317.1/CP010317.1; plasmid pAPEC-O78-3:NZ_CP010318.1/CP010318.1; plasmid pAPEC-O78-ColV:NZ_CP010316.1/CP010316.1		4	4773	2015-01-16T00:00:00Z	ftp://ftp.ncbi.nlm.nih.gov/genomes/all/GCA/000/819/645/GCA_000819645.1_ASM81964v1	ftp://ftp.ncbi.nlm.nih.gov/genomes/all/GCF/000/819/645/GCF_000819645.1_ASM81964v1	Microbe	1990	environmental/other	Israel	0	animal	789	NZ_CP010317.1	NZ_CP010317	CP010317.1	plasmid pAPEC-O78-2	NZ_CP010315.1	88	adk(6)	fumC(4)	gyrB(12)	icd(1)	mdh(20)	purA(12)	recA(7)	C	IncI1	106397	50.7044	IncI1	MOBP	MPF_I	MOBP	Conjugative	IncI1	117
Escherichia coli	Bacteria;Proteobacteria;Gammaproteobacteria	null	789	SAMN03083542	PRJNA262513	GCA_000819645.1	Complete	5.27307	50.7866	chromosome:NZ_CP010315.1/CP010315.1; plasmid pAPEC-O78-2:NZ_CP010317.1/CP010317.1; plasmid pAPEC-O78-3:NZ_CP010318.1/CP010318.1; plasmid pAPEC-O78-ColV:NZ_CP010316.1/CP010316.1		4	4773	2015-01-16T00:00:00Z	ftp://ftp.ncbi.nlm.nih.gov/genomes/all/GCA/000/819/645/GCA_000819645.1_ASM81964v1	ftp://ftp.ncbi.nlm.nih.gov/genomes/all/GCF/000/819/645/GCF_000819645.1_ASM81964v1	Microbe	1990	environmental/other	Israel	0	animal	789	NZ_CP010318.1	NZ_CP010318	CP010318.1	plasmid pAPEC-O78-3	NZ_CP010315.1	88	adk(6)	fumC(4)	gyrB(12)	icd(1)	mdh(20)	purA(12)	recA(7)	C	ColRNAI	4599	50.4457	ColRNAI_rep_cluster_1857	MOBP	-	MOBP	Mobilizable	ColRNAI	4
Escherichia coli ECC-1470	Bacteria;Proteobacteria;Gammaproteobacteria	null	ECC-1470	SAMN02949644	PRJNA257276	GCA_000831565.1	Complete	4.90381	50.7469	chromosome:NZ_CP010344.1/CP010344.1; plasmid pECC-1470_100:NZ_CP010345.1/CP010345.1		2	4486	2015-02-03T00:00:00Z	ftp://ftp.ncbi.nlm.nih.gov/genomes/all/GCA/000/831/565/GCA_000831565.1_ASM83156v1	ftp://ftp.ncbi.nlm.nih.gov/genomes/all/GCF/000/831/565/GCF_000831565.1_ASM83156v1	Microbe	0	environmental/other	USA: New York State	Bos taurus	animal	ECC-1470	NZ_CP010345.1	NZ_CP010345	CP010345.1	plasmid pECC-1470_100	NZ_CP010344.1	847	adk(6)	fumC(6)	gyrB(5)	icd(26)	mdh(9)	purA(13)	recA(98)	B1	IncFIB(AP001918);IncFIA;IncFII(pSE11)	100061	48.2416	IncFIIA,IncFIB,IncFIA	MOBF	MPF_F	-	Conjugative	IncFIB;IncFIA	106
Escherichia coli	Bacteria;Proteobacteria;Gammaproteobacteria	null	6409	SAMN03263950	PRJNA270222	GCA_000814145.2	Complete	5.1065	50.9086	chromosome:NZ_CP010371.1/CP010371.1; plasmid p6409-151.583kb:NZ_CP010372.1/CP010372.1; plasmid p6409-202.186kb:NZ_CP010373.2/CP010373.2		3	4749	2015-01-05T00:00:00Z	ftp://ftp.ncbi.nlm.nih.gov/genomes/all/GCA/000/814/145/GCA_000814145.2_ASM81414v2	ftp://ftp.ncbi.nlm.nih.gov/genomes/all/GCF/000/814/145/GCF_000814145.2_ASM81414v2	Pathogen: clinical or host-associated	2012	clinical	Colombia	Homo sapiens	stool, blood & tissue, unspecified	6409	NZ_CP010372.1	NZ_CP010372	CP010372.1	plasmid p6409-151.583kb	NZ_CP010371.1	10	adk(10)	fumC(11)	gyrB(4)	icd(8)	mdh(8)	purA(8)	recA(2)	A	IncFIB(AP001918);IncFIC(FII);IncFIA;IncFII	151583	51.9405	IncFIA,IncFII,IncFIIA,IncFIB	MOBF	MPF_F	MOBF	Conjugative	IncFIA;IncFIC;IncFIB	174
Escherichia coli	Bacteria;Proteobacteria;Gammaproteobacteria	null	6409	SAMN03263950	PRJNA270222	GCA_000814145.2	Complete	5.1065	50.9086	chromosome:NZ_CP010371.1/CP010371.1; plasmid p6409-151.583kb:NZ_CP010372.1/CP010372.1; plasmid p6409-202.186kb:NZ_CP010373.2/CP010373.2		3	4749	2015-01-05T00:00:00Z	ftp://ftp.ncbi.nlm.nih.gov/genomes/all/GCA/000/814/145/GCA_000814145.2_ASM81414v2	ftp://ftp.ncbi.nlm.nih.gov/genomes/all/GCF/000/814/145/GCF_000814145.2_ASM81414v2	Pathogen: clinical or host-associated	2012	clinical	Colombia	Homo sapiens	stool, blood & tissue, unspecified	6409	NZ_CP010373.2	NZ_CP010373	CP010373.2	plasmid p6409-202.186kb	NZ_CP010371.1	10	adk(10)	fumC(11)	gyrB(4)	icd(8)	mdh(8)	purA(8)	recA(2)	A	IncA/C2	193908	52.8276	IncA/C2	MOBH	MPF_F	MOBH	Conjugative	IncA/C2	233
Escherichia coli	Bacteria;Proteobacteria;Gammaproteobacteria	null	MNCRE44	SAMN03287565	PRJNA272863	GCA_000931565.1	Complete	5.29227	50.786	chromosome:NZ_CP010876.1/CP010876.1; plasmid pMNCRE44_1:NZ_CP010877.1/CP010877.1; plasmid pMNCRE44_2:NZ_CP010878.1/CP010878.1; plasmid pMNCRE44_3:NZ_CP010879.1/CP010879.1; plasmid pMNCRE44_4:NZ_CP010880.1/CP010880.1; plasmid pMNCRE44_5:NZ_CP010881.1/CP010881.1; plasmid pMNCRE44_6:NZ_CP010882.1/CP010882.1		7	4916	2015-02-23T00:00:00Z	ftp://ftp.ncbi.nlm.nih.gov/genomes/all/GCA/000/931/565/GCA_000931565.1_ASM93156v1	ftp://ftp.ncbi.nlm.nih.gov/genomes/all/GCF/000/931/565/GCF_000931565.1_ASM93156v1	Pathogen: clinical or host-associated	2012-04	clinical	USA: Minnesota	Homo sapiens	stool, blood & tissue, unspecified	MNCRE44	NZ_CP010877.1	NZ_CP010877	CP010877.1	plasmid pMNCRE44_1	NZ_CP010876.1	131	adk(53)	fumC(40)	gyrB(47)	icd(13)	mdh(36)	purA(28)	recA(29)	B2	Col(MG828)	1506	50.1992	-	-	-	-	Non-mobilizable	NA	1
Escherichia coli	Bacteria;Proteobacteria;Gammaproteobacteria	null	MNCRE44	SAMN03287565	PRJNA272863	GCA_000931565.1	Complete	5.29227	50.786	chromosome:NZ_CP010876.1/CP010876.1; plasmid pMNCRE44_1:NZ_CP010877.1/CP010877.1; plasmid pMNCRE44_2:NZ_CP010878.1/CP010878.1; plasmid pMNCRE44_3:NZ_CP010879.1/CP010879.1; plasmid pMNCRE44_4:NZ_CP010880.1/CP010880.1; plasmid pMNCRE44_5:NZ_CP010881.1/CP010881.1; plasmid pMNCRE44_6:NZ_CP010882.1/CP010882.1		7	4916	2015-02-23T00:00:00Z	ftp://ftp.ncbi.nlm.nih.gov/genomes/all/GCA/000/931/565/GCA_000931565.1_ASM93156v1	ftp://ftp.ncbi.nlm.nih.gov/genomes/all/GCF/000/931/565/GCF_000931565.1_ASM93156v1	Pathogen: clinical or host-associated	2012-04	clinical	USA: Minnesota	Homo sapiens	stool, blood & tissue, unspecified	MNCRE44	NZ_CP010878.1	NZ_CP010878	CP010878.1	plasmid pMNCRE44_2	NZ_CP010876.1	131	adk(53)	fumC(40)	gyrB(47)	icd(13)	mdh(36)	purA(28)	recA(29)	B2	Col8282	4088	49.8777	rep_cluster_1778	MOBQ	-	MOBQ,MOBQ	Mobilizable	Col8282	2
Escherichia coli	Bacteria;Proteobacteria;Gammaproteobacteria	null	MNCRE44	SAMN03287565	PRJNA272863	GCA_000931565.1	Complete	5.29227	50.786	chromosome:NZ_CP010876.1/CP010876.1; plasmid pMNCRE44_1:NZ_CP010877.1/CP010877.1; plasmid pMNCRE44_2:NZ_CP010878.1/CP010878.1; plasmid pMNCRE44_3:NZ_CP010879.1/CP010879.1; plasmid pMNCRE44_4:NZ_CP010880.1/CP010880.1; plasmid pMNCRE44_5:NZ_CP010881.1/CP010881.1; plasmid pMNCRE44_6:NZ_CP010882.1/CP010882.1		7	4916	2015-02-23T00:00:00Z	ftp://ftp.ncbi.nlm.nih.gov/genomes/all/GCA/000/931/565/GCA_000931565.1_ASM93156v1	ftp://ftp.ncbi.nlm.nih.gov/genomes/all/GCF/000/931/565/GCF_000931565.1_ASM93156v1	Pathogen: clinical or host-associated	2012-04	clinical	USA: Minnesota	Homo sapiens	stool, blood & tissue, unspecified	MNCRE44	NZ_CP010879.1	NZ_CP010879	CP010879.1	plasmid pMNCRE44_3	NZ_CP010876.1	131	adk(53)	fumC(40)	gyrB(47)	icd(13)	mdh(36)	purA(28)	recA(29)	B2	Col156	5167	47.5131	ColRNAI_rep_cluster_1291	MOBQ	-	-	Mobilizable	Col156	5
Escherichia coli	Bacteria;Proteobacteria;Gammaproteobacteria	null	MNCRE44	SAMN03287565	PRJNA272863	GCA_000931565.1	Complete	5.29227	50.786	chromosome:NZ_CP010876.1/CP010876.1; plasmid pMNCRE44_1:NZ_CP010877.1/CP010877.1; plasmid pMNCRE44_2:NZ_CP010878.1/CP010878.1; plasmid pMNCRE44_3:NZ_CP010879.1/CP010879.1; plasmid pMNCRE44_4:NZ_CP010880.1/CP010880.1; plasmid pMNCRE44_5:NZ_CP010881.1/CP010881.1; plasmid pMNCRE44_6:NZ_CP010882.1/CP010882.1		7	4916	2015-02-23T00:00:00Z	ftp://ftp.ncbi.nlm.nih.gov/genomes/all/GCA/000/931/565/GCA_000931565.1_ASM93156v1	ftp://ftp.ncbi.nlm.nih.gov/genomes/all/GCF/000/931/565/GCF_000931565.1_ASM93156v1	Pathogen: clinical or host-associated	2012-04	clinical	USA: Minnesota	Homo sapiens	stool, blood & tissue, unspecified	MNCRE44	NZ_CP010880.1	NZ_CP010880	CP010880.1	plasmid pMNCRE44_4	NZ_CP010876.1	131	adk(53)	fumC(40)	gyrB(47)	icd(13)	mdh(36)	purA(28)	recA(29)	B2	IncX4	30855	41.776	IncX4	MOBP	MPF_T	-	Conjugative	IncX4	45
Escherichia coli	Bacteria;Proteobacteria;Gammaproteobacteria	null	MNCRE44	SAMN03287565	PRJNA272863	GCA_000931565.1	Complete	5.29227	50.786	chromosome:NZ_CP010876.1/CP010876.1; plasmid pMNCRE44_1:NZ_CP010877.1/CP010877.1; plasmid pMNCRE44_2:NZ_CP010878.1/CP010878.1; plasmid pMNCRE44_3:NZ_CP010879.1/CP010879.1; plasmid pMNCRE44_4:NZ_CP010880.1/CP010880.1; plasmid pMNCRE44_5:NZ_CP010881.1/CP010881.1; plasmid pMNCRE44_6:NZ_CP010882.1/CP010882.1		7	4916	2015-02-23T00:00:00Z	ftp://ftp.ncbi.nlm.nih.gov/genomes/all/GCA/000/931/565/GCA_000931565.1_ASM93156v1	ftp://ftp.ncbi.nlm.nih.gov/genomes/all/GCF/000/931/565/GCF_000931565.1_ASM93156v1	Pathogen: clinical or host-associated	2012-04	clinical	USA: Minnesota	Homo sapiens	stool, blood & tissue, unspecified	MNCRE44	NZ_CP010881.1	NZ_CP010881	CP010881.1	plasmid pMNCRE44_5	NZ_CP010876.1	131	adk(53)	fumC(40)	gyrB(47)	icd(13)	mdh(36)	purA(28)	recA(29)	B2	IncX3;FIA(pBK30683)	116803	52.1605	IncFIA,IncX3	MOBP	MPF_T	-	Conjugative	IncFIA;IncX3	135
Escherichia coli	Bacteria;Proteobacteria;Gammaproteobacteria	null	MNCRE44	SAMN03287565	PRJNA272863	GCA_000931565.1	Complete	5.29227	50.786	chromosome:NZ_CP010876.1/CP010876.1; plasmid pMNCRE44_1:NZ_CP010877.1/CP010877.1; plasmid pMNCRE44_2:NZ_CP010878.1/CP010878.1; plasmid pMNCRE44_3:NZ_CP010879.1/CP010879.1; plasmid pMNCRE44_4:NZ_CP010880.1/CP010880.1; plasmid pMNCRE44_5:NZ_CP010881.1/CP010881.1; plasmid pMNCRE44_6:NZ_CP010882.1/CP010882.1		7	4916	2015-02-23T00:00:00Z	ftp://ftp.ncbi.nlm.nih.gov/genomes/all/GCA/000/931/565/GCA_000931565.1_ASM93156v1	ftp://ftp.ncbi.nlm.nih.gov/genomes/all/GCF/000/931/565/GCF_000931565.1_ASM93156v1	Pathogen: clinical or host-associated	2012-04	clinical	USA: Minnesota	Homo sapiens	stool, blood & tissue, unspecified	MNCRE44	NZ_CP010882.1	NZ_CP010882	CP010882.1	plasmid pMNCRE44_6	NZ_CP010876.1	131	adk(53)	fumC(40)	gyrB(47)	icd(13)	mdh(36)	purA(28)	recA(29)	B2	IncFIB(AP001918);IncFIA;IncFII(pRSB107);Col156	122966	51.2654	IncFIA,IncFIIA,IncFII,IncFIB,ColRNAI_rep_cluster_1291	MOBF	MPF_F	MOBF	Conjugative	IncFIA;IncFII;IncFIB;Col156	151
Escherichia coli	Bacteria;Proteobacteria;Gammaproteobacteria	null	CI5	SAMN03390066	PRJNA277394	GCA_000971615.1	Complete	5.09264	50.6576	chromosome:NZ_CP011018.1/CP011018.1; plasmid unnamed:NZ_CP011019.1/CP011019.1		2	4709	2015-04-13T00:00:00Z	ftp://ftp.ncbi.nlm.nih.gov/genomes/all/GCA/000/971/615/GCA_000971615.1_ASM97161v1	ftp://ftp.ncbi.nlm.nih.gov/genomes/all/GCF/000/971/615/GCF_000971615.1_ASM97161v1	Microbe	0	clinical	0	Homo sapiens	unknown	CI5	NZ_CP011019.1	NZ_CP011019	CP011019.1	plasmid unnamed	NZ_CP011018.1	5082	adk(6)	fumC(4)	gyrB(3)	icd(18)	mdh(11)	purA(8)	recA(2)	B1	IncFIB(AP001918);IncFII(pCoo)	207265	47.3129	IncFIIA,IncFII,IncFIB	MOBF	MPF_F	MOBF	Conjugative	IncFIB	208
Escherichia coli VR50	Bacteria;Proteobacteria;Gammaproteobacteria	null	VR50	SAMN03371467	PRJEA61445	GCA_000968515.1	Complete	5.19607	50.785	chromosome:NZ_CP011134.1/CP011134.1; plasmid pVR50A:NZ_CP011135.1/CP011135.1; plasmid pVR50B:NZ_CP011136.1/CP011136.1; plasmid pVR50C:NZ_CP011137.1/CP011137.1; plasmid pVR50D:NZ_CP011138.1/CP011138.1; plasmid pVR50E:NZ_CP011139.1/CP011139.1; plasmid pVR50F:NZ_CP011140.1/CP011140.1; plasmid pVR50G:NZ_CP011141.1/CP011141.1; plasmid pVR50H:NZ_CP011142.1/CP011142.1; plasmid pVR50I:NZ_CP011143.1/CP011…		10	4728	2015-04-02T00:00:00Z	ftp://ftp.ncbi.nlm.nih.gov/genomes/all/GCA/000/968/515/GCA_000968515.1_ASM96851v1	ftp://ftp.ncbi.nlm.nih.gov/genomes/all/GCF/000/968/515/GCF_000968515.1_ASM96851v1	Microbe	0	clinical	0	Homo sapiens	stool, blood & tissue, unspecified	VR50	NZ_CP011135.1	NZ_CP011135	CP011135.1	plasmid pVR50A	NZ_CP011134.1	10	adk(10)	fumC(11)	gyrB(4)	icd(8)	mdh(8)	purA(8)	recA(2)	A	IncFII	70533	52.3301	IncFIIA,IncFII	MOBF	MPF_F	MOBP	Conjugative	IncFII	82
Escherichia coli VR50	Bacteria;Proteobacteria;Gammaproteobacteria	null	VR50	SAMN03371467	PRJEA61445	GCA_000968515.1	Complete	5.19607	50.785	chromosome:NZ_CP011134.1/CP011134.1; plasmid pVR50A:NZ_CP011135.1/CP011135.1; plasmid pVR50B:NZ_CP011136.1/CP011136.1; plasmid pVR50C:NZ_CP011137.1/CP011137.1; plasmid pVR50D:NZ_CP011138.1/CP011138.1; plasmid pVR50E:NZ_CP011139.1/CP011139.1; plasmid pVR50F:NZ_CP011140.1/CP011140.1; plasmid pVR50G:NZ_CP011141.1/CP011141.1; plasmid pVR50H:NZ_CP011142.1/CP011142.1; plasmid pVR50I:NZ_CP011143.1/CP011…		10	4728	2015-04-02T00:00:00Z	ftp://ftp.ncbi.nlm.nih.gov/genomes/all/GCA/000/968/515/GCA_000968515.1_ASM96851v1	ftp://ftp.ncbi.nlm.nih.gov/genomes/all/GCF/000/968/515/GCF_000968515.1_ASM96851v1	Microbe	0	clinical	0	Homo sapiens	stool, blood & tissue, unspecified	VR50	NZ_CP011136.1	NZ_CP011136	CP011136.1	plasmid pVR50B	NZ_CP011134.1	10	adk(10)	fumC(11)	gyrB(4)	icd(8)	mdh(8)	purA(8)	recA(2)	A	IncFIB(AP001918);IncFII(pCoo);Col156	97864	49.5269	IncFIB,ColRNAI_rep_cluster_1291,IncFII	MOBP,MOBF	-	-	Mobilizable	IncFIB;Col156;IncFIC	106
Escherichia coli VR50	Bacteria;Proteobacteria;Gammaproteobacteria	null	VR50	SAMN03371467	PRJEA61445	GCA_000968515.1	Complete	5.19607	50.785	chromosome:NZ_CP011134.1/CP011134.1; plasmid pVR50A:NZ_CP011135.1/CP011135.1; plasmid pVR50B:NZ_CP011136.1/CP011136.1; plasmid pVR50C:NZ_CP011137.1/CP011137.1; plasmid pVR50D:NZ_CP011138.1/CP011138.1; plasmid pVR50E:NZ_CP011139.1/CP011139.1; plasmid pVR50F:NZ_CP011140.1/CP011140.1; plasmid pVR50G:NZ_CP011141.1/CP011141.1; plasmid pVR50H:NZ_CP011142.1/CP011142.1; plasmid pVR50I:NZ_CP011143.1/CP011…		10	4728	2015-04-02T00:00:00Z	ftp://ftp.ncbi.nlm.nih.gov/genomes/all/GCA/000/968/515/GCA_000968515.1_ASM96851v1	ftp://ftp.ncbi.nlm.nih.gov/genomes/all/GCF/000/968/515/GCF_000968515.1_ASM96851v1	Microbe	0	clinical	0	Homo sapiens	stool, blood & tissue, unspecified	VR50	NZ_CP011137.1	NZ_CP011137	CP011137.1	plasmid pVR50C	NZ_CP011134.1	10	adk(10)	fumC(11)	gyrB(4)	icd(8)	mdh(8)	purA(8)	recA(2)	A	ColRNAI	6989	47.5891	ColRNAI_rep_cluster_1857	MOBP	-	MOBP	Mobilizable	ColRNAI	6
Escherichia coli VR50	Bacteria;Proteobacteria;Gammaproteobacteria	null	VR50	SAMN03371467	PRJEA61445	GCA_000968515.1	Complete	5.19607	50.785	chromosome:NZ_CP011134.1/CP011134.1; plasmid pVR50A:NZ_CP011135.1/CP011135.1; plasmid pVR50B:NZ_CP011136.1/CP011136.1; plasmid pVR50C:NZ_CP011137.1/CP011137.1; plasmid pVR50D:NZ_CP011138.1/CP011138.1; plasmid pVR50E:NZ_CP011139.1/CP011139.1; plasmid pVR50F:NZ_CP011140.1/CP011140.1; plasmid pVR50G:NZ_CP011141.1/CP011141.1; plasmid pVR50H:NZ_CP011142.1/CP011142.1; plasmid pVR50I:NZ_CP011143.1/CP011…		10	4728	2015-04-02T00:00:00Z	ftp://ftp.ncbi.nlm.nih.gov/genomes/all/GCA/000/968/515/GCA_000968515.1_ASM96851v1	ftp://ftp.ncbi.nlm.nih.gov/genomes/all/GCF/000/968/515/GCF_000968515.1_ASM96851v1	Microbe	0	clinical	0	Homo sapiens	stool, blood & tissue, unspecified	VR50	NZ_CP011138.1	NZ_CP011138	CP011138.1	plasmid pVR50D	NZ_CP011134.1	10	adk(10)	fumC(11)	gyrB(4)	icd(8)	mdh(8)	purA(8)	recA(2)	A	ColRNAI	5631	47.3273	ColRNAI_rep_cluster_1857	MOBP	-	MOBP	Mobilizable	ColRNAI	6
Escherichia coli VR50	Bacteria;Proteobacteria;Gammaproteobacteria	null	VR50	SAMN03371467	PRJEA61445	GCA_000968515.1	Complete	5.19607	50.785	chromosome:NZ_CP011134.1/CP011134.1; plasmid pVR50A:NZ_CP011135.1/CP011135.1; plasmid pVR50B:NZ_CP011136.1/CP011136.1; plasmid pVR50C:NZ_CP011137.1/CP011137.1; plasmid pVR50D:NZ_CP011138.1/CP011138.1; plasmid pVR50E:NZ_CP011139.1/CP011139.1; plasmid pVR50F:NZ_CP011140.1/CP011140.1; plasmid pVR50G:NZ_CP011141.1/CP011141.1; plasmid pVR50H:NZ_CP011142.1/CP011142.1; plasmid pVR50I:NZ_CP011143.1/CP011…		10	4728	2015-04-02T00:00:00Z	ftp://ftp.ncbi.nlm.nih.gov/genomes/all/GCA/000/968/515/GCA_000968515.1_ASM96851v1	ftp://ftp.ncbi.nlm.nih.gov/genomes/all/GCF/000/968/515/GCF_000968515.1_ASM96851v1	Microbe	0	clinical	0	Homo sapiens	stool, blood & tissue, unspecified	VR50	NZ_CP011139.1	NZ_CP011139	CP011139.1	plasmid pVR50E	NZ_CP011134.1	10	adk(10)	fumC(11)	gyrB(4)	icd(8)	mdh(8)	purA(8)	recA(2)	A	Col156	5164	47.5019	ColRNAI_rep_cluster_1291	MOBQ	-	-	Mobilizable	Col156	5
Escherichia coli VR50	Bacteria;Proteobacteria;Gammaproteobacteria	null	VR50	SAMN03371467	PRJEA61445	GCA_000968515.1	Complete	5.19607	50.785	chromosome:NZ_CP011134.1/CP011134.1; plasmid pVR50A:NZ_CP011135.1/CP011135.1; plasmid pVR50B:NZ_CP011136.1/CP011136.1; plasmid pVR50C:NZ_CP011137.1/CP011137.1; plasmid pVR50D:NZ_CP011138.1/CP011138.1; plasmid pVR50E:NZ_CP011139.1/CP011139.1; plasmid pVR50F:NZ_CP011140.1/CP011140.1; plasmid pVR50G:NZ_CP011141.1/CP011141.1; plasmid pVR50H:NZ_CP011142.1/CP011142.1; plasmid pVR50I:NZ_CP011143.1/CP011…		10	4728	2015-04-02T00:00:00Z	ftp://ftp.ncbi.nlm.nih.gov/genomes/all/GCA/000/968/515/GCA_000968515.1_ASM96851v1	ftp://ftp.ncbi.nlm.nih.gov/genomes/all/GCF/000/968/515/GCF_000968515.1_ASM96851v1	Microbe	0	clinical	0	Homo sapiens	stool, blood & tissue, unspecified	VR50	NZ_CP011140.1	NZ_CP011140	CP011140.1	plasmid pVR50F	NZ_CP011134.1	10	adk(10)	fumC(11)	gyrB(4)	icd(8)	mdh(8)	purA(8)	recA(2)	A	Col8282	4075	50.1595	rep_cluster_1778	MOBQ	-	MOBQ,MOBQ	Mobilizable	Col8282	3
Escherichia coli VR50	Bacteria;Proteobacteria;Gammaproteobacteria	null	VR50	SAMN03371467	PRJEA61445	GCA_000968515.1	Complete	5.19607	50.785	chromosome:NZ_CP011134.1/CP011134.1; plasmid pVR50A:NZ_CP011135.1/CP011135.1; plasmid pVR50B:NZ_CP011136.1/CP011136.1; plasmid pVR50C:NZ_CP011137.1/CP011137.1; plasmid pVR50D:NZ_CP011138.1/CP011138.1; plasmid pVR50E:NZ_CP011139.1/CP011139.1; plasmid pVR50F:NZ_CP011140.1/CP011140.1; plasmid pVR50G:NZ_CP011141.1/CP011141.1; plasmid pVR50H:NZ_CP011142.1/CP011142.1; plasmid pVR50I:NZ_CP011143.1/CP011…		10	4728	2015-04-02T00:00:00Z	ftp://ftp.ncbi.nlm.nih.gov/genomes/all/GCA/000/968/515/GCA_000968515.1_ASM96851v1	ftp://ftp.ncbi.nlm.nih.gov/genomes/all/GCF/000/968/515/GCF_000968515.1_ASM96851v1	Microbe	0	clinical	0	Homo sapiens	stool, blood & tissue, unspecified	VR50	NZ_CP011141.1	NZ_CP011141	CP011141.1	plasmid pVR50G	NZ_CP011134.1	10	adk(10)	fumC(11)	gyrB(4)	icd(8)	mdh(8)	purA(8)	recA(2)	A	Col(BS512)	2089	47.1517	Inc13	-	-	-	Non-mobilizable	Col(BS512)	2
Escherichia coli VR50	Bacteria;Proteobacteria;Gammaproteobacteria	null	VR50	SAMN03371467	PRJEA61445	GCA_000968515.1	Complete	5.19607	50.785	chromosome:NZ_CP011134.1/CP011134.1; plasmid pVR50A:NZ_CP011135.1/CP011135.1; plasmid pVR50B:NZ_CP011136.1/CP011136.1; plasmid pVR50C:NZ_CP011137.1/CP011137.1; plasmid pVR50D:NZ_CP011138.1/CP011138.1; plasmid pVR50E:NZ_CP011139.1/CP011139.1; plasmid pVR50F:NZ_CP011140.1/CP011140.1; plasmid pVR50G:NZ_CP011141.1/CP011141.1; plasmid pVR50H:NZ_CP011142.1/CP011142.1; plasmid pVR50I:NZ_CP011143.1/CP011…		10	4728	2015-04-02T00:00:00Z	ftp://ftp.ncbi.nlm.nih.gov/genomes/all/GCA/000/968/515/GCA_000968515.1_ASM96851v1	ftp://ftp.ncbi.nlm.nih.gov/genomes/all/GCF/000/968/515/GCF_000968515.1_ASM96851v1	Microbe	0	clinical	0	Homo sapiens	stool, blood & tissue, unspecified	VR50	NZ_CP011142.1	NZ_CP011142	CP011142.1	plasmid pVR50H	NZ_CP011134.1	10	adk(10)	fumC(11)	gyrB(4)	icd(8)	mdh(8)	purA(8)	recA(2)	A	ColpVC	1783	56.8704	ColRNAI_rep_cluster_1993	-	-	-	Non-mobilizable	ColpVC	1
Escherichia coli VR50	Bacteria;Proteobacteria;Gammaproteobacteria	null	VR50	SAMN03371467	PRJEA61445	GCA_000968515.1	Complete	5.19607	50.785	chromosome:NZ_CP011134.1/CP011134.1; plasmid pVR50A:NZ_CP011135.1/CP011135.1; plasmid pVR50B:NZ_CP011136.1/CP011136.1; plasmid pVR50C:NZ_CP011137.1/CP011137.1; plasmid pVR50D:NZ_CP011138.1/CP011138.1; plasmid pVR50E:NZ_CP011139.1/CP011139.1; plasmid pVR50F:NZ_CP011140.1/CP011140.1; plasmid pVR50G:NZ_CP011141.1/CP011141.1; plasmid pVR50H:NZ_CP011142.1/CP011142.1; plasmid pVR50I:NZ_CP011143.1/CP011…		10	4728	2015-04-02T00:00:00Z	ftp://ftp.ncbi.nlm.nih.gov/genomes/all/GCA/000/968/515/GCA_000968515.1_ASM96851v1	ftp://ftp.ncbi.nlm.nih.gov/genomes/all/GCF/000/968/515/GCF_000968515.1_ASM96851v1	Microbe	0	clinical	0	Homo sapiens	stool, blood & tissue, unspecified	VR50	NZ_CP011143.1	NZ_CP011143	CP011143.1	plasmid pVR50I	NZ_CP011134.1	10	adk(10)	fumC(11)	gyrB(4)	icd(8)	mdh(8)	purA(8)	recA(2)	A	Col(MG828)	1552	51.8686	ColRNAI_rep_cluster_1885	-	-	MOB_unknown,MOBP	Mobilizable	Col(MG828)	2
Escherichia coli O104:H4 str. C227-11	Bacteria;Proteobacteria;Gammaproteobacteria	null	C227-11	SAMN03856947	PRJNA281410	GCA_000986765.1	Complete	5.44601	50.6146	chromosome:NZ_CP011331.1/CP011331.1; plasmid unnamed:NZ_CP011335.1/CP011337.1; plasmid unnamed:NZ_CP011337.1/CP011335.1; plasmid unnamed:NZ_CP011333.1/CP011338.1; plasmid unnamed:NZ_CP011334.1/CP011335.1; plasmid unnamed:NZ_CP011332.1/CP011336.1; plasmid unnamed:NZ_CP011336.1/CP011332.1; plasmid unnamed:NZ_CP011338.1/CP011333.1		8	4967	2015-04-30T00:00:00Z	ftp://ftp.ncbi.nlm.nih.gov/genomes/all/GCA/000/986/765/GCA_000986765.1_ASM98676v1	ftp://ftp.ncbi.nlm.nih.gov/genomes/all/GCF/000/986/765/GCF_000986765.1_ASM98676v1	Generic	40681	clinical	Denmark	Homo sapiens	clinical	C227-11	NZ_CP011332.1	NZ_CP011332	CP011336.1	plasmid unnamed	NZ_CP011331.1	678	adk(6)	fumC(6)	gyrB(5)	icd(136)	mdh(9)	purA(7)	recA(7)	B1	IncFIB(AP001918);IncFII(pRSB107)	75079	47.1597	IncFIIA,IncFII,IncFIB	MOBF	-	MOBP	Mobilizable	IncFII;IncFIB	79
Escherichia coli O104:H4 str. C227-11	Bacteria;Proteobacteria;Gammaproteobacteria	null	C227-11	SAMN03856947	PRJNA281410	GCA_000986765.1	Complete	5.44601	50.6146	chromosome:NZ_CP011331.1/CP011331.1; plasmid unnamed:NZ_CP011335.1/CP011337.1; plasmid unnamed:NZ_CP011337.1/CP011335.1; plasmid unnamed:NZ_CP011333.1/CP011338.1; plasmid unnamed:NZ_CP011334.1/CP011335.1; plasmid unnamed:NZ_CP011332.1/CP011336.1; plasmid unnamed:NZ_CP011336.1/CP011332.1; plasmid unnamed:NZ_CP011338.1/CP011333.1		8	4967	2015-04-30T00:00:00Z	ftp://ftp.ncbi.nlm.nih.gov/genomes/all/GCA/000/986/765/GCA_000986765.1_ASM98676v1	ftp://ftp.ncbi.nlm.nih.gov/genomes/all/GCF/000/986/765/GCF_000986765.1_ASM98676v1	Generic	40681	clinical	Denmark	Homo sapiens	clinical	C227-11	NZ_CP011333.1	NZ_CP011333	CP011338.1	plasmid unnamed	NZ_CP011331.1	678	adk(6)	fumC(6)	gyrB(5)	icd(136)	mdh(9)	purA(7)	recA(7)	B1	IncI1-I(Gamma)	16948	47.7932	-	-	MPF_I	MOBP	Mobilizable	NA	17
Escherichia coli O104:H4 str. C227-11	Bacteria;Proteobacteria;Gammaproteobacteria	null	C227-11	SAMN03856947	PRJNA281410	GCA_000986765.1	Complete	5.44601	50.6146	chromosome:NZ_CP011331.1/CP011331.1; plasmid unnamed:NZ_CP011335.1/CP011337.1; plasmid unnamed:NZ_CP011337.1/CP011335.1; plasmid unnamed:NZ_CP011333.1/CP011338.1; plasmid unnamed:NZ_CP011334.1/CP011335.1; plasmid unnamed:NZ_CP011332.1/CP011336.1; plasmid unnamed:NZ_CP011336.1/CP011332.1; plasmid unnamed:NZ_CP011338.1/CP011333.1		8	4967	2015-04-30T00:00:00Z	ftp://ftp.ncbi.nlm.nih.gov/genomes/all/GCA/000/986/765/GCA_000986765.1_ASM98676v1	ftp://ftp.ncbi.nlm.nih.gov/genomes/all/GCF/000/986/765/GCF_000986765.1_ASM98676v1	Generic	40681	clinical	Denmark	Homo sapiens	clinical	C227-11	NZ_CP011334.1	NZ_CP011334	CP011335.1	plasmid unnamed	NZ_CP011331.1	678	adk(6)	fumC(6)	gyrB(5)	icd(136)	mdh(9)	purA(7)	recA(7)	B1	NONE_ID	2954	39.0995	-	-	-	-	Non-mobilizable	NA	6
Escherichia coli O104:H4 str. C227-11	Bacteria;Proteobacteria;Gammaproteobacteria	null	C227-11	SAMN03856947	PRJNA281410	GCA_000986765.1	Complete	5.44601	50.6146	chromosome:NZ_CP011331.1/CP011331.1; plasmid unnamed:NZ_CP011335.1/CP011337.1; plasmid unnamed:NZ_CP011337.1/CP011335.1; plasmid unnamed:NZ_CP011333.1/CP011338.1; plasmid unnamed:NZ_CP011334.1/CP011335.1; plasmid unnamed:NZ_CP011332.1/CP011336.1; plasmid unnamed:NZ_CP011336.1/CP011332.1; plasmid unnamed:NZ_CP011338.1/CP011333.1		8	4967	2015-04-30T00:00:00Z	ftp://ftp.ncbi.nlm.nih.gov/genomes/all/GCA/000/986/765/GCA_000986765.1_ASM98676v1	ftp://ftp.ncbi.nlm.nih.gov/genomes/all/GCF/000/986/765/GCF_000986765.1_ASM98676v1	Generic	40681	clinical	Denmark	Homo sapiens	clinical	C227-11	NZ_CP011335.1	NZ_CP011335	CP011337.1	plasmid unnamed	NZ_CP011331.1	678	adk(6)	fumC(6)	gyrB(5)	icd(136)	mdh(9)	purA(7)	recA(7)	B1	NONE_ID	7893	50.9946	-	-	-	-	Non-mobilizable	NA	11
Escherichia coli O104:H4 str. C227-11	Bacteria;Proteobacteria;Gammaproteobacteria	null	C227-11	SAMN03856947	PRJNA281410	GCA_000986765.1	Complete	5.44601	50.6146	chromosome:NZ_CP011331.1/CP011331.1; plasmid unnamed:NZ_CP011335.1/CP011337.1; plasmid unnamed:NZ_CP011337.1/CP011335.1; plasmid unnamed:NZ_CP011333.1/CP011338.1; plasmid unnamed:NZ_CP011334.1/CP011335.1; plasmid unnamed:NZ_CP011332.1/CP011336.1; plasmid unnamed:NZ_CP011336.1/CP011332.1; plasmid unnamed:NZ_CP011338.1/CP011333.1		8	4967	2015-04-30T00:00:00Z	ftp://ftp.ncbi.nlm.nih.gov/genomes/all/GCA/000/986/765/GCA_000986765.1_ASM98676v1	ftp://ftp.ncbi.nlm.nih.gov/genomes/all/GCF/000/986/765/GCF_000986765.1_ASM98676v1	Generic	40681	clinical	Denmark	Homo sapiens	clinical	C227-11	NZ_CP011336.1	NZ_CP011336	CP011332.1	plasmid unnamed	NZ_CP011331.1	678	adk(6)	fumC(6)	gyrB(5)	icd(136)	mdh(9)	purA(7)	recA(7)	B1	IncI1	18052	46.6486	IncI1	-	-	-	Non-mobilizable	IncI1	18
Escherichia coli O104:H4 str. C227-11	Bacteria;Proteobacteria;Gammaproteobacteria	null	C227-11	SAMN03856947	PRJNA281410	GCA_000986765.1	Complete	5.44601	50.6146	chromosome:NZ_CP011331.1/CP011331.1; plasmid unnamed:NZ_CP011335.1/CP011337.1; plasmid unnamed:NZ_CP011337.1/CP011335.1; plasmid unnamed:NZ_CP011333.1/CP011338.1; plasmid unnamed:NZ_CP011334.1/CP011335.1; plasmid unnamed:NZ_CP011332.1/CP011336.1; plasmid unnamed:NZ_CP011336.1/CP011332.1; plasmid unnamed:NZ_CP011338.1/CP011333.1		8	4967	2015-04-30T00:00:00Z	ftp://ftp.ncbi.nlm.nih.gov/genomes/all/GCA/000/986/765/GCA_000986765.1_ASM98676v1	ftp://ftp.ncbi.nlm.nih.gov/genomes/all/GCF/000/986/765/GCF_000986765.1_ASM98676v1	Generic	40681	clinical	Denmark	Homo sapiens	clinical	C227-11	NZ_CP011337.1	NZ_CP011337	CP011335.1	plasmid unnamed	NZ_CP011331.1	678	adk(6)	fumC(6)	gyrB(5)	icd(136)	mdh(9)	purA(7)	recA(7)	B1	NONE_ID	17818	50.4153	-	-	MPF_I	-	Non-mobilizable	NA	21
Escherichia coli O104:H4 str. C227-11	Bacteria;Proteobacteria;Gammaproteobacteria	null	C227-11	SAMN03856947	PRJNA281410	GCA_000986765.1	Complete	5.44601	50.6146	chromosome:NZ_CP011331.1/CP011331.1; plasmid unnamed:NZ_CP011335.1/CP011337.1; plasmid unnamed:NZ_CP011337.1/CP011335.1; plasmid unnamed:NZ_CP011333.1/CP011338.1; plasmid unnamed:NZ_CP011334.1/CP011335.1; plasmid unnamed:NZ_CP011332.1/CP011336.1; plasmid unnamed:NZ_CP011336.1/CP011332.1; plasmid unnamed:NZ_CP011338.1/CP011333.1		8	4967	2015-04-30T00:00:00Z	ftp://ftp.ncbi.nlm.nih.gov/genomes/all/GCA/000/986/765/GCA_000986765.1_ASM98676v1	ftp://ftp.ncbi.nlm.nih.gov/genomes/all/GCF/000/986/765/GCF_000986765.1_ASM98676v1	Generic	40681	clinical	Denmark	Homo sapiens	clinical	C227-11	NZ_CP011338.1	NZ_CP011338	CP011333.1	plasmid unnamed	NZ_CP011331.1	678	adk(6)	fumC(6)	gyrB(5)	icd(136)	mdh(9)	purA(7)	recA(7)	B1	IncI1	14400	47.7986	IncI1	-	-	-	Non-mobilizable	IncI1	11
Escherichia coli	Bacteria;Proteobacteria;Gammaproteobacteria	null	CFSAN029787	SAMN03612246	PRJNA243331	GCA_001007915.1	Complete	5.28895	50.4821	chromosome:NZ_CP011416.1/CP011416.1; plasmid pCFSAN029787_01:NZ_CP011417.1/CP011417.1; plasmid pCFSAN029787_02:NZ_CP011418.1/CP011418.1		3	4855	2015-05-15T00:00:00Z	ftp://ftp.ncbi.nlm.nih.gov/genomes/all/GCA/001/007/915/GCA_001007915.1_ASM100791v1	ftp://ftp.ncbi.nlm.nih.gov/genomes/all/GCF/001/007/915/GCF_001007915.1_ASM100791v1	Pathogen: clinical or host-associated	41014	clinical	Italy:Milan	Homo sapiens	stool, blood & tissue, unspecified	CFSAN029787	NZ_CP011417.1	NZ_CP011417	CP011417.1	plasmid pCFSAN029787_01	NZ_CP011416.1	99	adk(6)	fumC(4)	gyrB(22)	icd(18)	mdh(9)	purA(26)	recA(7)	B1	IncFII	293826	46.6153	IncFII,IncFIIA	MOBF	MPF_F	MOBF	Conjugative	NA	365
Escherichia coli	Bacteria;Proteobacteria;Gammaproteobacteria	null	CFSAN029787	SAMN03612246	PRJNA243331	GCA_001007915.1	Complete	5.28895	50.4821	chromosome:NZ_CP011416.1/CP011416.1; plasmid pCFSAN029787_01:NZ_CP011417.1/CP011417.1; plasmid pCFSAN029787_02:NZ_CP011418.1/CP011418.1		3	4855	2015-05-15T00:00:00Z	ftp://ftp.ncbi.nlm.nih.gov/genomes/all/GCA/001/007/915/GCA_001007915.1_ASM100791v1	ftp://ftp.ncbi.nlm.nih.gov/genomes/all/GCF/001/007/915/GCF_001007915.1_ASM100791v1	Pathogen: clinical or host-associated	41014	clinical	Italy:Milan	Homo sapiens	stool, blood & tissue, unspecified	CFSAN029787	NZ_CP011418.1	NZ_CP011418	CP011418.1	plasmid pCFSAN029787_02	NZ_CP011416.1	99	adk(6)	fumC(4)	gyrB(22)	icd(18)	mdh(9)	purA(26)	recA(7)	B1	IncFIB(AP001918);IncFII	47606	51.8485	IncFIB,IncQ1,IncFIIA,IncFII	MOBF	MPF_Unknown	-	Conjugative	IncFIB;IncFIC	52
Escherichia coli	Bacteria;Proteobacteria;Gammaproteobacteria	null	NCM3722	SAMN03659038	PRJNA284094	GCA_001043215.1	Complete	4.74559	50.7142	chromosome:NZ_CP011495.1/CP011495.1; plasmid F:NZ_CP011496.1/CP011496.1		2	4353	2015-06-30T00:00:00Z	ftp://ftp.ncbi.nlm.nih.gov/genomes/all/GCA/001/043/215/GCA_001043215.1_ASM104321v1	ftp://ftp.ncbi.nlm.nih.gov/genomes/all/GCF/001/043/215/GCF_001043215.1_ASM104321v1	Microbe	41783	clinical	USA: California	Homo sapiens	unknown	NCM3722	NZ_CP011496.1	NZ_CP011496	CP011496.1	plasmid F	NZ_CP011495.1	10	adk(10)	fumC(11)	gyrB(4)	icd(8)	mdh(8)	purA(8)	recA(2)	A	IncFIC(FII);IncFIA	67545	51.6678	IncFII,IncFIIA,IncFIA	MOBF	MPF_F	MOBF	Conjugative	IncFIC;IncFIA	74
Escherichia coli	Bacteria;Proteobacteria;Gammaproteobacteria	null	PSUO2	SAMN03783363	PRJNA287563	GCA_002215095.1	Complete	5.03526	50.5868	chromosome:NZ_CP011915.1/CP011915.1; plasmid pPSUO2:NZ_CP011916.1/CP011916.1		2	4545	2017-07-06T00:00:00Z	ftp://ftp.ncbi.nlm.nih.gov/genomes/all/GCA/002/215/095/GCA_002215095.1_ASM221509v1	ftp://ftp.ncbi.nlm.nih.gov/genomes/all/GCF/002/215/095/GCF_002215095.1_ASM221509v1	Pathogen: clinical or host-associated	2004	clinical	USA	Gallus gallus domesticus	stool, blood & tissue, unspecified	PSUO2	NZ_CP011916.1	NZ_CP011916	CP011916.1	plasmid pPSUO2	NZ_CP011915.1	141	adk(13)	fumC(52)	gyrB(10)	icd(14)	mdh(17)	purA(25)	recA(17)	B2	IncFIB(AP001918);IncFII(pRSB107)	110961	50.0401	IncFIB,IncFIIA,IncFII	MOBP,MOBF	MPF_F	-	Conjugative	IncFIB;IncFII	128
Escherichia coli	Bacteria;Proteobacteria;Gammaproteobacteria	null	PSUO78	SAMN03783370	PRJNA287566	GCA_002215115.1	Complete	5.23057	50.6686	chromosome:NZ_CP012112.1/CP012112.1; plasmid pPSUO78_1:NZ_CP012113.1/CP012113.1; plasmid pPSUO78_2:NZ_CP012114.1/CP012114.1		3	4416	2017-07-06T00:00:00Z	ftp://ftp.ncbi.nlm.nih.gov/genomes/all/GCA/002/215/115/GCA_002215115.1_ASM221511v1	ftp://ftp.ncbi.nlm.nih.gov/genomes/all/GCF/002/215/115/GCF_002215115.1_ASM221511v1	Pathogen: clinical or host-associated	2010	clinical	USA	Gallus gallus domesticus	stool, blood & tissue, unspecified	PSUO78	NZ_CP012113.1	NZ_CP012113	CP012113.1	plasmid pPSUO78_1	NZ_CP012112.1	5940	adk(20)	fumC(762)	gyrB(41)	icd(43)	mdh(5)	purA(32)	recA(2)	G	IncFIB(AP001918);IncFII	132464	49.5304	IncFIIA,IncFII,IncFIB	MOBF,MOBP	MPF_F	-	Conjugative	IncFIB	169
Escherichia coli	Bacteria;Proteobacteria;Gammaproteobacteria	null	PSUO78	SAMN03783370	PRJNA287566	GCA_002215115.1	Complete	5.23057	50.6686	chromosome:NZ_CP012112.1/CP012112.1; plasmid pPSUO78_1:NZ_CP012113.1/CP012113.1; plasmid pPSUO78_2:NZ_CP012114.1/CP012114.1		3	4416	2017-07-06T00:00:00Z	ftp://ftp.ncbi.nlm.nih.gov/genomes/all/GCA/002/215/115/GCA_002215115.1_ASM221511v1	ftp://ftp.ncbi.nlm.nih.gov/genomes/all/GCF/002/215/115/GCF_002215115.1_ASM221511v1	Pathogen: clinical or host-associated	2010	clinical	USA	Gallus gallus domesticus	stool, blood & tissue, unspecified	PSUO78	NZ_CP012114.1	NZ_CP012114	CP012114.1	plasmid pPSUO78_2	NZ_CP012112.1	5940	adk(20)	fumC(762)	gyrB(41)	icd(43)	mdh(5)	purA(32)	recA(2)	G	IncFIB(H89-PhagePlasmid)	109613	46.1296	rep_cluster_488	-	-	-	Non-mobilizable	NA	167
Escherichia coli	Bacteria;Proteobacteria;Gammaproteobacteria	null	GE3	SAMN03963234	PRJNA292044	GCA_003570765.1	Complete	5.03509	50.795	chromosome:NZ_CP012376.1/CP012376.1; plasmid pGE3:NZ_CP012377.1/CP012377.1		2	4654	2017-07-31T00:00:00Z	ftp://ftp.ncbi.nlm.nih.gov/genomes/all/GCA/003/570/765/GCA_003570765.1_ASM357076v1	ftp://ftp.ncbi.nlm.nih.gov/genomes/all/GCF/003/570/765/GCF_003570765.1_ASM357076v1	Microbe	missing	environmental/other	China	0	clinical	GE3	NZ_CP012377.1	NZ_CP012377	CP012377.1	plasmid pGE3	NZ_CP012376.1	56	adk(6)	fumC(4)	gyrB(4)	icd(18)	mdh(24)	purA(5)	recA(14)	B1	IncFIB(AP001918);IncFII	125121	50.5838	IncFIIA,IncFII,IncFIB	MOBF	MPF_F	-	Conjugative	IncFIB	121
Escherichia coli	Bacteria;Proteobacteria;Gammaproteobacteria	null	CFSAN004176	SAMN02688212	PRJNA241122	GCA_001721225.1	Complete	5.37647	50.4098	chromosome:NZ_CP014583.1/CP014583.1; plasmid pCFSAN004176G_02:NZ_CP012493.1/CP012493.1; plasmid pCFSAN004176P_01:NZ_CP012492.1/CP012492.1; plasmid pCFSAN004176P_03:NZ_CP012491.1/CP012491.1		4	5147	2016-09-07T00:00:00Z	ftp://ftp.ncbi.nlm.nih.gov/genomes/all/GCA/001/721/225/GCA_001721225.1_ASM172122v1	ftp://ftp.ncbi.nlm.nih.gov/genomes/all/GCF/001/721/225/GCF_001721225.1_ASM172122v1	Pathogen: clinical or host-associated	2003	clinical	USA	Homo sapiens	unknown	CFSAN004176	NZ_CP012491.1	NZ_CP012491	CP012491.1	plasmid pCFSAN004176P_03	NZ_CP014583.1	-	adk(437)	fumC(46)	gyrB(69)	icd(1)	mdh(~20)	purA(34)	recA(50)	A	IncY	95721	47.9613	IncY	-	-	-	Non-mobilizable	IncY	119
Escherichia coli	Bacteria;Proteobacteria;Gammaproteobacteria	null	CFSAN004176	SAMN02688212	PRJNA241122	GCA_001721225.1	Complete	5.37647	50.4098	chromosome:NZ_CP014583.1/CP014583.1; plasmid pCFSAN004176G_02:NZ_CP012493.1/CP012493.1; plasmid pCFSAN004176P_01:NZ_CP012492.1/CP012492.1; plasmid pCFSAN004176P_03:NZ_CP012491.1/CP012491.1		4	5147	2016-09-07T00:00:00Z	ftp://ftp.ncbi.nlm.nih.gov/genomes/all/GCA/001/721/225/GCA_001721225.1_ASM172122v1	ftp://ftp.ncbi.nlm.nih.gov/genomes/all/GCF/001/721/225/GCF_001721225.1_ASM172122v1	Pathogen: clinical or host-associated	2003	clinical	USA	Homo sapiens	unknown	CFSAN004176	NZ_CP012492.1	NZ_CP012492	CP012492.1	plasmid pCFSAN004176P_01	NZ_CP014583.1	-	adk(437)	fumC(46)	gyrB(69)	icd(1)	mdh(~20)	purA(34)	recA(50)	A	IncFII	34714	49.3058	IncFII,IncFIIA,rep_cluster_488	-	-	-	Non-mobilizable	NA	44
Escherichia coli	Bacteria;Proteobacteria;Gammaproteobacteria	null	CFSAN004176	SAMN02688212	PRJNA241122	GCA_001721225.1	Complete	5.37647	50.4098	chromosome:NZ_CP014583.1/CP014583.1; plasmid pCFSAN004176G_02:NZ_CP012493.1/CP012493.1; plasmid pCFSAN004176P_01:NZ_CP012492.1/CP012492.1; plasmid pCFSAN004176P_03:NZ_CP012491.1/CP012491.1		4	5147	2016-09-07T00:00:00Z	ftp://ftp.ncbi.nlm.nih.gov/genomes/all/GCA/001/721/225/GCA_001721225.1_ASM172122v1	ftp://ftp.ncbi.nlm.nih.gov/genomes/all/GCF/001/721/225/GCF_001721225.1_ASM172122v1	Pathogen: clinical or host-associated	2003	clinical	USA	Homo sapiens	unknown	CFSAN004176	NZ_CP012493.1	NZ_CP012493	CP012493.1	plasmid pCFSAN004176G_02	NZ_CP014583.1	-	adk(437)	fumC(46)	gyrB(69)	icd(1)	mdh(~20)	purA(34)	recA(50)	A	IncFII(pHN7A8)	52297	46.6069	IncFII,IncFIIA	-	-	-	Non-mobilizable	IncFII	65
Escherichia coli	Bacteria;Proteobacteria;Gammaproteobacteria	null	06-00048	SAMN02808332	PRJNA241122	GCA_001677475.1	Complete	5.7123	50.4203	chromosome:NZ_CP015229.1/CP015229.1; plasmid pCFSAN004178P_02:NZ_CP012498.1/CP012498.1		2	5524	2016-07-01T00:00:00Z	ftp://ftp.ncbi.nlm.nih.gov/genomes/all/GCA/001/677/475/GCA_001677475.1_ASM167747v1	ftp://ftp.ncbi.nlm.nih.gov/genomes/all/GCF/001/677/475/GCF_001677475.1_ASM167747v1	Pathogen: environmental/food/other	2006	environmental/other	USA:CA	0	produce / consumables	06-00048	NZ_CP012498.1	NZ_CP012498	CP012498.1	plasmid pCFSAN004178P_02	NZ_CP015229.1	1176	adk(146)	fumC(171)	gyrB(141)	icd(155)	mdh(118)	purA(120)	recA(107)	D	IncFIB(AP001918);IncFII(pSE11)	213847	45.8155	IncFII,IncFIIA,IncFIB	MOBF	MPF_F	MOBF	Conjugative	IncFIB	261
Escherichia coli	Bacteria;Proteobacteria;Gammaproteobacteria	null	GB089	SAMN02688215	PRJNA241122	GCA_001678965.1	Complete	5.45741	50.6153	chromosome:NZ_CP013663.1/CP013663.1; plasmid pCFSAN004181P:NZ_CP012499.1/CP012499.1		2	5196	2016-07-05T00:00:00Z	ftp://ftp.ncbi.nlm.nih.gov/genomes/all/GCA/001/678/965/GCA_001678965.1_ASM167896v1	ftp://ftp.ncbi.nlm.nih.gov/genomes/all/GCF/001/678/965/GCF_001678965.1_ASM167896v1	Pathogen: environmental/food/other	0	environmental/other	0	0	produce / consumables	GB089	NZ_CP012499.1	NZ_CP012499	CP012499.1	plasmid pCFSAN004181P	NZ_CP013663.1	718	adk(6)	fumC(19)	gyrB(3)	icd(26)	mdh(9)	purA(8)	recA(6)	B1	IncFIB(AP001918);IncFII(pSE11)	223952	46.2608	IncFIB,IncFIIA,IncFII	MOBF	MPF_F	MOBF	Conjugative	IncFIB	258
Escherichia coli	Bacteria;Proteobacteria;Gammaproteobacteria	null	09-00049	SAMN02808333	PRJNA241122	GCA_001677495.1	Complete	5.51185	50.5202	chromosome:NZ_CP015228.1/CP015228.1; plasmid pCFSAN004180G:NZ_CP012500.1/CP012500.1		2	5465	2016-07-01T00:00:00Z	ftp://ftp.ncbi.nlm.nih.gov/genomes/all/GCA/001/677/495/GCA_001677495.1_ASM167749v1	ftp://ftp.ncbi.nlm.nih.gov/genomes/all/GCF/001/677/495/GCF_001677495.1_ASM167749v1	Pathogen: environmental/food/other	2009	environmental/other	USA:MI	0	produce / consumables	09-00049	NZ_CP012500.1	NZ_CP012500	CP012500.1	plasmid pCFSAN004180G	NZ_CP015228.1	718	adk(6)	fumC(19)	gyrB(3)	icd(26)	mdh(9)	purA(8)	recA(6)	B1	IncFIB(AP001918);IncFII(pSE11)	225292	46.2893	IncFIIA,IncFII,IncFIB	MOBF	MPF_F	MOBF	Conjugative	IncFIB	260
Escherichia coli	Bacteria;Proteobacteria;Gammaproteobacteria	null	08-00022	SAMN02688213	PRJNA241122	GCA_001677515.1	Complete	5.45618	50.6313	chromosome:NZ_CP013662.1/CP013662.1; plasmid pCFSAN004179G:NZ_CP012501.1/CP012501.1		2	5075	2016-07-01T00:00:00Z	ftp://ftp.ncbi.nlm.nih.gov/genomes/all/GCA/001/677/515/GCA_001677515.1_ASM167751v1	ftp://ftp.ncbi.nlm.nih.gov/genomes/all/GCF/001/677/515/GCF_001677515.1_ASM167751v1	Pathogen: clinical or host-associated	0	clinical	0	Homo sapiens	produce / consumables	08-00022	NZ_CP012501.1	NZ_CP012501	CP012501.1	plasmid pCFSAN004179G	NZ_CP013662.1	329	adk(64)	fumC(4)	gyrB(5)	icd(83)	mdh(24)	purA(8)	recA(6)	A	IncFIB(AP001918);IncFII(pSE11)	242187	47.0289	IncFII,IncFIIA,IncFIB	MOBP,MOBF	MPF_F	MOBF	Conjugative	IncFIB	305
Escherichia coli	Bacteria;Proteobacteria;Gammaproteobacteria	null	SF-468	SAMN04026228	PRJNA294467	GCA_001280345.1	Complete	5.35864	50.6061	chromosome:NZ_CP012625.1/CP012625.1; plasmid pSF-468-1:NZ_CP012626.1/CP012626.1; plasmid pSF-468-2:NZ_CP012627.1/CP012627.1; plasmid pSF-468-3:NZ_CP012628.1/CP012628.1; plasmid pSF-468-4:NZ_CP012629.1/CP012629.1; plasmid pSF-468-5:NZ_CP012630.1/CP012630.1		6	5012	2015-09-09T00:00:00Z	ftp://ftp.ncbi.nlm.nih.gov/genomes/all/GCA/001/280/345/GCA_001280345.1_ASM128034v1	ftp://ftp.ncbi.nlm.nih.gov/genomes/all/GCF/001/280/345/GCF_001280345.1_ASM128034v1	Pathogen: clinical or host-associated	40273	clinical	USA: San Francisco	Homo sapiens	clinical	SF-468	NZ_CP012626.1	NZ_CP012626	CP012626.1	plasmid pSF-468-1	NZ_CP012625.1	95	adk(37)	fumC(38)	gyrB(19)	icd(37)	mdh(17)	purA(11)	recA(26)	B2	IncFIB(AP001918);IncFII	110808	51.7246	IncFIB,IncFII,IncFIIA	MOBP,MOBF	MPF_F	-	Conjugative	IncFIB	118
Escherichia coli	Bacteria;Proteobacteria;Gammaproteobacteria	null	SF-468	SAMN04026228	PRJNA294467	GCA_001280345.1	Complete	5.35864	50.6061	chromosome:NZ_CP012625.1/CP012625.1; plasmid pSF-468-1:NZ_CP012626.1/CP012626.1; plasmid pSF-468-2:NZ_CP012627.1/CP012627.1; plasmid pSF-468-3:NZ_CP012628.1/CP012628.1; plasmid pSF-468-4:NZ_CP012629.1/CP012629.1; plasmid pSF-468-5:NZ_CP012630.1/CP012630.1		6	5012	2015-09-09T00:00:00Z	ftp://ftp.ncbi.nlm.nih.gov/genomes/all/GCA/001/280/345/GCA_001280345.1_ASM128034v1	ftp://ftp.ncbi.nlm.nih.gov/genomes/all/GCF/001/280/345/GCF_001280345.1_ASM128034v1	Pathogen: clinical or host-associated	40273	clinical	USA: San Francisco	Homo sapiens	clinical	SF-468	NZ_CP012627.1	NZ_CP012627	CP012627.1	plasmid pSF-468-2	NZ_CP012625.1	95	adk(37)	fumC(38)	gyrB(19)	icd(37)	mdh(17)	purA(11)	recA(26)	B2	IncI1	92766	49.8491	IncI1	MOBP	MPF_I	MOBP	Conjugative	IncI1	107
Escherichia coli	Bacteria;Proteobacteria;Gammaproteobacteria	null	SF-468	SAMN04026228	PRJNA294467	GCA_001280345.1	Complete	5.35864	50.6061	chromosome:NZ_CP012625.1/CP012625.1; plasmid pSF-468-1:NZ_CP012626.1/CP012626.1; plasmid pSF-468-2:NZ_CP012627.1/CP012627.1; plasmid pSF-468-3:NZ_CP012628.1/CP012628.1; plasmid pSF-468-4:NZ_CP012629.1/CP012629.1; plasmid pSF-468-5:NZ_CP012630.1/CP012630.1		6	5012	2015-09-09T00:00:00Z	ftp://ftp.ncbi.nlm.nih.gov/genomes/all/GCA/001/280/345/GCA_001280345.1_ASM128034v1	ftp://ftp.ncbi.nlm.nih.gov/genomes/all/GCF/001/280/345/GCF_001280345.1_ASM128034v1	Pathogen: clinical or host-associated	40273	clinical	USA: San Francisco	Homo sapiens	clinical	SF-468	NZ_CP012628.1	NZ_CP012628	CP012628.1	plasmid pSF-468-3	NZ_CP012625.1	95	adk(37)	fumC(38)	gyrB(19)	icd(37)	mdh(17)	purA(11)	recA(26)	B2	ColRNAI	6647	48.6084	ColRNAI_rep_cluster_1857	MOBP	-	MOBP	Mobilizable	ColRNAI	7
Escherichia coli	Bacteria;Proteobacteria;Gammaproteobacteria	null	SF-468	SAMN04026228	PRJNA294467	GCA_001280345.1	Complete	5.35864	50.6061	chromosome:NZ_CP012625.1/CP012625.1; plasmid pSF-468-1:NZ_CP012626.1/CP012626.1; plasmid pSF-468-2:NZ_CP012627.1/CP012627.1; plasmid pSF-468-3:NZ_CP012628.1/CP012628.1; plasmid pSF-468-4:NZ_CP012629.1/CP012629.1; plasmid pSF-468-5:NZ_CP012630.1/CP012630.1		6	5012	2015-09-09T00:00:00Z	ftp://ftp.ncbi.nlm.nih.gov/genomes/all/GCA/001/280/345/GCA_001280345.1_ASM128034v1	ftp://ftp.ncbi.nlm.nih.gov/genomes/all/GCF/001/280/345/GCF_001280345.1_ASM128034v1	Pathogen: clinical or host-associated	40273	clinical	USA: San Francisco	Homo sapiens	clinical	SF-468	NZ_CP012629.1	NZ_CP012629	CP012629.1	plasmid pSF-468-4	NZ_CP012625.1	95	adk(37)	fumC(38)	gyrB(19)	icd(37)	mdh(17)	purA(11)	recA(26)	B2	Col8282	4072	49.8035	rep_cluster_1778	MOBQ	-	MOBQ,MOBQ	Mobilizable	Col8282	3
Escherichia coli	Bacteria;Proteobacteria;Gammaproteobacteria	null	SF-468	SAMN04026228	PRJNA294467	GCA_001280345.1	Complete	5.35864	50.6061	chromosome:NZ_CP012625.1/CP012625.1; plasmid pSF-468-1:NZ_CP012626.1/CP012626.1; plasmid pSF-468-2:NZ_CP012627.1/CP012627.1; plasmid pSF-468-3:NZ_CP012628.1/CP012628.1; plasmid pSF-468-4:NZ_CP012629.1/CP012629.1; plasmid pSF-468-5:NZ_CP012630.1/CP012630.1		6	5012	2015-09-09T00:00:00Z	ftp://ftp.ncbi.nlm.nih.gov/genomes/all/GCA/001/280/345/GCA_001280345.1_ASM128034v1	ftp://ftp.ncbi.nlm.nih.gov/genomes/all/GCF/001/280/345/GCF_001280345.1_ASM128034v1	Pathogen: clinical or host-associated	40273	clinical	USA: San Francisco	Homo sapiens	clinical	SF-468	NZ_CP012630.1	NZ_CP012630	CP012630.1	plasmid pSF-468-5	NZ_CP012625.1	95	adk(37)	fumC(38)	gyrB(19)	icd(37)	mdh(17)	purA(11)	recA(26)	B2	Col(MG828)	1551	51.6441	ColRNAI_rep_cluster_1885	-	-	MOBP,MOB_unknown	Mobilizable	Col(MG828)	1
Escherichia coli	Bacteria;Proteobacteria;Gammaproteobacteria	null	SF-173	SAMN04026227	PRJNA294467	GCA_001280405.1	Complete	5.15281	50.6434	chromosome:NZ_CP012631.1/CP012631.1; plasmid pSF-173-1:NZ_CP012632.1/CP012632.1		2	4751	2015-09-09T00:00:00Z	ftp://ftp.ncbi.nlm.nih.gov/genomes/all/GCA/001/280/405/GCA_001280405.1_ASM128040v1	ftp://ftp.ncbi.nlm.nih.gov/genomes/all/GCF/001/280/405/GCF_001280405.1_ASM128040v1	Pathogen: clinical or host-associated	39595	clinical	USA: San Francisco	Homo sapiens	clinical	SF-173	NZ_CP012632.1	NZ_CP012632	CP012632.1	plasmid pSF-173-1	NZ_CP012631.1	95	adk(37)	fumC(38)	gyrB(19)	icd(37)	mdh(17)	purA(11)	recA(26)	B2	IncFII	93074	53.0127	IncFIIA,IncFII	MOBF	MPF_F	MOBF	Conjugative	IncFII	107
Escherichia coli	Bacteria;Proteobacteria;Gammaproteobacteria	null	SF-166	SAMN04026226	PRJNA294467	GCA_001280385.1	Complete	5.02518	50.6091	chromosome:NZ_CP012633.1/CP012633.1; plasmid pSF-166-1:NZ_CP012634.1/CP012634.1		2	4569	2015-09-09T00:00:00Z	ftp://ftp.ncbi.nlm.nih.gov/genomes/all/GCA/001/280/385/GCA_001280385.1_ASM128038v1	ftp://ftp.ncbi.nlm.nih.gov/genomes/all/GCF/001/280/385/GCF_001280385.1_ASM128038v1	Pathogen: clinical or host-associated	39624	clinical	USA: San Francisco	Homo sapiens	clinical	SF-166	NZ_CP012634.1	NZ_CP012634	CP012634.1	plasmid pSF-166-1	NZ_CP012633.1	95	adk(37)	fumC(38)	gyrB(19)	icd(37)	mdh(17)	purA(11)	recA(26)	B2	IncFIB(AP001918);IncFII(29);Col156	114221	51.0169	ColRNAI_rep_cluster_1291,IncFIIA,IncFII,IncFIB	MOBF	MPF_F	MOBF	Conjugative	Col156;IncFII;IncFIB	140
Escherichia coli	Bacteria;Proteobacteria;Gammaproteobacteria	null	SF-088	SAMN04026225	PRJNA294467	GCA_001280325.1	Complete	5.207	50.6116	chromosome:NZ_CP012635.1/CP012635.1; plasmid pSF-088-1:NZ_CP012636.1/CP012636.1; plasmid pSF-088-2:NZ_CP012637.1/CP012637.1; plasmid pSF-088-3:NZ_CP012638.1/CP012638.1		4	4800	2015-09-09T00:00:00Z	ftp://ftp.ncbi.nlm.nih.gov/genomes/all/GCA/001/280/325/GCA_001280325.1_ASM128032v1	ftp://ftp.ncbi.nlm.nih.gov/genomes/all/GCF/001/280/325/GCF_001280325.1_ASM128032v1	Pathogen: clinical or host-associated	39331	clinical	USA: San Francisco	Homo sapiens	clinical	SF-088	NZ_CP012636.1	NZ_CP012636	CP012636.1	plasmid pSF-088-1	NZ_CP012635.1	95	adk(37)	fumC(38)	gyrB(19)	icd(37)	mdh(17)	purA(11)	recA(26)	B2	IncFIB(AP001918);IncQ1;IncFII	149683	51.0566	IncFIB,IncQ1,IncFIIA,IncFII	MOBP,MOBF	MPF_F	MOBF	Conjugative	IncFIB;IncFII	162
Escherichia coli	Bacteria;Proteobacteria;Gammaproteobacteria	null	SF-088	SAMN04026225	PRJNA294467	GCA_001280325.1	Complete	5.207	50.6116	chromosome:NZ_CP012635.1/CP012635.1; plasmid pSF-088-1:NZ_CP012636.1/CP012636.1; plasmid pSF-088-2:NZ_CP012637.1/CP012637.1; plasmid pSF-088-3:NZ_CP012638.1/CP012638.1		4	4800	2015-09-09T00:00:00Z	ftp://ftp.ncbi.nlm.nih.gov/genomes/all/GCA/001/280/325/GCA_001280325.1_ASM128032v1	ftp://ftp.ncbi.nlm.nih.gov/genomes/all/GCF/001/280/325/GCF_001280325.1_ASM128032v1	Pathogen: clinical or host-associated	39331	clinical	USA: San Francisco	Homo sapiens	clinical	SF-088	NZ_CP012637.1	NZ_CP012637	CP012637.1	plasmid pSF-088-2	NZ_CP012635.1	95	adk(37)	fumC(38)	gyrB(19)	icd(37)	mdh(17)	purA(11)	recA(26)	B2	Col156	5167	47.5131	ColRNAI_rep_cluster_1291	MOBQ	-	-	Mobilizable	Col156	5
Escherichia coli	Bacteria;Proteobacteria;Gammaproteobacteria	null	SF-088	SAMN04026225	PRJNA294467	GCA_001280325.1	Complete	5.207	50.6116	chromosome:NZ_CP012635.1/CP012635.1; plasmid pSF-088-1:NZ_CP012636.1/CP012636.1; plasmid pSF-088-2:NZ_CP012637.1/CP012637.1; plasmid pSF-088-3:NZ_CP012638.1/CP012638.1		4	4800	2015-09-09T00:00:00Z	ftp://ftp.ncbi.nlm.nih.gov/genomes/all/GCA/001/280/325/GCA_001280325.1_ASM128032v1	ftp://ftp.ncbi.nlm.nih.gov/genomes/all/GCF/001/280/325/GCF_001280325.1_ASM128032v1	Pathogen: clinical or host-associated	39331	clinical	USA: San Francisco	Homo sapiens	clinical	SF-088	NZ_CP012638.1	NZ_CP012638	CP012638.1	plasmid pSF-088-3	NZ_CP012635.1	95	adk(37)	fumC(38)	gyrB(19)	icd(37)	mdh(17)	purA(11)	recA(26)	B2	Col156	3904	51.0246	ColRNAI_rep_cluster_1291	MOBQ	-	-	Mobilizable	Col156	3
Escherichia coli O157:H7	Bacteria;Proteobacteria;Gammaproteobacteria	null	WS4202	SAMN04103124	PRJNA296759	GCA_001307215.1	Complete	5.42811	50.4461	chromosome:NZ_CP012802.1/CP012802.1; plasmid pO157-WS4202:NZ_CP012803.1/CP012803.1; plasmid pOSAK1-WS4202:NZ_CP012804.1/CP012804.1		3	5023	2015-10-06T00:00:00Z	ftp://ftp.ncbi.nlm.nih.gov/genomes/all/GCA/001/307/215/GCA_001307215.1_ASM130721v1	ftp://ftp.ncbi.nlm.nih.gov/genomes/all/GCF/001/307/215/GCF_001307215.1_ASM130721v1	Microbe	2003	environmental/other	France: Paris	0	culture collections	WS4202	NZ_CP012803.1	NZ_CP012803	CP012803.1	plasmid pO157-WS4202	NZ_CP012802.1	11	adk(12)	fumC(12)	gyrB(8)	icd(12)	mdh(15)	purA(2)	recA(2)	E	IncFIB(AP001918);IncFII	92739	47.597	IncFIB,IncFII,IncFIIA	MOBP	-	-	Mobilizable	IncFIB	95
Escherichia coli O157:H7	Bacteria;Proteobacteria;Gammaproteobacteria	null	WS4202	SAMN04103124	PRJNA296759	GCA_001307215.1	Complete	5.42811	50.4461	chromosome:NZ_CP012802.1/CP012802.1; plasmid pO157-WS4202:NZ_CP012803.1/CP012803.1; plasmid pOSAK1-WS4202:NZ_CP012804.1/CP012804.1		3	5023	2015-10-06T00:00:00Z	ftp://ftp.ncbi.nlm.nih.gov/genomes/all/GCA/001/307/215/GCA_001307215.1_ASM130721v1	ftp://ftp.ncbi.nlm.nih.gov/genomes/all/GCF/001/307/215/GCF_001307215.1_ASM130721v1	Microbe	2003	environmental/other	France: Paris	0	culture collections	WS4202	NZ_CP012804.1	NZ_CP012804	CP012804.1	plasmid pOSAK1-WS4202	NZ_CP012802.1	11	adk(12)	fumC(12)	gyrB(8)	icd(12)	mdh(15)	purA(2)	recA(2)	E	ColRNAI	3306	43.4059	ColRNAI_rep_cluster_1857	MOBF	-	-	Mobilizable	ColRNAI	3
Escherichia coli	Bacteria;Proteobacteria;Gammaproteobacteria	null	2009C-3133	SAMN02991226	PRJNA218110	GCA_001420955.1	Complete	5.51434	50.8264	chromosome:NZ_CP013025.1/CP013025.1; plasmid unnamed1:NZ_CP013024.1/CP013024.1; plasmid unnamed2:NZ_CP013026.1/CP013026.1; plasmid unnamed3:NZ_CP013027.1/CP013027.1		4	5089	2015-10-30T00:00:00Z	ftp://ftp.ncbi.nlm.nih.gov/genomes/all/GCA/001/420/955/GCA_001420955.1_ASM142095v1	ftp://ftp.ncbi.nlm.nih.gov/genomes/all/GCF/001/420/955/GCF_001420955.1_ASM142095v1	Pathogen: clinical or host-associated	2008-03	clinical	USA	Homo sapiens	stool, blood & tissue, unspecified	2009C-3133	NZ_CP013024.1	NZ_CP013024	CP013024.1	plasmid unnamed1	NZ_CP013025.1	117	adk(20)	fumC(45)	gyrB(41)	icd(43)	mdh(5)	purA(32)	recA(2)	G	IncQ1;IncB/O/K/Z	120611	53.2	IncFIIA,IncQ1	MOBP	MPF_I	MOBP	Conjugative	IncB/O/K/Z	136
Escherichia coli	Bacteria;Proteobacteria;Gammaproteobacteria	null	2009C-3133	SAMN02991226	PRJNA218110	GCA_001420955.1	Complete	5.51434	50.8264	chromosome:NZ_CP013025.1/CP013025.1; plasmid unnamed1:NZ_CP013024.1/CP013024.1; plasmid unnamed2:NZ_CP013026.1/CP013026.1; plasmid unnamed3:NZ_CP013027.1/CP013027.1		4	5089	2015-10-30T00:00:00Z	ftp://ftp.ncbi.nlm.nih.gov/genomes/all/GCA/001/420/955/GCA_001420955.1_ASM142095v1	ftp://ftp.ncbi.nlm.nih.gov/genomes/all/GCF/001/420/955/GCF_001420955.1_ASM142095v1	Pathogen: clinical or host-associated	2008-03	clinical	USA	Homo sapiens	stool, blood & tissue, unspecified	2009C-3133	NZ_CP013026.1	NZ_CP013026	CP013026.1	plasmid unnamed2	NZ_CP013025.1	117	adk(20)	fumC(45)	gyrB(41)	icd(43)	mdh(5)	purA(32)	recA(2)	G	IncFII(pCoo)	63800	52.1066	IncFIIA,IncFII	MOBF	MPF_F	-	Conjugative	IncFII	72
Escherichia coli	Bacteria;Proteobacteria;Gammaproteobacteria	null	2009C-3133	SAMN02991226	PRJNA218110	GCA_001420955.1	Complete	5.51434	50.8264	chromosome:NZ_CP013025.1/CP013025.1; plasmid unnamed1:NZ_CP013024.1/CP013024.1; plasmid unnamed2:NZ_CP013026.1/CP013026.1; plasmid unnamed3:NZ_CP013027.1/CP013027.1		4	5089	2015-10-30T00:00:00Z	ftp://ftp.ncbi.nlm.nih.gov/genomes/all/GCA/001/420/955/GCA_001420955.1_ASM142095v1	ftp://ftp.ncbi.nlm.nih.gov/genomes/all/GCF/001/420/955/GCF_001420955.1_ASM142095v1	Pathogen: clinical or host-associated	2008-03	clinical	USA	Homo sapiens	stool, blood & tissue, unspecified	2009C-3133	NZ_CP013027.1	NZ_CP013027	CP013027.1	plasmid unnamed3	NZ_CP013025.1	117	adk(20)	fumC(45)	gyrB(41)	icd(43)	mdh(5)	purA(32)	recA(2)	G	IncFIB(AP001918);IncFII(pCoo)	174564	49.5022	IncFIB,IncFII,IncFIIA	MOBP,MOBF	MPF_F	MOBF	Conjugative	IncFIB	191
Escherichia coli	Bacteria;Proteobacteria;Gammaproteobacteria	null	2012C-4227	SAMN03952643	PRJNA218110	GCA_001420935.1	Complete	5.37521	50.6135	chromosome:NZ_CP013029.1/CP013029.1; plasmid unnamed1:NZ_CP013028.1/CP013028.1; plasmid unnamed2:NZ_CP013030.1/CP013030.1		3	4903	2015-10-30T00:00:00Z	ftp://ftp.ncbi.nlm.nih.gov/genomes/all/GCA/001/420/935/GCA_001420935.1_ASM142093v1	ftp://ftp.ncbi.nlm.nih.gov/genomes/all/GCF/001/420/935/GCF_001420935.1_ASM142093v1	Pathogen: clinical or host-associated	2012	clinical	USA	Homo sapiens	unknown	2012C-4227	NZ_CP013028.1	NZ_CP013028	CP013028.1	plasmid unnamed1	NZ_CP013029.1	119	adk(48)	fumC(46)	gyrB(43)	icd(45)	mdh(11)	purA(34)	recA(35)	B1	IncFIB(AP001918);IncFII	74656	48.4288	IncFIB,IncFII,IncFIIA	MOBP	MPF_Unknown	-	Conjugative	IncFIB	83
Escherichia coli	Bacteria;Proteobacteria;Gammaproteobacteria	null	2012C-4227	SAMN03952643	PRJNA218110	GCA_001420935.1	Complete	5.37521	50.6135	chromosome:NZ_CP013029.1/CP013029.1; plasmid unnamed1:NZ_CP013028.1/CP013028.1; plasmid unnamed2:NZ_CP013030.1/CP013030.1		3	4903	2015-10-30T00:00:00Z	ftp://ftp.ncbi.nlm.nih.gov/genomes/all/GCA/001/420/935/GCA_001420935.1_ASM142093v1	ftp://ftp.ncbi.nlm.nih.gov/genomes/all/GCF/001/420/935/GCF_001420935.1_ASM142093v1	Pathogen: clinical or host-associated	2012	clinical	USA	Homo sapiens	unknown	2012C-4227	NZ_CP013030.1	NZ_CP013030	CP013030.1	plasmid unnamed2	NZ_CP013029.1	119	adk(48)	fumC(46)	gyrB(43)	icd(45)	mdh(11)	purA(34)	recA(35)	B1	p0111	97704	47.7432	IncH	-	-	-	Non-mobilizable	p0111	121
Escherichia coli	Bacteria;Proteobacteria;Gammaproteobacteria	null	FORC_029	SAMN04243989	PRJNA301212	GCA_001886895.1	Complete	5.26728	50.6413	chromosome:NZ_CP013185.1/CP013185.1; plasmid FORC_029p:NZ_CP013186.1/CP013186.1		2	4829	2016-11-28T00:00:00Z	ftp://ftp.ncbi.nlm.nih.gov/genomes/all/GCA/001/886/895/GCA_001886895.1_ASM188689v1	ftp://ftp.ncbi.nlm.nih.gov/genomes/all/GCF/001/886/895/GCF_001886895.1_ASM188689v1	Pathogen: environmental/food/other	41640	environmental/other	South Korea	0	stool, blood & tissue, unspecified	FORC_029	NZ_CP013186.1	NZ_CP013186	CP013186.1	plasmid FORC_029p	NZ_CP013185.1	678	adk(6)	fumC(6)	gyrB(5)	icd(136)	mdh(9)	purA(7)	recA(7)	B1	IncFIB(AP001918);IncFII	77339	46.7436	IncFIB,IncFII	-	MPF_F	MOBP	Mobilizable	IncFIB	94
Escherichia coli	Bacteria;Proteobacteria;Gammaproteobacteria	null	FORC_031	SAMN04209666	PRJNA299539	GCA_001750845.1	Complete	5.10085	50.5419	chromosome:NZ_CP013190.1/CP013190.1; plasmid pFORC31.1:NZ_CP013191.1/CP013191.1; plasmid pFORC31.2:NZ_CP013192.1/CP013192.1; plasmid pFORC31.3:NZ_CP013193.1/CP013193.1; plasmid pFORC31.4:NZ_CP013194.1/CP013194.1		5	4647	2016-10-03T00:00:00Z	ftp://ftp.ncbi.nlm.nih.gov/genomes/all/GCA/001/750/845/GCA_001750845.1_ASM175084v1	ftp://ftp.ncbi.nlm.nih.gov/genomes/all/GCF/001/750/845/GCF_001750845.1_ASM175084v1	Pathogen: clinical or host-associated	37987	clinical	Korea: Busan	Homo sapiens	clinical	FORC_031	NZ_CP013191.1	NZ_CP013191	CP013191.1	plasmid pFORC31.1	NZ_CP013190.1	4	adk(6)	fumC(5)	gyrB(4)	icd(8)	mdh(8)	purA(8)	recA(2)	A	IncFII(pRSB107)	106519	48.2543	IncFII,IncI1	-	MPF_F	MOBP	Mobilizable	IncFII	147
Escherichia coli	Bacteria;Proteobacteria;Gammaproteobacteria	null	FORC_031	SAMN04209666	PRJNA299539	GCA_001750845.1	Complete	5.10085	50.5419	chromosome:NZ_CP013190.1/CP013190.1; plasmid pFORC31.1:NZ_CP013191.1/CP013191.1; plasmid pFORC31.2:NZ_CP013192.1/CP013192.1; plasmid pFORC31.3:NZ_CP013193.1/CP013193.1; plasmid pFORC31.4:NZ_CP013194.1/CP013194.1		5	4647	2016-10-03T00:00:00Z	ftp://ftp.ncbi.nlm.nih.gov/genomes/all/GCA/001/750/845/GCA_001750845.1_ASM175084v1	ftp://ftp.ncbi.nlm.nih.gov/genomes/all/GCF/001/750/845/GCF_001750845.1_ASM175084v1	Pathogen: clinical or host-associated	37987	clinical	Korea: Busan	Homo sapiens	clinical	FORC_031	NZ_CP013192.1	NZ_CP013192	CP013192.1	plasmid pFORC31.2	NZ_CP013190.1	4	adk(6)	fumC(5)	gyrB(4)	icd(8)	mdh(8)	purA(8)	recA(2)	A	IncFIB(AP001918);IncFII(pCoo)	57478	47.4964	IncFIB,IncFIIA,IncFII	MOBP	-	-	Mobilizable	IncFIB	64
Escherichia coli	Bacteria;Proteobacteria;Gammaproteobacteria	null	FORC_031	SAMN04209666	PRJNA299539	GCA_001750845.1	Complete	5.10085	50.5419	chromosome:NZ_CP013190.1/CP013190.1; plasmid pFORC31.1:NZ_CP013191.1/CP013191.1; plasmid pFORC31.2:NZ_CP013192.1/CP013192.1; plasmid pFORC31.3:NZ_CP013193.1/CP013193.1; plasmid pFORC31.4:NZ_CP013194.1/CP013194.1		5	4647	2016-10-03T00:00:00Z	ftp://ftp.ncbi.nlm.nih.gov/genomes/all/GCA/001/750/845/GCA_001750845.1_ASM175084v1	ftp://ftp.ncbi.nlm.nih.gov/genomes/all/GCF/001/750/845/GCF_001750845.1_ASM175084v1	Pathogen: clinical or host-associated	37987	clinical	Korea: Busan	Homo sapiens	clinical	FORC_031	NZ_CP013193.1	NZ_CP013193	CP013193.1	plasmid pFORC31.3	NZ_CP013190.1	4	adk(6)	fumC(5)	gyrB(4)	icd(8)	mdh(8)	purA(8)	recA(2)	A	IncI1	66990	47.9191	IncI1	MOBP	MPF_I	-	Conjugative	IncI1	81
Escherichia coli	Bacteria;Proteobacteria;Gammaproteobacteria	null	FORC_031	SAMN04209666	PRJNA299539	GCA_001750845.1	Complete	5.10085	50.5419	chromosome:NZ_CP013190.1/CP013190.1; plasmid pFORC31.1:NZ_CP013191.1/CP013191.1; plasmid pFORC31.2:NZ_CP013192.1/CP013192.1; plasmid pFORC31.3:NZ_CP013193.1/CP013193.1; plasmid pFORC31.4:NZ_CP013194.1/CP013194.1		5	4647	2016-10-03T00:00:00Z	ftp://ftp.ncbi.nlm.nih.gov/genomes/all/GCA/001/750/845/GCA_001750845.1_ASM175084v1	ftp://ftp.ncbi.nlm.nih.gov/genomes/all/GCF/001/750/845/GCF_001750845.1_ASM175084v1	Pathogen: clinical or host-associated	37987	clinical	Korea: Busan	Homo sapiens	clinical	FORC_031	NZ_CP013194.1	NZ_CP013194	CP013194.1	plasmid pFORC31.4	NZ_CP013190.1	4	adk(6)	fumC(5)	gyrB(4)	icd(8)	mdh(8)	purA(8)	recA(2)	A	IncFII(pCoo)	39792	46.2178	IncFIIA	-	MPF_F	-	Non-mobilizable	IncFII	50
Escherichia coli	Bacteria;Proteobacteria;Gammaproteobacteria	null	uk_P46212	SAMN04159541	PRJNA297860	GCA_001469815.1	Complete	5.25041	50.8548	chromosome:NZ_CP013658.1/CP013658.1; plasmid unnamed:NZ_CP013657.1/CP013657.1		2	4821	2015-12-18T00:00:00Z	ftp://ftp.ncbi.nlm.nih.gov/genomes/all/GCA/001/469/815/GCA_001469815.1_ASM146981v1	ftp://ftp.ncbi.nlm.nih.gov/genomes/all/GCF/001/469/815/GCF_001469815.1_ASM146981v1	Pathogen: clinical or host-associated	38353	clinical	United Kingdom	Homo sapiens	stool, blood & tissue, unspecified	uk_P46212	NZ_CP013657.1	NZ_CP013657	CP013657.1	plasmid unnamed	NZ_CP013658.1	131	adk(53)	fumC(40)	gyrB(47)	icd(13)	mdh(36)	purA(28)	recA(29)	B2	IncFIA;IncFII	143748	52.7541	IncFIA,IncFII,IncFIIA	MOBF	MPF_F	MOBF	Conjugative	IncFIA;IncFII	158
Escherichia coli	Bacteria;Proteobacteria;Gammaproteobacteria	null	CD306	SAMN04381845	PRJNA307507	GCA_001513615.1	Complete	5.21904	50.8584	chromosome:NZ_CP013831.1/CP013831.1; plasmid pCD306:NZ_CP013832.1/CP013832.1		2	4904	2016-01-12T00:00:00Z	ftp://ftp.ncbi.nlm.nih.gov/genomes/all/GCA/001/513/615/GCA_001513615.1_ASM151361v1	ftp://ftp.ncbi.nlm.nih.gov/genomes/all/GCF/001/513/615/GCF_001513615.1_ASM151361v1	Pathogen: clinical or host-associated	2002	clinical	USA: New York	cat	unknown	CD306	NZ_CP013832.1	NZ_CP013832	CP013832.1	plasmid pCD306	NZ_CP013831.1	131	adk(53)	fumC(40)	gyrB(47)	icd(13)	mdh(36)	purA(28)	recA(29)	B2	IncFIB(AP001918);IncFIA;IncFII	145221	52.8746	IncFIB,IncFIIA,IncFII,IncFIA	MOBF	MPF_F	MOBF	Conjugative	IncFIB;IncFII;IncFIA	169
Escherichia coli	Bacteria;Proteobacteria;Gammaproteobacteria	null	JJ2434	SAMN04381854	PRJNA307507	GCA_001513635.1	Complete	5.3171	50.8416	chromosome:NZ_CP013835.1/CP013835.1; plasmid pJJ2434_1:NZ_CP013833.1/CP013833.1; plasmid pJJ2434_2:NZ_CP013834.1/CP013834.1		3	5018	2016-01-12T00:00:00Z	ftp://ftp.ncbi.nlm.nih.gov/genomes/all/GCA/001/513/635/GCA_001513635.1_ASM151363v1	ftp://ftp.ncbi.nlm.nih.gov/genomes/all/GCF/001/513/635/GCF_001513635.1_ASM151363v1	Pathogen: clinical or host-associated	2008	clinical	USA: Minneapolis	Homo sapiens	unknown	JJ2434	NZ_CP013833.1	NZ_CP013833	CP013833.1	plasmid pJJ2434_1	NZ_CP013835.1	131	adk(53)	fumC(40)	gyrB(47)	icd(13)	mdh(36)	purA(28)	recA(29)	B2	IncFIA;IncFII	126302	52.5645	IncFIA,IncFIIA,IncFII	MOBF	MPF_F	MOBF	Conjugative	IncFIA;IncFII	138
Escherichia coli	Bacteria;Proteobacteria;Gammaproteobacteria	null	JJ2434	SAMN04381854	PRJNA307507	GCA_001513635.1	Complete	5.3171	50.8416	chromosome:NZ_CP013835.1/CP013835.1; plasmid pJJ2434_1:NZ_CP013833.1/CP013833.1; plasmid pJJ2434_2:NZ_CP013834.1/CP013834.1		3	5018	2016-01-12T00:00:00Z	ftp://ftp.ncbi.nlm.nih.gov/genomes/all/GCA/001/513/635/GCA_001513635.1_ASM151363v1	ftp://ftp.ncbi.nlm.nih.gov/genomes/all/GCF/001/513/635/GCF_001513635.1_ASM151363v1	Pathogen: clinical or host-associated	2008	clinical	USA: Minneapolis	Homo sapiens	unknown	JJ2434	NZ_CP013834.1	NZ_CP013834	CP013834.1	plasmid pJJ2434_2	NZ_CP013835.1	131	adk(53)	fumC(40)	gyrB(47)	icd(13)	mdh(36)	purA(28)	recA(29)	B2	IncFII(pSE11)	62183	50.7341	IncFIIA,IncFII	MOBF	MPF_F	MOBF	Conjugative	NA	81
Escherichia coli	Bacteria;Proteobacteria;Gammaproteobacteria	null	JJ1897	SAMN04381850	PRJNA307507	GCA_001513655.1	Complete	5.31504	50.7687	chromosome:NZ_CP013837.1/CP013837.1; plasmid pJJ1897_1:NZ_CP013836.1/CP013836.1		2	4584	2016-01-12T00:00:00Z	ftp://ftp.ncbi.nlm.nih.gov/genomes/all/GCA/001/513/655/GCA_001513655.1_ASM151365v1	ftp://ftp.ncbi.nlm.nih.gov/genomes/all/GCF/001/513/655/GCF_001513655.1_ASM151365v1	Pathogen: clinical or host-associated	2004	clinical	USA: Minneapolis	Homo sapiens	unknown	JJ1897	NZ_CP013836.1	NZ_CP013836	CP013836.1	plasmid pJJ1897_1	NZ_CP013837.1	131	adk(53)	fumC(40)	gyrB(47)	icd(13)	mdh(36)	purA(28)	recA(29)	B2	IncFIB(pB171);IncFIA;IncFII	140502	53.2825	IncFII,IncFIA,IncFIB,IncFIIA	-	MPF_F	MOBF	Mobilizable	IncFII;IncFIA;IncFIB	187
Escherichia coli	Bacteria;Proteobacteria;Gammaproteobacteria	null	FDAARGOS_144	SAMN03996288	PRJNA231221	GCA_002944935.1	Complete	5.02215	50.708	chromosome:NZ_CP014111.1/CP014111.1; plasmid unnamed1:NZ_CP014110.1/CP014110.1; plasmid unnamed2:NZ_CP014112.1/CP014112.1; plasmid unnamed3:NZ_CP014109.1/CP014109.1		4	4741	2018-02-20T00:00:00Z	ftp://ftp.ncbi.nlm.nih.gov/genomes/all/GCA/002/944/935/GCA_002944935.1_ASM294493v1	ftp://ftp.ncbi.nlm.nih.gov/genomes/all/GCF/002/944/935/GCF_002944935.1_ASM294493v1	Pathogen: clinical or host-associated	41719	clinical	USA:DC	Homo sapiens	stool, blood & tissue, unspecified	FDAARGOS_144	NZ_CP014109.1	NZ_CP014109	CP014109.1	plasmid unnamed3	NZ_CP014111.1	538	adk(13)	fumC(40)	gyrB(19)	icd(13)	mdh(36)	purA(28)	recA(30)	B2	ColRNAI	7518	47.0737	ColRNAI_rep_cluster_1857	MOBF	-	-	Mobilizable	ColRNAI	4
Escherichia coli	Bacteria;Proteobacteria;Gammaproteobacteria	null	FDAARGOS_144	SAMN03996288	PRJNA231221	GCA_002944935.1	Complete	5.02215	50.708	chromosome:NZ_CP014111.1/CP014111.1; plasmid unnamed1:NZ_CP014110.1/CP014110.1; plasmid unnamed2:NZ_CP014112.1/CP014112.1; plasmid unnamed3:NZ_CP014109.1/CP014109.1		4	4741	2018-02-20T00:00:00Z	ftp://ftp.ncbi.nlm.nih.gov/genomes/all/GCA/002/944/935/GCA_002944935.1_ASM294493v1	ftp://ftp.ncbi.nlm.nih.gov/genomes/all/GCF/002/944/935/GCF_002944935.1_ASM294493v1	Pathogen: clinical or host-associated	41719	clinical	USA:DC	Homo sapiens	stool, blood & tissue, unspecified	FDAARGOS_144	NZ_CP014110.1	NZ_CP014110	CP014110.1	plasmid unnamed1	NZ_CP014111.1	538	adk(13)	fumC(40)	gyrB(19)	icd(13)	mdh(36)	purA(28)	recA(30)	B2	IncFIB(AP001918);IncFII(29);Col156	115764	51.0832	IncFIB,ColRNAI_rep_cluster_1291,IncFIIA,IncFII	MOBF	MPF_F	MOBF	Conjugative	IncFIB;Col156;IncFII	139
Escherichia coli	Bacteria;Proteobacteria;Gammaproteobacteria	null	FDAARGOS_144	SAMN03996288	PRJNA231221	GCA_002944935.1	Complete	5.02215	50.708	chromosome:NZ_CP014111.1/CP014111.1; plasmid unnamed1:NZ_CP014110.1/CP014110.1; plasmid unnamed2:NZ_CP014112.1/CP014112.1; plasmid unnamed3:NZ_CP014109.1/CP014109.1		4	4741	2018-02-20T00:00:00Z	ftp://ftp.ncbi.nlm.nih.gov/genomes/all/GCA/002/944/935/GCA_002944935.1_ASM294493v1	ftp://ftp.ncbi.nlm.nih.gov/genomes/all/GCF/002/944/935/GCF_002944935.1_ASM294493v1	Pathogen: clinical or host-associated	41719	clinical	USA:DC	Homo sapiens	stool, blood & tissue, unspecified	FDAARGOS_144	NZ_CP014112.1	NZ_CP014112	CP014112.1	plasmid unnamed2	NZ_CP014111.1	538	adk(13)	fumC(40)	gyrB(19)	icd(13)	mdh(36)	purA(28)	recA(30)	B2	IncFII	69183	50.9504	IncFIIA,IncFII	MOBF	MPF_F	MOBF	Conjugative	IncFIC	80
Escherichia coli JJ1887	Bacteria;Proteobacteria;Gammaproteobacteria	null	JJ1887	SAMN04481707	PRJNA311313	GCA_001593565.1	Complete	5.33152	50.8177	chromosome:NZ_CP014316.1/CP014316.1; plasmid pJJ1887-1:NZ_CP014317.1/CP014317.1; plasmid pJJ1887-2:NZ_CP014318.1/CP014318.1; plasmid pJJ1887-3:NZ_CP014319.1/CP014319.1; plasmid pJJ1887-4:NZ_CP014321.1/CP014321.1; plasmid pJJ1887-5:NZ_CP014320.1/CP014320.1		6	4938	2016-03-17T00:00:00Z	ftp://ftp.ncbi.nlm.nih.gov/genomes/all/GCA/001/593/565/GCA_001593565.1_ASM159356v1	ftp://ftp.ncbi.nlm.nih.gov/genomes/all/GCF/001/593/565/GCF_001593565.1_ASM159356v1	Pathogen: clinical or host-associated	2007	clinical	USA	Homo sapiens	unknown	JJ1887	NZ_CP014317.1	NZ_CP014317	CP014317.1	plasmid pJJ1887-1	NZ_CP014316.1	131	adk(53)	fumC(40)	gyrB(47)	icd(13)	mdh(36)	purA(28)	recA(29)	B2	Col(MG828)	1552	51.8686	ColRNAI_rep_cluster_1885	-	-	MOBP,MOB_unknown	Mobilizable	Col(MG828)	2
Escherichia coli JJ1887	Bacteria;Proteobacteria;Gammaproteobacteria	null	JJ1887	SAMN04481707	PRJNA311313	GCA_001593565.1	Complete	5.33152	50.8177	chromosome:NZ_CP014316.1/CP014316.1; plasmid pJJ1887-1:NZ_CP014317.1/CP014317.1; plasmid pJJ1887-2:NZ_CP014318.1/CP014318.1; plasmid pJJ1887-3:NZ_CP014319.1/CP014319.1; plasmid pJJ1887-4:NZ_CP014321.1/CP014321.1; plasmid pJJ1887-5:NZ_CP014320.1/CP014320.1		6	4938	2016-03-17T00:00:00Z	ftp://ftp.ncbi.nlm.nih.gov/genomes/all/GCA/001/593/565/GCA_001593565.1_ASM159356v1	ftp://ftp.ncbi.nlm.nih.gov/genomes/all/GCF/001/593/565/GCF_001593565.1_ASM159356v1	Pathogen: clinical or host-associated	2007	clinical	USA	Homo sapiens	unknown	JJ1887	NZ_CP014318.1	NZ_CP014318	CP014318.1	plasmid pJJ1887-2	NZ_CP014316.1	131	adk(53)	fumC(40)	gyrB(47)	icd(13)	mdh(36)	purA(28)	recA(29)	B2	Col156	5167	47.5324	ColRNAI_rep_cluster_1291	MOBQ	-	-	Mobilizable	Col156	5
Escherichia coli JJ1887	Bacteria;Proteobacteria;Gammaproteobacteria	null	JJ1887	SAMN04481707	PRJNA311313	GCA_001593565.1	Complete	5.33152	50.8177	chromosome:NZ_CP014316.1/CP014316.1; plasmid pJJ1887-1:NZ_CP014317.1/CP014317.1; plasmid pJJ1887-2:NZ_CP014318.1/CP014318.1; plasmid pJJ1887-3:NZ_CP014319.1/CP014319.1; plasmid pJJ1887-4:NZ_CP014321.1/CP014321.1; plasmid pJJ1887-5:NZ_CP014320.1/CP014320.1		6	4938	2016-03-17T00:00:00Z	ftp://ftp.ncbi.nlm.nih.gov/genomes/all/GCA/001/593/565/GCA_001593565.1_ASM159356v1	ftp://ftp.ncbi.nlm.nih.gov/genomes/all/GCF/001/593/565/GCF_001593565.1_ASM159356v1	Pathogen: clinical or host-associated	2007	clinical	USA	Homo sapiens	unknown	JJ1887	NZ_CP014319.1	NZ_CP014319	CP014319.1	plasmid pJJ1887-3	NZ_CP014316.1	131	adk(53)	fumC(40)	gyrB(47)	icd(13)	mdh(36)	purA(28)	recA(29)	B2	ColRNAI	5631	47.3806	ColRNAI_rep_cluster_1857	MOBP	-	MOBP	Mobilizable	ColRNAI	5
Escherichia coli JJ1887	Bacteria;Proteobacteria;Gammaproteobacteria	null	JJ1887	SAMN04481707	PRJNA311313	GCA_001593565.1	Complete	5.33152	50.8177	chromosome:NZ_CP014316.1/CP014316.1; plasmid pJJ1887-1:NZ_CP014317.1/CP014317.1; plasmid pJJ1887-2:NZ_CP014318.1/CP014318.1; plasmid pJJ1887-3:NZ_CP014319.1/CP014319.1; plasmid pJJ1887-4:NZ_CP014321.1/CP014321.1; plasmid pJJ1887-5:NZ_CP014320.1/CP014320.1		6	4938	2016-03-17T00:00:00Z	ftp://ftp.ncbi.nlm.nih.gov/genomes/all/GCA/001/593/565/GCA_001593565.1_ASM159356v1	ftp://ftp.ncbi.nlm.nih.gov/genomes/all/GCF/001/593/565/GCF_001593565.1_ASM159356v1	Pathogen: clinical or host-associated	2007	clinical	USA	Homo sapiens	unknown	JJ1887	NZ_CP014320.1	NZ_CP014320	CP014320.1	plasmid pJJ1887-5	NZ_CP014316.1	131	adk(53)	fumC(40)	gyrB(47)	icd(13)	mdh(36)	purA(28)	recA(29)	B2	IncFIB(pB171);IncFII	130603	50.8158	IncFII,IncFIB,IncFIIA	MOBF	MPF_F	MOBF	Conjugative	IncFIC;IncFIB	157
Escherichia coli JJ1887	Bacteria;Proteobacteria;Gammaproteobacteria	null	JJ1887	SAMN04481707	PRJNA311313	GCA_001593565.1	Complete	5.33152	50.8177	chromosome:NZ_CP014316.1/CP014316.1; plasmid pJJ1887-1:NZ_CP014317.1/CP014317.1; plasmid pJJ1887-2:NZ_CP014318.1/CP014318.1; plasmid pJJ1887-3:NZ_CP014319.1/CP014319.1; plasmid pJJ1887-4:NZ_CP014321.1/CP014321.1; plasmid pJJ1887-5:NZ_CP014320.1/CP014320.1		6	4938	2016-03-17T00:00:00Z	ftp://ftp.ncbi.nlm.nih.gov/genomes/all/GCA/001/593/565/GCA_001593565.1_ASM159356v1	ftp://ftp.ncbi.nlm.nih.gov/genomes/all/GCF/001/593/565/GCF_001593565.1_ASM159356v1	Pathogen: clinical or host-associated	2007	clinical	USA	Homo sapiens	unknown	JJ1887	NZ_CP014321.1	NZ_CP014321	CP014321.1	plasmid pJJ1887-4	NZ_CP014316.1	131	adk(53)	fumC(40)	gyrB(47)	icd(13)	mdh(36)	purA(28)	recA(29)	B2	IncFIA;IncFII	107507	52.0189	IncFII,IncFIA,IncFIIA	MOBF	MPF_F	MOBF	Conjugative	IncFII;IncFIA	124
Escherichia coli	Bacteria;Proteobacteria;Gammaproteobacteria	null	G749	SAMN04381851	PRJNA307507	GCA_001566635.1	Complete	5.21997	50.575	chromosome:NZ_CP014488.1/CP014488.1; plasmid pG749_1:NZ_CP014489.1/CP014489.1; plasmid pG749_2:NZ_CP014490.1/CP014490.1; plasmid pG749_3:NZ_CP014491.1/CP014491.1		4	4816	2016-02-23T00:00:00Z	ftp://ftp.ncbi.nlm.nih.gov/genomes/all/GCA/001/566/635/GCA_001566635.1_ASM156663v1	ftp://ftp.ncbi.nlm.nih.gov/genomes/all/GCF/001/566/635/GCF_001566635.1_ASM156663v1	Pathogen: clinical or host-associated	2010	clinical	USA: Seattle	Homo sapiens	unknown	G749	NZ_CP014489.1	NZ_CP014489	CP014489.1	plasmid pG749_1	NZ_CP014488.1	131	adk(53)	fumC(40)	gyrB(47)	icd(13)	mdh(36)	purA(28)	recA(29)	B2	IncFIB(AP001918);IncQ1;IncFII	149732	51.0839	IncFII,IncFIB,IncQ1,IncFIIA	MOBP	MPF_F	MOBF	Conjugative	IncFII;IncFIB	165
Escherichia coli	Bacteria;Proteobacteria;Gammaproteobacteria	null	G749	SAMN04381851	PRJNA307507	GCA_001566635.1	Complete	5.21997	50.575	chromosome:NZ_CP014488.1/CP014488.1; plasmid pG749_1:NZ_CP014489.1/CP014489.1; plasmid pG749_2:NZ_CP014490.1/CP014490.1; plasmid pG749_3:NZ_CP014491.1/CP014491.1		4	4816	2016-02-23T00:00:00Z	ftp://ftp.ncbi.nlm.nih.gov/genomes/all/GCA/001/566/635/GCA_001566635.1_ASM156663v1	ftp://ftp.ncbi.nlm.nih.gov/genomes/all/GCF/001/566/635/GCF_001566635.1_ASM156663v1	Pathogen: clinical or host-associated	2010	clinical	USA: Seattle	Homo sapiens	unknown	G749	NZ_CP014490.1	NZ_CP014490	CP014490.1	plasmid pG749_2	NZ_CP014488.1	131	adk(53)	fumC(40)	gyrB(47)	icd(13)	mdh(36)	purA(28)	recA(29)	B2	IncFIB(H89-PhagePlasmid)	109910	45.6901	rep_cluster_488	-	-	-	Non-mobilizable	NA	130
Escherichia coli	Bacteria;Proteobacteria;Gammaproteobacteria	null	G749	SAMN04381851	PRJNA307507	GCA_001566635.1	Complete	5.21997	50.575	chromosome:NZ_CP014488.1/CP014488.1; plasmid pG749_1:NZ_CP014489.1/CP014489.1; plasmid pG749_2:NZ_CP014490.1/CP014490.1; plasmid pG749_3:NZ_CP014491.1/CP014491.1		4	4816	2016-02-23T00:00:00Z	ftp://ftp.ncbi.nlm.nih.gov/genomes/all/GCA/001/566/635/GCA_001566635.1_ASM156663v1	ftp://ftp.ncbi.nlm.nih.gov/genomes/all/GCF/001/566/635/GCF_001566635.1_ASM156663v1	Pathogen: clinical or host-associated	2010	clinical	USA: Seattle	Homo sapiens	unknown	G749	NZ_CP014491.1	NZ_CP014491	CP014491.1	plasmid pG749_3	NZ_CP014488.1	131	adk(53)	fumC(40)	gyrB(47)	icd(13)	mdh(36)	purA(28)	recA(29)	B2	NONE_ID	62572	48.1158	-	-	-	-	Non-mobilizable	NA	80
Escherichia coli	Bacteria;Proteobacteria;Gammaproteobacteria	null	MVAST0167	SAMN04381852	PRJNA307507	GCA_001566655.1	Complete	5.01424	50.8033	chromosome:NZ_CP014492.1/CP014492.1; plasmid pMVAST0167_1:NZ_CP014493.1/CP014493.1; plasmid pMVAST0167_2:NZ_CP014494.1/CP014494.1		3	4347	2016-02-23T00:00:00Z	ftp://ftp.ncbi.nlm.nih.gov/genomes/all/GCA/001/566/655/GCA_001566655.1_ASM156665v1	ftp://ftp.ncbi.nlm.nih.gov/genomes/all/GCF/001/566/655/GCF_001566655.1_ASM156665v1	Pathogen: clinical or host-associated	2010	clinical	USA: Minneapolis	Homo sapiens	unknown	MVAST0167	NZ_CP014493.1	NZ_CP014493	CP014493.1	plasmid pMVAST0167_1	NZ_CP014492.1	131	adk(53)	fumC(40)	gyrB(47)	icd(13)	mdh(36)	purA(28)	recA(29)	B2	IncFIB(AP001918);IncFII(29);Col156	128305	51.2731	IncFII,IncFIB,ColRNAI_rep_cluster_1291,IncFIIA	-	MPF_F	MOBF	Mobilizable	IncFII;IncFIB;Col156	178
Escherichia coli	Bacteria;Proteobacteria;Gammaproteobacteria	null	MVAST0167	SAMN04381852	PRJNA307507	GCA_001566655.1	Complete	5.01424	50.8033	chromosome:NZ_CP014492.1/CP014492.1; plasmid pMVAST0167_1:NZ_CP014493.1/CP014493.1; plasmid pMVAST0167_2:NZ_CP014494.1/CP014494.1		3	4347	2016-02-23T00:00:00Z	ftp://ftp.ncbi.nlm.nih.gov/genomes/all/GCA/001/566/655/GCA_001566655.1_ASM156665v1	ftp://ftp.ncbi.nlm.nih.gov/genomes/all/GCF/001/566/655/GCF_001566655.1_ASM156665v1	Pathogen: clinical or host-associated	2010	clinical	USA: Minneapolis	Homo sapiens	unknown	MVAST0167	NZ_CP014494.1	NZ_CP014494	CP014494.1	plasmid pMVAST0167_2	NZ_CP014492.1	131	adk(53)	fumC(40)	gyrB(47)	icd(13)	mdh(36)	purA(28)	recA(29)	B2	IncI1	78992	50.1557	IncI1	-	MPF_I	MOBP	Mobilizable	IncI1	97
Escherichia coli	Bacteria;Proteobacteria;Gammaproteobacteria	null	SaT040	SAMN04381849	PRJNA307507	GCA_001566615.1	Complete	5.17604	50.6088	chromosome:NZ_CP014495.1/CP014495.1; plasmid pSaT040:NZ_CP014496.1/CP014496.1		2	4857	2016-02-23T00:00:00Z	ftp://ftp.ncbi.nlm.nih.gov/genomes/all/GCA/001/566/615/GCA_001566615.1_ASM156661v1	ftp://ftp.ncbi.nlm.nih.gov/genomes/all/GCF/001/566/615/GCF_001566615.1_ASM156661v1	Pathogen: clinical or host-associated	2007	clinical	USA: Burlington	Homo sapiens	unknown	SaT040	NZ_CP014496.1	NZ_CP014496	CP014496.1	plasmid pSaT040	NZ_CP014495.1	131	adk(53)	fumC(40)	gyrB(47)	icd(13)	mdh(36)	purA(28)	recA(29)	B2	IncFIB(AP001918);IncFII(29);Col156	114223	51.0204	ColRNAI_rep_cluster_1291,IncFIIA,IncFII,IncFIB	MOBF	MPF_F	MOBF	Conjugative	Col156;IncFII;IncFIB	140
Escherichia coli	Bacteria;Proteobacteria;Gammaproteobacteria	null	ZH193	SAMN04381846	PRJNA307507	GCA_001566675.1	Complete	5.25638	50.9077	chromosome:NZ_CP014497.1/CP014497.1; plasmid pZH193:NZ_CP014498.1/CP014498.1		2	4834	2016-02-23T00:00:00Z	ftp://ftp.ncbi.nlm.nih.gov/genomes/all/GCA/001/566/675/GCA_001566675.1_ASM156667v1	ftp://ftp.ncbi.nlm.nih.gov/genomes/all/GCF/001/566/675/GCF_001566675.1_ASM156667v1	Pathogen: clinical or host-associated	2004	clinical	0	Homo sapiens	unknown	ZH193	NZ_CP014498.1	NZ_CP014498	CP014498.1	plasmid pZH193	NZ_CP014497.1	131	adk(53)	fumC(40)	gyrB(47)	icd(13)	mdh(36)	purA(28)	recA(29)	B2	IncFIB(AP001918);IncFIA;IncFII(pRSB107);Col156	209768	53.4562	IncFII,IncFIA,IncFIB,ColRNAI_rep_cluster_1291,IncFIIA	MOBF	MPF_F	MOBF	Conjugative	IncFII;IncFIA;IncFIB;Col156	255
Escherichia coli	Bacteria;Proteobacteria;Gammaproteobacteria	null	ZH063	SAMN04381853	PRJNA307507	GCA_001577325.1	Complete	5.19705	50.718	chromosome:NZ_CP014522.1/CP014522.1; plasmid pZH063_1:NZ_CP014523.1/CP014523.1; plasmid pZH063_2:NZ_CP014524.1/CP014524.1		3	4883	2016-02-29T00:00:00Z	ftp://ftp.ncbi.nlm.nih.gov/genomes/all/GCA/001/577/325/GCA_001577325.1_ASM157732v1	ftp://ftp.ncbi.nlm.nih.gov/genomes/all/GCF/001/577/325/GCF_001577325.1_ASM157732v1	Pathogen: clinical or host-associated	2002	clinical	Canada: Winnipeg	Homo sapiens	unknown	ZH063	NZ_CP014523.1	NZ_CP014523	CP014523.1	plasmid pZH063_1	NZ_CP014522.1	131	adk(53)	fumC(40)	gyrB(47)	icd(13)	mdh(36)	purA(28)	recA(29)	B2	IncFIB(AP001918);IncFII(29);Col156	114223	51.0195	IncFII,IncFIB,ColRNAI_rep_cluster_1291,IncFIIA	MOBF	MPF_F	MOBF	Conjugative	IncFII;IncFIB;Col156	142
[truncated: 1,631 more rows]
