# Supplementary material for: Metabolic genes on conjugative plasmids are highly prevalent in Escherichia coli and can protect against antibiotic treatment
Source: ISME J. 2022 Oct 19;17(1):151–62. doi: 10.1038/s41396-022-01329-1 (PMC9750983; doi:10.1038/s41396-022-01329-1)
Supplement: Supplementary file 5 — Table S4 [file 41396_2022_1329_MOESM5_ESM.xlsx]

## Sheet: A
met_gene	abx_gene	drug_class	pval	odds_rat	relationship
yfbR	aac	aminoglycoside	5.07089e-07	8.67582	associated
yfbR	aacan	aminoglycoside	0.0152113	65535	associated
yfbR	aacc	aminoglycoside	0.0449681	33.5769	associated
yfbR	aaccr	aminoglycoside	0.0301996	67.1923	associated
yfbR	aacl	aminoglycoside	1.24464e-05	218.375	associated
yfbR	aadA	aminoglycoside	0.000134762	4.97851	associated
yfbR	acrF	multidrug	0.0152113	65535	associated
yfbR	anta	aminoglycoside	6.25437e-07	151.826	associated
yfbR	aph	aminoglycoside	5.10554e-07	7.89226	associated
yfbR	apha	aminoglycoside	4.79704e-05	8.03872	associated
yfbR	blaCMY	beta-lactam	4.66095e-18	55.0465	associated
yfbR	blaFOX	beta-lactam	0.0152113	65535	associated
yfbR	blaKPC	beta-lactam	0.00969667	7.96759	associated
yfbR	blaM	beta-lactam	3.07999e-05	109.125	associated
yfbR	blaMP	beta-lactam	0.0449681	33.5769	associated
yfbR	blaNDM	beta-lactam	2.39341e-09	21.7647	associated
yfbR	cmlA	phenicol	0.00292943	8.0423	associated
yfbR	dfrA	trimethoprim	0.00533727	3.24846	associated
yfbR	emrE	multidrug	5.57717e-17	36.9505	associated
yfbR	floR	phenicol	2.62891e-08	14.1489	associated
yfbR	mph(E)	macrolide	1.24464e-05	218.375	associated
yfbR	msr(E)	macrolide	1.24464e-05	218.375	associated
yfbR	qacH	quinolone	0.0185806	6.11786	associated
yfbR	qnrA	quinolone	5.52934e-10	65535	associated
yfbR	qnrC	quinolone	0.0152113	65535	associated
yfbR	rmtC	aminoglycoside	6.46225e-13	611.45	associated
yfbR	sul	sulfonamide	4.77644e-18	114.272	associated
yfbR	tap	multidrug	0.0496292	2.56816	associated
yfbR	tet(A)	tetracycline	0.000365185	4.8811	associated
lpxM	aac	aminoglycoside	3.90188e-09	0.0387018	disassociated
lpxM	aace	aminoglycoside	0.0417314	0	disassociated
lpxM	aadA	aminoglycoside	5.64449e-12	0.0530303	disassociated
lpxM	aph	aminoglycoside	5.64449e-12	0.0530303	disassociated
lpxM	apha	aminoglycoside	0.000180803	0.0791725	disassociated
lpxM	blaCMY	beta-lactam	0.00133557	0	disassociated
lpxM	blaCTXM	beta-lactam	3.47942e-09	0	disassociated
lpxM	blaKPC	beta-lactam	0.0415566	0	disassociated
lpxM	blaNDM	beta-lactam	0.00196207	0	disassociated
lpxM	blaOXA	beta-lactam	6.1642e-06	0	disassociated
lpxM	blaTEM	beta-lactam	4.11803e-15	0.0420599	disassociated
lpxM	cmlA	phenicol	0.011199	0	disassociated
lpxM	dfrA	trimethoprim	2.65685e-13	0.0475406	disassociated
lpxM	emrE	multidrug	1.35391e-10	0.0332095	disassociated
lpxM	erm	macrolide	0.0427433	0	disassociated
lpxM	floR	phenicol	2.35742e-05	0	disassociated
lpxM	macA	macrolide	0.00127969	0	disassociated
lpxM	macB	macrolide	0.00127969	0	disassociated
lpxM	mdtH	quinolone	0.0427433	0	disassociated
lpxM	mph(A)	macrolide	6.40099e-09	0.0389447	disassociated
lpxM	qacH	multidrug	0.0173922	0	disassociated
lpxM	sul	sulfonamide	1.74983e-16	0.053892	disassociated
lpxM	tap	multidrug	6.40099e-09	0.0389447	disassociated
lpxM	tet(A)	tetracycline	7.67957e-09	0.0710678	disassociated
lpxM	tet(B)	tetracycline	0.000551744	0	disassociated
agp	aac	aminoglycoside	1.50627e-12	4.77105	associated
agp	aace	aminoglycoside	1.39817e-06	7.97368	associated
agp	aadA	aminoglycoside	3.81485e-28	8.45314	associated
agp	aph	aminoglycoside	4.04963e-05	2.44744	associated
agp	apha	aminoglycoside	0.00542448	0.11794	disassociated
agp	blaCMY	beta-lactam	0.0127317	0	disassociated
agp	blaCTXM	beta-lactam	5.27956e-10	4.29288	associated
agp	blaDHA	beta-lactam	0.0333436	11.8333	associated
agp	blaOXA	beta-lactam	2.81372e-11	5.83562	associated
agp	blaSH	beta-lactam	0.0021798	7.53241	associated
agp	blaTEM	beta-lactam	9.0537e-14	4.21457	associated
agp	dfrA	trimethoprim	1.79999e-24	7.09851	associated
agp	emrE	multidrug	1.30803e-31	10.4594	associated
agp	erm	macrolide	0.0102853	3.38947	associated
agp	floR	phenicol	0.000974163	0	disassociated
agp	macA	macrolide	0.0124621	0	disassociated
agp	macB	macrolide	0.0124621	0	disassociated
agp	mdtH	multidrug	0.00253343	4.06818	associated
agp	mph(A)	macrolide	8.14436e-31	10.9258	associated
agp	sul	sulfonamide	1.24076e-25	6.97158	associated
agp	tap	multidrug	8.74137e-30	10.5185	associated
agp	tet(A)	tetracycline	1.42407e-14	5.16522	associated
agp	tet(B)	tetracycline	7.32033e-08	5.51042	associated
katG	aac	aminoglycoside	5.74171e-09	0	disassociated
katG	aadA	aminoglycoside	4.48468e-11	0.0316206	disassociated
katG	abaQ	quinolone	0.000864538	65535	associated
katG	aph	aminoglycoside	1.16492e-08	0.0969058	disassociated
katG	apha	aminoglycoside	0.00102338	0.0951152	disassociated
katG	blaCMY	beta-lactam	0.00321274	0	disassociated
katG	blaCTXM	beta-lactam	1.01231e-07	0	disassociated
katG	blaNDM	beta-lactam	0.00496175	0	disassociated
katG	blaOXA	beta-lactam	3.93105e-05	0	disassociated
katG	blaTEM	beta-lactam	8.70539e-14	0.0251189	disassociated
katG	cmlA	phenicol	0.0282754	0	disassociated
katG	dfrA	trimethoprim	3.43984e-12	0.0283682	disassociated
katG	emrE	multidrug	3.02914e-10	0	disassociated
katG	floR	phenicol	0.000155876	0	disassociated
katG	macA	macrolide	0.00321823	0	disassociated
katG	macB	macrolide	0.00321823	0	disassociated
katG	mph(A)	macrolide	9.99333e-09	0	disassociated
katG	qacH	quinolone	0.0448492	0	disassociated
katG	sul	sulfonamide	1.19671e-14	0.0430008	disassociated
katG	tap	multidrug	9.99333e-09	0	disassociated
katG	tet(A)	tetracycline	2.46998e-06	0.129894	disassociated
katG	tet(B)	tetracycline	0.00226339	0	disassociated
arcA	aac	aminoglycoside	2.32341e-17	18.7976	associated
arcA	aacG	aminoglycoside	0.0225352	65535	associated
arcA	aace	aminoglycoside	1.07828e-11	32.5259	associated
arcA	aadA	aminoglycoside	1.25668e-13	12.2751	associated
arcA	blaCTXM	beta-lactam	7.2929e-13	12.892	associated
arcA	blaOXA	beta-lactam	3.21137e-18	24.9575	associated
arcA	catA	phenicol	0.00120807	10.5988	associated
arcA	dfrA	trimethoprim	1.19497e-12	10.9291	associated
arcA	emrE	multidrug	2.47982e-18	20.1574	associated
arcA	erm	macrolide	5.23965e-05	11.5995	associated
arcA	mph(A)	macrolide	3.54848e-16	16.8697	associated
arcA	qnrB	quinolone	0.0198807	11.3618	associated
arcA	sul	sulfonamide	3.6364e-13	11.6131	associated
arcA	tap	multidrug	2.00839e-17	18.9309	associated
arcA	tet(A)	tetracycline	1.76768e-06	5.68864	associated
arcA	tet(B)	tetracycline	6.3697e-10	14.7071	associated
argF	aac	aminoglycoside	2.32341e-17	18.7976	associated
argF	aacG	aminoglycoside	0.0225352	65535	associated
argF	aace	aminoglycoside	1.07828e-11	32.5259	associated
argF	aadA	aminoglycoside	1.25668e-13	12.2751	associated
argF	blaCTXM	beta-lactam	7.2929e-13	12.892	associated
argF	blaOXA	beta-lactam	3.21137e-18	24.9575	associated
argF	catA	phenicol	0.00120807	10.5988	associated
argF	dfrA	trimethoprim	1.19497e-12	10.9291	associated
argF	emrE	multidrug	2.47982e-18	20.1574	associated
argF	erm	macrolide	5.23965e-05	11.5995	associated
argF	mph(A)	macrolide	3.54848e-16	16.8697	associated
argF	qnrB	quinolone	0.0198807	11.3618	associated
argF	sul	sulfonamide	3.6364e-13	11.6131	associated
argF	tap	multidrug	2.00839e-17	18.9309	associated
argF	tet(A)	tetracycline	1.76768e-06	5.68864	associated
argF	tet(B)	tetracycline	6.3697e-10	14.7071	associated
aroH	aac	aminoglycoside	0.0175132	0.136428	disassociated
aroH	aph	aminoglycoside	1.78155e-08	4.90639	associated
aroH	blaCTXM	beta-lactam	0.0389621	0.159749	disassociated
aroH	blaOXA	beta-lactam	0.0479741	0	disassociated
aroH	blaTEM	beta-lactam	0.000232318	2.8912	associated
aroH	catA	phenicol	7.52238e-05	11.1579	associated
aroH	dfrA	trimethoprim	0.000119147	3.05183	associated
aroH	macA	macrolide	2.32099e-77	804.194	associated
aroH	macB	macrolide	2.32099e-77	804.194	associated
aroH	mdtH	multidrug	1.7791e-10	19.9059	associated
aroH	oqxA	phenicol	0.00177431	6.94171	associated
aroH	oqxB	phenicol	0.00177431	6.94171	associated
aroH	sul	sulfonamide	6.49048e-05	3.01034	associated
aroH	tet(A)	tetracycline	1.4228e-06	4.33616	associated
aroH	tet(B)	tetracycline	0.00219862	4.00485	associated
mmuM	aac	aminoglycoside	1.25004e-05	4.55641	associated
mmuM	aacAKT	aminoglycoside	0.0143526	14.6468	associated
mmuM	aadA	aminoglycoside	1.3655e-15	11.6076	associated
mmuM	aph	aminoglycoside	1.5238e-13	9.67311	associated
mmuM	blaCTXM	beta-lactam	4.75878e-05	4.39444	associated
mmuM	blaTEM	beta-lactam	2.52274e-11	7.55252	associated
mmuM	dfrA	trimethoprim	1.59384e-16	12.4676	associated
mmuM	emrE	multidrug	3.00287e-18	15.0719	associated
mmuM	erm	macrolide	0.000170148	9.12343	associated
mmuM	evgA	multidrug	0.0276056	65535	associated
mmuM	evgS	multidrug	0.0276056	65535	associated
mmuM	mph(A)	macrolide	3.74006e-20	18.0948	associated
mmuM	sul	sulfonamide	2.3684e-14	10.1139	associated
mmuM	tap	multidrug	3.74006e-20	18.0948	associated
mmuM	tet(A)	tetracycline	1.7354e-15	12.2039	associated
ahr	aac	aminoglycoside	2.73285e-08	7.1753	associated
ahr	aace	aminoglycoside	0.00536308	6.65107	associated
ahr	aadA	aminoglycoside	3.51113e-16	14.9511	associated
ahr	blaCTXM	beta-lactam	1.07814e-06	6.17716	associated
ahr	blaOXA	beta-lactam	1.42975e-12	14.5412	associated
ahr	blaTEM	beta-lactam	5.57621e-10	7.56675	associated
ahr	dfrA	trimethoprim	3.29831e-16	14.9698	associated
ahr	emrE	multidrug	3.0648e-16	15.4343	associated
ahr	erm	macrolide	0.00073024	8.53854	associated
ahr	mph(A)	macrolide	2.63631e-14	13.3843	associated
ahr	sul	sulfonamide	1.75321e-15	14.239	associated
ahr	tap	multidrug	3.34895e-13	12.067	associated
ahr	tet(A)	tetracycline	3.81337e-06	5.24429	associated
ahr	tet(B)	tetracycline	0.000822323	5.48197	associated
fabG	aac	aminoglycoside	1.21307e-09	28.0412	associated
fabG	aace	aminoglycoside	3.98914e-15	137.937	associated
fabG	aadA	aminoglycoside	3.00638e-09	27.2946	associated
fabG	blaCTXM	beta-lactam	1.16785e-13	78.5069	associated
fabG	blaOXA	beta-lactam	1.16365e-12	54.989	associated
fabG	dfrA	trimethoprim	3.58034e-10	39.6402	associated
fabG	emrE	multidrug	2.26499e-10	34.7556	associated
fabG	evgA	multidrug	0.00901408	65535	associated
fabG	evgS	multidrug	0.00901408	65535	associated
fabG	mph(A)	macrolide	3.67416e-11	41.0377	associated
fabG	sul	sulfonamide	8.81012e-09	29.6458	associated
fabG	tap	multidrug	3.67416e-11	41.0377	associated
fabG	tet(A)	tetracycline	0.000121913	8.25789	associated
fabG	tet(B)	tetracycline	3.09464e-08	28.3167	associated
yjhH	aac	aminoglycoside	2.27963e-08	6.76074	associated
yjhH	aace	aminoglycoside	0.000961651	7.9878	associated
yjhH	aadA	aminoglycoside	1.52521e-13	10.3451	associated
yjhH	blaCTXM	beta-lactam	1.08073e-07	6.6021	associated
yjhH	blaOXA	beta-lactam	4.87398e-14	15.2549	associated
yjhH	blaTEM	beta-lactam	1.69512e-10	7.35395	associated
yjhH	dfrA	trimethoprim	1.63101e-14	11.1971	associated
yjhH	emrE	multidrug	9.78034e-14	11.05	associated
yjhH	erm	macrolide	0.00834968	5.78571	associated
yjhH	mph(A)	macrolide	4.09136e-13	10.923	associated
yjhH	sul	sulfonamide	1.24773e-12	9.1348	associated
yjhH	tap	multidrug	4.28679e-12	9.94304	associated
yjhH	tet(A)	tetracycline	3.05389e-06	5.01353	associated
yjhH	tet(B)	tetracycline	0.00144361	4.90794	associated
bcsA	aadA	aminoglycoside	3.17344e-05	21.5243	associated
bcsA	aph	aminoglycoside	3.17344e-05	21.5243	associated
bcsA	apha	aminoglycoside	0.00985971	9.09783	associated
bcsA	blaTEM	beta-lactam	0.000114203	17.1033	associated
bcsA	dfrA	trimethoprim	2.58426e-06	44.3259	associated
bcsA	emrE	multidrug	0.0143375	6.12549	associated
bcsA	floR	phenicol	3.59088e-05	24.1236	associated
bcsA	mph(A)	macrolide	3.10192e-06	32.023	associated
bcsA	oqxA	phenicol	0.00697534	20.7381	associated
bcsA	oqxB	phenicol	0.00697534	20.7381	associated
bcsA	sul	sulfonamide	1.59615e-05	33.3099	associated
bcsA	tap	multidrug	3.10192e-06	32.023	associated
bcsA	tet(A)	tetracycline	0.000112861	16.3958	associated
sacA	aac	aminoglycoside	0.00466434	6.40032	associated
sacA	aace	aminoglycoside	0.017477	11.9586	associated
sacA	aadA	aminoglycoside	0.000473202	8.59271	associated
sacA	apha	aminoglycoside	0.0229682	6.05435	associated
sacA	blaCTXM	beta-lactam	0.0169549	5.22403	associated
sacA	blaTEM	beta-lactam	0.00155709	6.82733	associated
sacA	dfrA	trimethoprim	0.00561498	5.48162	associated
sacA	emrE	multidrug	0.00013023	10.8796	associated
sacA	erm	macrolide	0.00104954	19.931	associated
sacA	mph(A)	macrolide	0.00455226	6.44075	associated
sacA	sul	sulfonamide	0.000499609	8.30994	associated
sacA	tap	multidrug	0.00455226	6.44075	associated
sacX	aadA	aminoglycoside	0.0231914	9.07769	associated
sacX	blaNDM	beta-lactam	0.00919879	21.1852	associated
sacX	blaTEM	beta-lactam	0.00379974	19.3663	associated
sacX	dfrA	trimethoprim	0.0297555	8.15455	associated
sacX	dfrB	trimethoprim	0.0028169	65535	associated
sacX	emrE	multidrug	0.000834284	30.7059	associated
sacX	mph(A)	macrolide	0.00893481	13.4157	associated
sacX	qepA	quinolone	1.07471e-08	65535	associated
sacX	sul	sulfonamide	0.00628982	16.4624	associated
sacX	tap	multidrug	0.000482702	36	associated
sacX	tet(B)	tetracycline	9.59281e-06	106.625	associated
por	aac	aminoglycoside	0.0104616	65535	associated
por	aadA	aminoglycoside	0.0204081	65535	associated
por	cmlA	phenicol	0.0456764	43.325	associated
por	dfrA	trimethoprim	0.0244553	65535	associated
por	erm	macrolide	0.0357413	56.1935	associated
por	mef(B)	macrolide	1.90546e-06	65535	associated
por	qacH	quinolone	0.000446512	65535	associated
por	sul	sulfonamide	0.0387919	65535	associated
por	tet(M)	tetracycline	0.0201845	103.294	associated
psuG	aac	aminoglycoside	0.0104616	65535	associated
psuG	aadA	aminoglycoside	0.0204081	65535	associated
psuG	cmlA	phenicol	0.0456764	43.325	associated
psuG	dfrA	trimethoprim	0.0244553	65535	associated
psuG	erm	macrolide	0.0357413	56.1935	associated
psuG	mef(B)	macrolide	1.90546e-06	65535	associated
psuG	qacH	quinolone	0.000446512	65535	associated
psuG	sul	sulfonamide	0.0387919	65535	associated
psuG	tet(M)	tetracycline	0.0201845	103.294	associated
psuK	aac	aminoglycoside	0.0104616	65535	associated
psuK	aadA	aminoglycoside	0.0204081	65535	associated
psuK	cmlA	phenicol	0.0456764	43.325	associated
psuK	dfrA	trimethoprim	0.0244553	65535	associated
psuK	erm	macrolide	0.0357413	56.1935	associated
psuK	mef(B)	macrolide	1.90546e-06	65535	associated
psuK	qacH	quinolone	0.000446512	65535	associated
psuK	sul	sulfonamide	0.0387919	65535	associated
psuK	tet(M)	tetracycline	0.0201845	103.294	associated
uxaC	aac	aminoglycoside	0.0104616	65535	associated
uxaC	aadA	aminoglycoside	0.0204081	65535	associated
uxaC	cmlA	phenicol	0.0456764	43.325	associated
uxaC	dfrA	trimethoprim	0.0244553	65535	associated
uxaC	erm	macrolide	0.0357413	56.1935	associated
uxaC	mef(B)	macrolide	1.90546e-06	65535	associated
uxaC	qacH	quinolone	0.000446512	65535	associated
uxaC	sul	sulfonamide	0.0387919	65535	associated
uxaC	tet(M)	tetracycline	0.0201845	103.294	associated
uxuA	aac	aminoglycoside	0.0104616	65535	associated
uxuA	aadA	aminoglycoside	0.0204081	65535	associated
uxuA	cmlA	phenicol	0.0456764	43.325	associated
uxuA	dfrA	trimethoprim	0.0244553	65535	associated
uxuA	erm	macrolide	0.0357413	56.1935	associated
uxuA	mef(B)	macrolide	1.90546e-06	65535	associated
uxuA	qacH	quinolone	0.000446512	65535	associated
uxuA	sul	sulfonamide	0.0387919	65535	associated
uxuA	tet(M)	tetracycline	0.0201845	103.294	associated
sdaA	aadA	aminoglycoside	0.0204081	65535	associated
sdaA	aph	aminoglycoside	0.0204081	65535	associated
sdaA	apha	aminoglycoside	0.00283596	65535	associated
sdaA	blaTEM	beta-lactam	0.0298337	65535	associated
sdaA	catA	phenicol	0.00014672	65535	associated
sdaA	emrE	multidrug	0.0136736	65535	associated
sdaA	sul	sulfonamide	0.0387919	65535	associated
sdaA	tet(B)	tetracycline	0.00144688	65535	associated
fdtC	aac	aminoglycoside	0.00507445	0	disassociated
fdtC	blaCTXM	beta-lactam	0.0128434	0	disassociated
fdtC	blaTEM	beta-lactam	0.00550077	2.40887	associated
fdtC	macA	macrolide	3.86814e-20	29.5088	associated
fdtC	macB	macrolide	3.86814e-20	29.5088	associated
fdtC	mdtH	multidrug	0.0155718	4.7395	associated
pld	blaCMY	beta-lactam	9.82405e-10	7.97567	associated
pld	blaCTXM	beta-lactam	0.000191455	2.77726	associated
pld	dfrA	trimethoprim	0.0215484	0.457577	disassociated
pld	macA	macrolide	0.0298982	0	disassociated
pld	macB	macrolide	0.0298982	0	disassociated
pld	ramA	multidrug	0.0271551	5.75	associated
frmA	blaKPC	beta-lactam	0.000820147	124.571	associated
frmA	blaOXA	beta-lactam	0.00962924	33.0891	associated
frmA	mph(E)	macrolide	0.00674913	294.833	associated
frmA	msr(E)	macrolide	0.00674913	294.833	associated
frmA	tet(D)	tetracycline	0.00169014	65535	associated
hiuH	evgA	multidrug	0.00169014	65535	associated
hiuH	evgS	multidrug	0.00169014	65535	associated
hiuH	oqxA	phenicol	0.0433272	34.94	associated
hiuH	oqxB	phenicol	0.0433272	34.94	associated
adhA	acrA	multidrug	1.07471e-09	65535	associated
adhA	acrB	multidrug	1.07471e-09	65535	associated
adhA	marA	multidrug	1.90546e-06	65535	associated
adhC	acrA	multidrug	1.07471e-09	65535	associated
adhC	acrB	multidrug	1.07471e-09	65535	associated
adhC	marA	multidrug	1.90546e-06	65535	associated
atzF	macA	macrolide	8.62694e-15	128.109	associated
atzF	macB	macrolide	8.62694e-15	128.109	associated
atzF	mdtH	multidrug	1.02269e-20	522.3	associated
cysE	blaDHA	beta-lactam	0.013464	117.733	associated
cysE	mdtH	multidrug	0.00451621	28.9833	associated
cysE	qnrB	quinolone	0.0333767	39.1111	associated
golD	acrA	multidrug	1.07471e-09	65535	associated
golD	acrB	multidrug	1.07471e-09	65535	associated
golD	marA	multidrug	1.90546e-06	65535	associated
lacZ	aace	aminoglycoside	0.0346342	58.1	associated
lacZ	catB	phenicol	0.011239	196	associated
lacZ	qnrE	quinolone	0.00112676	65535	associated
rutB	macA	macrolide	8.62694e-15	128.109	associated
rutB	macB	macrolide	8.62694e-15	128.109	associated
rutB	mdtH	multidrug	1.02269e-20	522.3	associated
ttrA	mdtA	multidrug	0.00506471	442.5	associated
ttrA	mdtL	multidrug	0.00843166	221	associated
ttrA	tet(A)	tetracycline	0.0344234	16.0816	associated
ttrB	mdtA	multidrug	0.00506471	442.5	associated
ttrB	mdtL	multidrug	0.00843166	221	associated
ttrB	tet(A)	tetracycline	0.0344234	16.0816	associated
ttrC	mdtA	multidrug	0.00506471	442.5	associated
ttrC	mdtL	multidrug	0.00843166	221	associated
ttrC	tet(A)	tetracycline	0.0344234	16.0816	associated
yjlD	blaKPC	beta-lactam	0.0169014	65535	associated
yjlD	mph(E)	macrolide	0.00225352	65535	associated
yjlD	msr(E)	macrolide	0.00225352	65535	associated
adhB	mph(E)	macrolide	0.0112295	147.25	associated
adhB	msr(E)	macrolide	0.0112295	147.25	associated
dmsA	aaca	aminoglycoside	0.0433272	34.94	associated
dmsA	floR	phenicol	0.00770632	37.3778	associated
dmsB	aaca	aminoglycoside	0.0433272	34.94	associated
dmsB	floR	phenicol	0.00770632	37.3778	associated
frmB	blaKPC	beta-lactam	0.0169014	65535	associated
frmB	qnrS	quinolone	0.0292958	65535	associated
pheA	macA	macrolide	0.0338028	65535	associated
pheA	macB	macrolide	0.0338028	65535	associated
phsC	aace	aminoglycoside	0.0346342	58.1	associated
phsC	qacH	quinolone	0.0423704	46.9189	associated
ppaC	macA	macrolide	0.00112422	65535	associated
ppaC	macB	macrolide	0.00112422	65535	associated
dgkA	mef(B)	macrolide	0.00506471	442.5	associated
dhaL	blaKPC	beta-lactam	0.0335265	60.1379	associated
glgB	mdtA	multidrug	0.00169014	65535	associated
glgC	mdtA	multidrug	0.00169014	65535	associated
hipO	norB	quinolone	0.00056338	65535	associated
hutH	mdtA	multidrug	0.00337838	885.5	associated
ilvA	blaKPC	beta-lactam	0.0335265	60.1379	associated
ilvC	blaKPC	beta-lactam	0.0335265	60.1379	associated
ilvD	blaKPC	beta-lactam	0.0335265	60.1379	associated
kdgK	abaQ	quinolone	1.07471e-09	65535	associated
malP	mdtA	multidrug	0.00169014	65535	associated
nanA	abaQ	quinolone	2.36436e-07	65535	associated
pgm	mdtA	multidrug	0.00169014	65535	associated
sdhC	blaKPC	beta-lactam	0.0169014	65535	associated
yjmD	rmtB	aminoglycoside	0.0056338	65535	associated
eptC	MET	AMINOGLYCOSIDE	ABX	5.40465e-18	0.061364
eptC	MET	BETA-LACTAM	ABX	2.31209e-13	0.0469945
eptC	MET	BLEOMYCIN	ABX	0.00313198	0
eptC	MET	CARBAPENEM	ABX	1.65628e-06	0
eptC	MET	CEPHALOSPORIN	ABX	3.14644e-14	0
eptC	MET	FOSFOMYCIN	ABX	0.0441731	0
eptC	MET	MACROLIDE	ABX	3.91008e-12	0.0287206
eptC	MET	MULTIDRUG	ABX	8.54942e-18	0.0190448
eptC	MET	PEPTIDE	ABX	0.000838774	0
eptC	MET	PHENICOL	ABX	3.8299e-08	0
eptC	MET	QUINOLONE	ABX	0.000120629	0.128087
eptC	MET	SULFONAMIDE	ABX	5.89049e-15	0.0590461
eptC	MET	TETRACYCLINE	ABX	1.87526e-12	0.0502578
eptC	MET	TRIMETHOPRIM	ABX	3.07967e-12	0.0518041

## Sheet: B
gene_name	num_assoc	num_dissoc
yfbR	29	0
lpxM	0	25
agp	18	5
katG	1	21
arcA	16	0
argF	16	0
aroH	12	3
mmuM	15	0
ahr	14	0
fabG	14	0
yjhH	14	0
bcsA	13	0
sacA	12	0
sacX	11	0
por	9	0
psuG	9	0
psuK	9	0
uxaC	9	0
uxuA	9	0
sdaA	8	0
fdtC	4	2
pld	3	3
frmA	5	0
hiuH	4	0
adhA	3	0
adhC	3	0
atzF	3	0
cysE	3	0
golD	3	0
lacZ	3	0
rutB	3	0
ttrA	3	0
ttrB	3	0
ttrC	3	0
yjlD	3	0
adhB	2	0
dmsA	2	0
dmsB	2	0
frmB	2	0
pheA	2	0
phsC	2	0
ppaC	2	0
dgkA	1	0
dhaL	1	0
gatC	1	0
glgB	1	0
glgC	1	0
hipO	1	0
hutH	1	0
ilvA	1	0
ilvC	1	0
ilvD	1	0
kdgK	1	0
malP	1	0
nanA	1	0
pgm	1	0
sdhC	1	0
yjmD	1	0

## Sheet: C
gene1	gene1_type	gene2	gene2_type	pval	odds_rat	has_gene1	has_gene2	gene_both	gene1only	gene2only	gene_neither
aacAKT	ABX	aac	ABX	1.07285e-07	65535	7	182	7	0	175	1593
aaca	ABX	aac	ABX	3.53251e-27	65535	26	182	26	0	156	1593
aacan	ABX	aaca	ABX	0.0146479	65535	1	26	1	0	25	1749
aacc	ABX	aac	ABX	0.00106209	65535	3	182	3	0	179	1593
aaccr	ABX	aac	ABX	0.0104616	65535	2	182	2	0	180	1593
aaccr	ABX	aacc	ABX	1.90546e-06	65535	2	3	2	0	1	1772
aace	ABX	aac	ABX	1.87989e-32	65535	31	182	31	0	151	1593
aacl	ABX	aac	ABX	0.000107288	65535	4	182	4	0	178	1593
aadA	ABX	aac	ABX	3.75409e-69	21.7749	254	182	121	133	61	1460
aadA	ABX	aacAKT	ABX	0.000949576	15.251	254	7	5	249	2	1519
aadA	ABX	aaca	ABX	1.27002e-11	17.4869	254	26	19	235	7	1514
aadA	ABX	aaccr	ABX	0.0204081	65535	254	2	2	252	0	1521
aadA	ABX	aace	ABX	1.27104e-10	11.7327	254	31	20	234	11	1510
acrB	ABX	acrA	ABX	1.07471e-09	65535	3	3	3	0	0	1772
anta	ABX	aadA	ABX	0.000307202	30.5221	6	254	5	1	249	1520
anta	ABX	acrF	ABX	0.00338028	65535	6	1	1	5	0	1769
aph	ABX	aac	ABX	2.01166e-31	7.81986	255	182	87	168	95	1425
aph	ABX	aacAKT	ABX	0.0100567	8.096	255	7	4	251	3	1517
aph	ABX	aaca	ABX	1.03164e-15	35.9634	255	26	22	233	4	1516
aph	ABX	aadA	ABX	3.5048e-53	11.2472	255	254	128	127	126	1394
aph	ABX	anta	ABX	0.0415301	6.04781	255	6	3	252	3	1517
apha	ABX	aac	ABX	3.951e-17	7.87708	95	182	40	55	142	1538
apha	ABX	aaca	ABX	1.10082e-23	95.0676	95	26	21	74	5	1675
apha	ABX	aadA	ABX	7.14837e-20	8.03922	95	254	50	45	204	1476
apha	ABX	anta	ABX	0.0369272	9.01075	95	6	2	93	4	1676
apha	ABX	aph	ABX	1.22411e-88	65535	95	255	95	0	160	1520
blaCMY	ABX	aacl	ABX	0.00666834	29.0169	61	4	2	59	2	1712
blaCTXM	ABX	aac	ABX	9.31875e-54	20.3684	158	182	88	70	94	1523
blaCTXM	ABX	aacAKT	ABX	2.95517e-06	63.7895	158	7	6	152	1	1616
blaCTXM	ABX	aaca	ABX	4.08857e-14	25.8589	158	26	18	140	8	1609
blaCTXM	ABX	aace	ABX	7.69792e-24	63.503	158	31	26	132	5	1612
blaCTXM	ABX	aadA	ABX	7.50012e-32	8.78042	158	254	81	77	173	1444
blaCTXM	ABX	aph	ABX	3.96587e-13	4.06795	158	255	57	101	198	1419
blaCTXM	ABX	apha	ABX	1.07436e-08	4.69499	158	95	27	131	68	1549
blaCTXM	ABX	blaCMY	ABX	0.0381115	0.165287	158	61	1	157	60	1557
blaEB	ABX	aacAKT	ABX	0.00394366	65535	1	7	1	0	6	1768
blaFOX	ABX	anta	ABX	0.00338028	65535	1	6	1	0	5	1769
blaKPC	ABX	aac	ABX	2.28884e-06	7.13122	30	182	13	17	169	1576
blaKPC	ABX	aacAGKT	ABX	0.0169014	65535	30	1	1	29	0	1745
blaKPC	ABX	aph	ABX	0.0293647	2.62391	30	255	9	21	246	1499
blaM	ABX	aac	ABX	0.00907629	13.3324	5	182	3	2	179	1591
blaM	ABX	aacG	ABX	0.0028169	65535	5	1	1	4	0	1770
blaM	ABX	aacl	ABX	3.80232e-05	589.333	5	4	2	3	2	1768
blaM	ABX	aadA	ABX	0.0231914	9.07769	5	254	3	2	251	1519
blaM	ABX	anta	ABX	0.0168064	88.25	5	6	1	4	5	1765
blaMP	ABX	aacG	ABX	0.00169014	65535	3	1	1	2	0	1772
blaMP	ABX	anta	ABX	0.0101123	176.7	3	6	1	2	5	1767
blaMP	ABX	blaM	ABX	1.07471e-08	65535	3	5	3	0	2	1770
blaNDM	ABX	aac	ABX	0.000302463	3.40003	56	182	15	41	167	1552
blaNDM	ABX	aacAKT	ABX	0.0185469	12.6963	56	7	2	54	5	1714
blaNDM	ABX	aacan	ABX	0.0315493	65535	56	1	1	55	0	1719
blaNDM	ABX	aadA	ABX	0.00532291	2.48908	56	254	16	40	238	1481
blaNDM	ABX	acrF	ABX	0.0315493	65535	56	1	1	55	0	1719
blaNDM	ABX	armA	ABX	0.0315493	65535	56	1	1	55	0	1719
blaNDM	ABX	blaCMY	ABX	0.00246357	4.40476	56	61	7	49	54	1665
blaOXA	ABX	aac	ABX	1.63087e-51	31.2024	103	182	71	32	111	1561
blaOXA	ABX	aace	ABX	1.47717e-18	36.3855	103	31	20	83	11	1661
blaOXA	ABX	aadA	ABX	3.51569e-27	10.6305	103	254	60	43	194	1478
blaOXA	ABX	anta	ABX	0.0429128	8.25743	103	6	2	101	4	1668
blaOXA	ABX	aph	ABX	5.9382e-05	2.65656	103	255	30	73	225	1447
blaOXA	ABX	blaCTXM	ABX	2.45795e-28	13.6618	103	158	50	53	108	1564
blaOXA	ABX	blaKPC	ABX	2.71263e-05	7.52736	103	30	9	94	21	1651
blaOXA	ABX	blaNDM	ABX	0.0398932	2.41518	103	56	7	96	49	1623
blaSCO	ABX	aac	ABX	0.0104616	65535	2	182	2	0	180	1593
blaSCO	ABX	aace	ABX	0.000295346	65535	2	31	2	0	29	1744
blaSCO	ABX	aadA	ABX	0.0204081	65535	2	254	2	0	252	1521
blaSCO	ABX	aph	ABX	0.0204081	65535	2	255	2	0	253	1520
blaSCO	ABX	apha	ABX	0.00283596	65535	2	95	2	0	93	1680
blaSCO	ABX	blaOXA	ABX	0.00333646	65535	2	103	2	0	101	1672
blaSH	ABX	aacAGKT	ABX	0.00732394	65535	13	1	1	12	0	1762
blaSH	ABX	aacc	ABX	0.0218235	73.3333	13	3	1	12	2	1760
blaSH	ABX	aadA	ABX	0.000106441	9.86016	13	254	8	5	246	1516
blaTEM	ABX	aac	ABX	4.01908e-36	8.39548	307	182	101	206	81	1387
blaTEM	ABX	aacAKT	ABX	0.00232942	12.1358	307	7	5	302	2	1466
blaTEM	ABX	aaca	ABX	0.0316964	2.57777	307	26	9	298	17	1451
blaTEM	ABX	aace	ABX	0.0136884	2.69054	307	31	11	296	20	1448
blaTEM	ABX	aadA	ABX	2.16032e-53	10.1853	307	254	141	166	113	1355
blaTEM	ABX	aph	ABX	8.66492e-71	14.7936	307	255	157	150	98	1370
blaTEM	ABX	apha	ABX	5.21144e-23	9.00879	307	95	58	249	37	1431
blaTEM	ABX	blaCMY	ABX	0.0055537	0.239905	307	61	3	304	58	1410
blaTEM	ABX	blaCTXM	ABX	9.34709e-14	3.97116	307	158	65	242	93	1375
blaTEM	ABX	blaKPC	ABX	0.000694623	3.77411	307	30	13	294	17	1451
blaTEM	ABX	blaOXA	ABX	1.07506e-07	3.34106	307	103	40	267	63	1405
blaTEM	ABX	blaSCO	ABX	0.0298337	65535	307	2	2	305	0	1468
catA	ABX	aac	ABX	0.00475484	4.208	22	182	7	15	175	1578
catA	ABX	aacan	ABX	0.0123944	65535	22	1	1	21	0	1753
catA	ABX	aadA	ABX	1.18907e-07	11.0323	22	254	14	8	240	1513
catA	ABX	aph	ABX	6.72952e-10	16.9748	22	255	16	6	239	1514
catA	ABX	apha	ABX	4.57652e-08	16.3529	22	95	10	12	85	1668
catA	ABX	blaDHA	ABX	0.0487037	27.7778	22	4	1	21	3	1750
catA	ABX	blaOXA	ABX	0.00711918	4.96699	22	103	5	17	98	1655
catA	ABX	blaSCO	ABX	0.00014672	65535	22	2	2	20	0	1753
catA	ABX	blaTEM	ABX	1.24663e-08	13.3975	22	307	16	6	291	1462
catB	ABX	aac	ABX	9.81328e-06	21.2	10	182	7	3	175	1590
catB	ABX	aadA	ABX	0.00102881	9.1754	10	254	6	4	248	1517
catB	ABX	anta	ABX	0.0333767	39.1111	10	6	1	9	5	1760
catB	ABX	aph	ABX	0.0424477	4.04	10	255	4	6	251	1514
catB	ABX	blaFOX	ABX	0.0056338	65535	10	1	1	9	0	1765
catB	ABX	blaKPC	ABX	0.0114268	15.5089	10	30	2	8	28	1737
catB	ABX	blaOXA	ABX	1.88768e-07	40.566	10	103	7	3	96	1669
catB	ABX	blaTEM	ABX	0.0177619	4.84437	10	307	5	5	302	1463
cmlA	ABX	aac	ABX	2.25887e-12	11.3908	41	182	22	19	160	1574
cmlA	ABX	aacAKT	ABX	8.17487e-06	62.3784	41	7	4	37	3	1731
cmlA	ABX	aaca	ABX	1.44006e-12	42.02	41	26	11	30	15	1719
cmlA	ABX	aadA	ABX	3.68183e-34	284.112	41	254	40	1	214	1520
cmlA	ABX	anta	ABX	0.000218256	45.5526	41	6	3	38	3	1731
cmlA	ABX	aph	ABX	7.35003e-18	18.3847	41	255	30	11	225	1509
cmlA	ABX	apha	ABX	9.76982e-19	26.3461	41	95	22	19	73	1661
cmlA	ABX	blaCTXM	ABX	1.07739e-07	7.17521	41	158	16	25	142	1592
cmlA	ABX	blaOXA	ABX	0.00188603	4.18246	41	103	8	33	95	1639
cmlA	ABX	blaTEM	ABX	0.000199874	3.52701	41	307	17	24	290	1444
cmlA	ABX	catB	ABX	0.0208373	11.0641	41	10	2	39	8	1726
dfrA	ABX	aac	ABX	4.29991e-67	19.9772	278	182	124	154	58	1439
dfrA	ABX	aaca	ABX	8.89216e-07	7.7048	278	26	15	263	11	1486
dfrA	ABX	aaccr	ABX	0.0244553	65535	278	2	2	276	0	1497
dfrA	ABX	aace	ABX	4.88262e-12	14.2083	278	31	22	256	9	1488
dfrA	ABX	aadA	ABX	1.02895e-164	101.982	278	254	210	68	44	1453
dfrA	ABX	aph	ABX	3.42376e-82	19.7185	278	255	159	119	96	1401
dfrA	ABX	apha	ABX	1.79066e-24	9.90271	278	95	57	221	38	1459
dfrA	ABX	blaCTXM	ABX	3.52374e-33	8.86502	278	158	86	192	72	1425
dfrA	ABX	blaDHA	ABX	0.0134552	16.32	278	4	3	275	1	1496
dfrA	ABX	blaKPC	ABX	0.00104824	3.70677	278	30	12	266	18	1479
dfrA	ABX	blaOXA	ABX	5.39392e-22	8.13565	278	103	57	221	46	1451
dfrA	ABX	blaSCO	ABX	0.0244553	65535	278	2	2	276	0	1497
dfrA	ABX	blaTEM	ABX	4.58267e-76	15.2686	278	307	169	109	138	1359
dfrA	ABX	catA	ABX	1.66504e-10	19.436	278	22	17	261	5	1492
dfrA	ABX	catB	ABX	0.00168639	8.23346	278	10	6	272	4	1493
dfrA	ABX	cmlA	ABX	1.48047e-20	25.0699	278	41	33	245	8	1489
dfrB	ABX	aace	ABX	0.0174648	65535	1	31	1	0	30	1744
emrE	ABX	aac	ABX	5.62336e-62	20.3878	208	182	106	102	76	1491
emrE	ABX	aacAKT	ABX	1.53331e-05	46.5149	208	7	6	202	1	1566
emrE	ABX	aacc	ABX	0.00158869	65535	208	3	3	205	0	1567
emrE	ABX	aaccr	ABX	0.0136736	65535	208	2	2	206	0	1567
emrE	ABX	aace	ABX	1.67591e-13	17.485	208	31	21	187	10	1557
emrE	ABX	aacl	ABX	0.000183794	65535	208	4	4	204	0	1567
emrE	ABX	aadA	ABX	1.00393e-148	116.403	208	254	178	30	76	1491
emrE	ABX	anta	ABX	2.42809e-06	65535	208	6	6	202	0	1567
emrE	ABX	aph	ABX	1.28884e-32	7.44476	208	255	95	113	160	1407
emrE	ABX	apha	ABX	0.000197919	2.74832	208	95	24	184	71	1496
emrE	ABX	blaCMY	ABX	0.0127262	2.33385	208	61	14	194	47	1520
emrE	ABX	blaCTXM	ABX	9.29698e-25	7.45178	208	158	66	142	92	1475
emrE	ABX	blaKPC	ABX	0.000318787	4.54929	208	30	11	197	19	1548
emrE	ABX	blaM	ABX	0.000834284	30.7059	208	5	4	204	1	1566
emrE	ABX	blaMP	ABX	0.0378433	15.2039	208	3	2	206	1	1566
emrE	ABX	blaNDM	ABX	1.15029e-08	5.7792	208	56	23	185	33	1534
emrE	ABX	blaOXA	ABX	3.88187e-21	8.63464	208	103	49	159	54	1513
emrE	ABX	blaSCO	ABX	0.0136736	65535	208	2	2	206	0	1567
emrE	ABX	blaSH	ABX	0.0122957	4.79988	208	13	5	203	8	1559
emrE	ABX	blaTEM	ABX	7.53199e-39	8.20855	208	307	112	96	195	1372
emrE	ABX	catA	ABX	1.04998e-07	11.5407	208	22	13	195	9	1558
emrE	ABX	catB	ABX	2.43073e-05	18.1559	208	10	7	201	3	1564
emrE	ABX	cmlA	ABX	0.000476835	3.66429	208	41	13	195	28	1539
emrE	ABX	dfrA	ABX	1.33297e-122	60.4362	208	278	170	38	108	1459
ere(A)	ABX	aac	ABX	0.0104616	65535	2	182	2	0	180	1593
ere(A)	ABX	aacc	ABX	0.00337838	885.5	2	3	1	1	2	1771
ere(A)	ABX	aace	ABX	0.0346342	58.1	2	31	1	1	30	1743
ere(A)	ABX	blaSH	ABX	0.0145983	146.75	2	13	1	1	12	1761
ere(A)	ABX	blaTEM	ABX	0.0298337	65535	2	307	2	0	305	1468
ere(A)	ABX	emrE	ABX	0.0136736	65535	2	208	2	0	206	1567
erm	ABX	aac	ABX	7.86733e-07	7.29167	32	182	14	18	168	1575
erm	ABX	aacAKT	ABX	0.000177582	44.9741	32	7	3	29	4	1739
erm	ABX	aace	ABX	0.00194733	9.07937	32	31	4	28	27	1716
erm	ABX	aadA	ABX	2.5877e-11	12.3722	32	254	21	11	233	1510
erm	ABX	blaCTXM	ABX	1.28592e-07	8.63657	32	158	14	18	144	1599
erm	ABX	blaTEM	ABX	0.00144467	3.37218	32	307	13	19	294	1449
erm	ABX	cmlA	ABX	4.54329e-06	14.0741	32	41	7	25	34	1709
erm	ABX	dfrA	ABX	1.60885e-09	9.59302	32	278	20	12	258	1485
erm	ABX	emrE	ABX	4.14599e-06	6.21019	32	208	14	18	194	1549
evgS	ABX	evgA	ABX	0.00056338	65535	1	1	1	0	0	1774
floR	ABX	aac	ABX	2.13182e-13	6.41604	92	182	35	57	147	1536
floR	ABX	aaca	ABX	4.25254e-22	77.6389	92	26	20	72	6	1677
floR	ABX	aadA	ABX	8.83969e-28	12.2846	92	254	57	35	197	1486
floR	ABX	aph	ABX	3.81589e-31	14.3911	92	255	60	32	195	1488
floR	ABX	apha	ABX	3.17555e-34	27.5247	92	95	43	49	52	1631
floR	ABX	blaCMY	ABX	0.0116583	2.92902	92	61	8	84	53	1630
floR	ABX	blaCTXM	ABX	9.47686e-10	5.22644	92	158	28	64	130	1553
floR	ABX	blaSH	ABX	0.0263956	5.63933	92	13	3	89	10	1673
floR	ABX	blaTEM	ABX	8.26066e-17	6.60552	92	307	50	42	257	1426
floR	ABX	cmlA	ABX	4.8574e-22	34.5882	92	41	24	68	17	1666
floR	ABX	dfrA	ABX	1.47817e-21	8.80615	92	278	53	39	225	1458
floR	ABX	emrE	ABX	0.0453817	1.77061	92	208	17	75	191	1492
floR	ABX	erm	ABX	0.000144551	6.58333	92	32	8	84	24	1659
lnu(F)	ABX	aac	ABX	0.00296457	7.47175	11	182	5	6	177	1587
lnu(F)	ABX	aaca	ABX	0.000426369	28.3859	11	26	3	8	23	1741
lnu(F)	ABX	aadA	ABX	4.26687e-10	65535	11	254	11	0	243	1521
lnu(F)	ABX	aph	ABX	0.0019941	7.33548	11	255	6	5	249	1515
lnu(F)	ABX	apha	ABX	7.47998e-06	22.5843	11	95	6	5	89	1675
lnu(F)	ABX	blaSH	ABX	4.90225e-05	65.775	11	13	3	8	10	1754
lnu(F)	ABX	blaTEM	ABX	0.000760631	8.54	11	307	7	4	300	1464
lnu(F)	ABX	cmlA	ABX	0.0250987	9.82906	11	41	2	9	39	1725
lnu(F)	ABX	floR	ABX	9.27938e-11	91.1386	11	92	9	2	83	1681
lnu(G)	ABX	aadA	ABX	8.15928e-06	65535	6	254	6	0	248	1521
lnu(G)	ABX	blaTEM	ABX	2.5702e-05	65535	6	307	6	0	301	1468
lnu(G)	ABX	floR	ABX	1.65557e-08	65535	6	92	6	0	86	1683
macA	ABX	aph	ABX	9.58384e-06	3.70077	60	255	22	38	233	1482
macA	ABX	blaCTXM	ABX	0.0381559	0.168196	60	158	1	59	157	1558
macA	ABX	blaOXA	ABX	0.0461383	0	60	103	0	60	103	1612
macA	ABX	blaTEM	ABX	7.45033e-05	3.13219	60	307	23	37	284	1431
macA	ABX	catA	ABX	0.00547062	6.73413	60	22	4	56	18	1697
macA	ABX	dfrA	ABX	1.20913e-05	3.55909	60	278	23	37	255	1460
macB	ABX	aph	ABX	9.58384e-06	3.70077	60	255	22	38	233	1482
macB	ABX	blaCTXM	ABX	0.0381559	0.168196	60	158	1	59	157	1558
macB	ABX	blaOXA	ABX	0.0461383	0	60	103	0	60	103	1612
macB	ABX	blaTEM	ABX	7.45033e-05	3.13219	60	307	23	37	284	1431
macB	ABX	catA	ABX	0.00547062	6.73413	60	22	4	56	18	1697
macB	ABX	dfrA	ABX	1.20913e-05	3.55909	60	278	23	37	255	1460
macB	ABX	macA	ABX	2.54839e-113	65535	60	60	60	0	0	1715
marA	ABX	acrA	ABX	1.90546e-06	65535	2	3	2	0	1	1772
marA	ABX	acrB	ABX	1.90546e-06	65535	2	3	2	0	1	1772
mdtH	ABX	macA	ABX	4.17012e-12	24.6898	32	60	13	19	47	1696
mdtH	ABX	macB	ABX	4.17012e-12	24.6898	32	60	13	19	47	1696
mdtL	ABX	aadA	ABX	5.79997e-05	65535	5	254	5	0	249	1521
mdtL	ABX	anta	ABX	0.0168064	88.25	5	6	1	4	5	1765
mdtL	ABX	aph	ABX	0.0231914	9.07769	5	255	3	2	252	1518
mdtL	ABX	apha	ABX	0.00137409	27.3587	5	95	3	2	92	1678
mdtL	ABX	blaFOX	ABX	0.0028169	65535	5	1	1	4	0	1770
mdtL	ABX	blaTEM	ABX	0.00379974	19.3663	5	307	4	1	303	1467
mdtL	ABX	catB	ABX	0.0278845	48.9167	5	10	1	4	9	1761
mdtL	ABX	dfrA	ABX	9.14058e-05	65535	5	278	5	0	273	1497
mdtL	ABX	floR	ABX	3.25455e-05	76.4545	5	92	4	1	88	1682
mef(B)	ABX	aac	ABX	0.00106209	65535	3	182	3	0	179	1593
mef(B)	ABX	aadA	ABX	0.00290064	65535	3	254	3	0	251	1521
mef(B)	ABX	apha	ABX	0.00821036	36.1075	3	95	2	1	93	1679
mef(B)	ABX	catB	ABX	0.0168158	97.9444	3	10	1	2	9	1763
mef(B)	ABX	cmlA	ABX	0.00153956	88.8718	3	41	2	1	39	1733
mef(B)	ABX	dfrA	ABX	0.00380691	65535	3	278	3	0	275	1497
mef(B)	ABX	floR	ABX	0.00770632	37.3778	3	92	2	1	90	1682
mexB	ABX	blaNDM	ABX	0.0315493	65535	1	56	1	0	55	1719
mmr	ABX	aac	ABX	0.0292606	17.6889	3	182	2	1	180	1592
mmr	ABX	aadA	ABX	0.00290064	65535	3	254	3	0	251	1521
mmr	ABX	dfrA	ABX	0.00380691	65535	3	278	3	0	275	1497
mph(A)	ABX	aac	ABX	2.29622e-66	25.3238	181	182	103	78	79	1515
mph(A)	ABX	aacAKT	ABX	0.00286257	11.9849	181	7	4	177	3	1591
mph(A)	ABX	aaca	ABX	2.18467e-09	13.0038	181	26	15	166	11	1583
mph(A)	ABX	aace	ABX	9.04157e-15	20.79	181	31	21	160	10	1584
mph(A)	ABX	aadA	ABX	4.9207e-117	72.8612	181	254	151	30	103	1491
mph(A)	ABX	aph	ABX	2.86414e-41	10.5694	181	255	97	84	158	1436
mph(A)	ABX	apha	ABX	3.35379e-12	5.81265	181	95	34	147	61	1533
mph(A)	ABX	blaCTXM	ABX	4.91866e-44	15.3948	181	158	80	101	78	1516
mph(A)	ABX	blaDHA	ABX	0.00010493	65535	181	4	4	177	0	1594
mph(A)	ABX	blaM	ABX	0.00893481	13.4157	181	5	3	178	2	1592
mph(A)	ABX	blaMP	ABX	0.0289507	17.7989	181	3	2	179	1	1593
mph(A)	ABX	blaOXA	ABX	3.36421e-20	8.76268	181	103	45	136	58	1536
mph(A)	ABX	blaTEM	ABX	1.1155e-33	7.82441	181	307	98	83	209	1385
mph(A)	ABX	catA	ABX	0.0191939	3.38143	181	22	6	175	16	1578
mph(A)	ABX	catB	ABX	0.013422	5.98117	181	10	4	177	6	1588
mph(A)	ABX	cmlA	ABX	1.93882e-09	8.38047	181	41	19	162	22	1572
mph(A)	ABX	dfrA	ABX	1.43202e-117	75.2892	181	278	156	25	122	1472
mph(A)	ABX	emrE	ABX	1.5567e-96	47.5742	181	208	129	52	79	1515
mph(A)	ABX	erm	ABX	1.20373e-15	21.917	181	32	22	159	10	1584
mph(A)	ABX	floR	ABX	1.09712e-09	4.90921	181	92	30	151	62	1532
mph(A)	ABX	lnu(F)	ABX	0.0194393	5.12349	181	11	4	177	7	1587
mph(A)	ABX	mdtL	ABX	0.00893481	13.4157	181	5	3	178	2	1592
mph(A)	ABX	mef(B)	ABX	0.0289507	17.7989	181	3	2	179	1	1593
mph(E)	ABX	anta	ABX	0.013464	117.733	4	6	1	3	5	1766
mph(E)	ABX	armA	ABX	0.00225352	65535	4	1	1	3	0	1771
mph(E)	ABX	blaFOX	ABX	0.00225352	65535	4	1	1	3	0	1771
mph(E)	ABX	catB	ABX	0.0223642	65.2593	4	10	1	3	9	1762
mph(E)	ABX	mdtL	ABX	0.0112295	147.25	4	5	1	3	4	1767
msr(E)	ABX	anta	ABX	0.013464	117.733	4	6	1	3	5	1766
msr(E)	ABX	armA	ABX	0.00225352	65535	4	1	1	3	0	1771
msr(E)	ABX	blaFOX	ABX	0.00225352	65535	4	1	1	3	0	1771
msr(E)	ABX	catB	ABX	0.0223642	65.2593	4	10	1	3	9	1762
msr(E)	ABX	mdtL	ABX	0.0112295	147.25	4	5	1	3	4	1767
msr(E)	ABX	mph(E)	ABX	2.42598e-12	65535	4	4	4	0	0	1771
oqxA	ABX	aac	ABX	2.53613e-06	7.96134	26	182	12	14	170	1579
oqxA	ABX	aaca	ABX	2.40453e-05	19.5918	26	26	5	21	21	1728
oqxA	ABX	aadA	ABX	2.59975e-07	8.61544	26	254	15	11	239	1510
oqxA	ABX	aph	ABX	1.03164e-15	35.9634	26	255	22	4	233	1516
oqxA	ABX	apha	ABX	1.2142e-16	40.4658	26	95	17	9	78	1671
oqxA	ABX	blaCTXM	ABX	0.000232685	5.68496	26	158	9	17	149	1600
oqxA	ABX	blaTEM	ABX	5.06996e-09	11.3668	26	307	18	8	289	1460
oqxA	ABX	catA	ABX	0.0398282	7.20417	26	22	2	24	20	1729
oqxA	ABX	cmlA	ABX	0.00023582	11.3294	26	41	5	21	36	1713
oqxA	ABX	dfrA	ABX	4.06004e-12	19.2636	26	278	20	6	258	1491
oqxA	ABX	emrE	ABX	0.0256196	2.83739	26	208	7	19	201	1548
oqxA	ABX	floR	ABX	2.75595e-06	10.6265	26	92	9	17	83	1666
oqxA	ABX	lnu(F)	ABX	0.0104663	16.1111	26	11	2	24	9	1740
oqxA	ABX	macA	ABX	0.000157548	9.41667	26	60	6	20	54	1695
oqxA	ABX	macB	ABX	0.000157548	9.41667	26	60	6	20	54	1695
oqxA	ABX	mef(B)	ABX	0.0433272	34.94	26	3	1	25	2	1747
oqxA	ABX	mph(A)	ABX	2.70034e-07	9.41071	26	181	13	13	168	1581
oqxB	ABX	aac	ABX	2.53613e-06	7.96134	26	182	12	14	170	1579
oqxB	ABX	aaca	ABX	2.40453e-05	19.5918	26	26	5	21	21	1728
oqxB	ABX	aadA	ABX	2.59975e-07	8.61544	26	254	15	11	239	1510
oqxB	ABX	aph	ABX	1.03164e-15	35.9634	26	255	22	4	233	1516
oqxB	ABX	apha	ABX	1.2142e-16	40.4658	26	95	17	9	78	1671
oqxB	ABX	blaCTXM	ABX	0.000232685	5.68496	26	158	9	17	149	1600
oqxB	ABX	blaTEM	ABX	5.06996e-09	11.3668	26	307	18	8	289	1460
oqxB	ABX	catA	ABX	0.0398282	7.20417	26	22	2	24	20	1729
oqxB	ABX	cmlA	ABX	0.00023582	11.3294	26	41	5	21	36	1713
oqxB	ABX	dfrA	ABX	4.06004e-12	19.2636	26	278	20	6	258	1491
oqxB	ABX	emrE	ABX	0.0256196	2.83739	26	208	7	19	201	1548
oqxB	ABX	floR	ABX	2.75595e-06	10.6265	26	92	9	17	83	1666
oqxB	ABX	lnu(F)	ABX	0.0104663	16.1111	26	11	2	24	9	1740
oqxB	ABX	macA	ABX	0.000157548	9.41667	26	60	6	20	54	1695
oqxB	ABX	macB	ABX	0.000157548	9.41667	26	60	6	20	54	1695
oqxB	ABX	mef(B)	ABX	0.0433272	34.94	26	3	1	25	2	1747
oqxB	ABX	mph(A)	ABX	2.70034e-07	9.41071	26	181	13	13	168	1581
oqxB	ABX	oqxA	ABX	1.60829e-58	65535	26	26	26	0	0	1749
qacH	ABX	aac	ABX	4.07837e-10	9.65644	38	182	19	19	163	1574
qacH	ABX	aaca	ABX	2.38461e-11	38.4152	38	26	10	28	16	1721
qacH	ABX	aadA	ABX	6.62857e-34	65535	38	254	38	0	216	1521
qacH	ABX	aph	ABX	1.91961e-14	14.3399	38	255	26	12	229	1508
qacH	ABX	apha	ABX	3.05205e-21	35.4583	38	95	23	15	72	1665
qacH	ABX	blaCTXM	ABX	5.73554e-05	5.0295	38	158	12	26	146	1591
qacH	ABX	blaTEM	ABX	2.92636e-06	5.03125	38	307	19	19	288	1449
qacH	ABX	cmlA	ABX	9.66536e-41	302.084	38	41	27	11	14	1723
qacH	ABX	dfrA	ABX	4.05837e-21	32.3252	38	278	32	6	246	1491
qacH	ABX	erm	ABX	0.00418001	7.18067	38	32	4	34	28	1709
qacH	ABX	floR	ABX	7.90297e-25	47.9334	38	92	25	13	67	1670
qacH	ABX	lnu(F)	ABX	5.30296e-05	29.0756	38	11	4	34	7	1730
qacH	ABX	mdtL	ABX	8.81616e-07	204.235	38	5	4	34	1	1736
qacH	ABX	mef(B)	ABX	9.06624e-06	65535	38	3	3	35	0	1737
qacH	ABX	mph(A)	ABX	3.43277e-09	8.6908	38	181	18	20	163	1574
qacH	ABX	oqxA	ABX	0.00190594	9.17112	38	26	4	34	22	1715
qacH	ABX	oqxB	ABX	0.00190594	9.17112	38	26	4	34	22	1715
qepA	ABX	blaNDM	ABX	0.00287482	63.6296	3	56	2	1	54	1718
qepA	ABX	blaTEM	ABX	0.00513215	65535	3	307	3	0	304	1468
qepA	ABX	dfrB	ABX	0.00169014	65535	3	1	1	2	0	1772
qepA	ABX	emrE	ABX	0.00158869	65535	3	208	3	0	205	1567
qepA	ABX	mph(A)	ABX	0.0289507	17.7989	3	181	2	1	179	1593
qnrA	ABX	aacl	ABX	3.80232e-05	589.333	5	4	2	3	2	1768
qnrA	ABX	aadA	ABX	0.00182235	24.32	5	254	4	1	250	1520
qnrA	ABX	acrF	ABX	0.0028169	65535	5	1	1	4	0	1770
qnrA	ABX	anta	ABX	9.48435e-05	294.333	5	6	2	3	4	1766
qnrA	ABX	blaFOX	ABX	0.0028169	65535	5	1	1	4	0	1770
qnrA	ABX	blaM	ABX	6.33005e-05	392.667	5	5	2	3	3	1767
qnrA	ABX	catB	ABX	0.0278845	48.9167	5	10	1	4	9	1761
qnrA	ABX	dfrA	ABX	0.0297555	8.15455	5	278	3	2	275	1495
qnrA	ABX	emrE	ABX	2.1171e-05	65535	5	208	5	0	203	1567
qnrA	ABX	mdtL	ABX	0.0140211	110.375	5	5	1	4	4	1766
qnrA	ABX	mph(E)	ABX	3.80232e-05	589.333	5	4	2	3	2	1768
qnrA	ABX	msr(E)	ABX	3.80232e-05	589.333	5	4	2	3	2	1768
qnrB	ABX	aac	ABX	0.00176225	8.97175	10	182	5	5	177	1588
qnrB	ABX	aacc	ABX	0.0168158	97.9444	10	3	1	9	2	1763
qnrB	ABX	aaccr	ABX	0.011239	196	10	2	1	9	1	1764
qnrB	ABX	aph	ABX	0.0424477	4.04	10	255	4	6	251	1514
qnrB	ABX	blaCTXM	ABX	0.00828613	6.97403	10	158	4	6	154	1611
qnrB	ABX	blaDHA	ABX	5.09455e-10	65535	10	4	4	6	0	1765
qnrB	ABX	blaOXA	ABX	0.00171356	11.2189	10	103	4	6	99	1666
qnrB	ABX	dfrA	ABX	1.11689e-05	22.1481	10	278	8	2	270	1495
qnrB	ABX	emrE	ABX	0.0217375	5.10131	10	208	4	6	204	1561
qnrB	ABX	mph(A)	ABX	0.00015376	13.6286	10	181	6	4	175	1590
qnrC	ABX	blaCMY	ABX	0.0343662	65535	1	61	1	0	60	1714
qnrC	ABX	qacH	ABX	0.0214085	65535	1	38	1	0	37	1737
qnrE	ABX	aace	ABX	0.0174648	65535	1	31	1	0	30	1744
qnrE	ABX	catB	ABX	0.0056338	65535	1	10	1	0	9	1765
qnrS	ABX	aadA	ABX	5.45136e-07	4.71293	52	254	22	30	232	1491
qnrS	ABX	aph	ABX	0.041044	2.04979	52	255	13	39	242	1481
qnrS	ABX	blaCTXM	ABX	0.0436449	2.21102	52	158	9	43	149	1574
qnrS	ABX	blaOXA	ABX	4.42791e-15	14.8658	52	103	22	30	81	1642
qnrS	ABX	blaTEM	ABX	1.52115e-05	3.70012	52	307	22	30	285	1438
qnrS	ABX	cmlA	ABX	1.42451e-05	9.31129	52	41	8	44	33	1690
qnrS	ABX	dfrA	ABX	6.11666e-07	4.56579	52	278	23	29	255	1468
qnrS	ABX	erm	ABX	0.0128388	5.04464	52	32	4	48	28	1695
qnrS	ABX	evgA	ABX	0.0292958	65535	52	1	1	51	0	1723
qnrS	ABX	evgS	ABX	0.0292958	65535	52	1	1	51	0	1723
qnrS	ABX	floR	ABX	8.95474e-19	20.8613	52	92	24	28	68	1655
qnrS	ABX	lnu(F)	ABX	0.0391022	7.61778	52	11	2	50	9	1714
qnrS	ABX	lnu(G)	ABX	1.04441e-07	183.191	52	6	5	47	1	1722
qnrS	ABX	macA	ABX	0.0286291	3.22631	52	60	5	47	55	1668
qnrS	ABX	macB	ABX	0.0286291	3.22631	52	60	5	47	55	1668
qnrS	ABX	mef(B)	ABX	0.00247913	68.88	52	3	2	50	1	1722
qnrS	ABX	qacH	ABX	7.70692e-05	8.49032	52	38	7	45	31	1692
qnrS	ABX	qnrB	ABX	0.0325956	8.575	52	10	2	50	8	1715
ramA	ABX	apha	ABX	0.0179104	6.81522	11	95	3	8	92	1672
ramA	ABX	blaTEM	ABX	4.969e-06	22.1376	11	307	9	2	298	1466
ramA	ABX	cmlA	ABX	0.0250987	9.82906	11	41	2	9	39	1725
ramA	ABX	erm	ABX	2.63349e-05	35.4286	11	32	4	7	28	1736
ramA	ABX	floR	ABX	5.60905e-09	53.3333	11	92	8	3	84	1680
ramA	ABX	mmr	ABX	0.0184869	88.1	11	3	1	10	2	1762
rmtB	ABX	aac	ABX	0.0136841	5.94382	10	182	4	6	178	1587
rmtB	ABX	aadA	ABX	9.28956e-05	14.3401	10	254	7	3	247	1518
rmtB	ABX	aph	ABX	0.0424477	4.04	10	255	4	6	251	1514
rmtB	ABX	apha	ABX	0.0135445	7.79348	10	95	3	7	92	1673
rmtB	ABX	blaNDM	ABX	0.00305157	13.8437	10	56	3	7	53	1712
rmtB	ABX	blaTEM	ABX	2.11887e-08	65535	10	307	10	0	297	1468
rmtB	ABX	cmlA	ABX	0.0208373	11.0641	10	41	2	8	39	1726
rmtB	ABX	dfrA	ABX	0.000169028	12.8635	10	278	7	3	271	1494
rmtB	ABX	emrE	ABX	0.0217375	5.10131	10	208	4	6	204	1561
rmtB	ABX	mmr	ABX	0.0168158	97.9444	10	3	1	9	2	1763
rmtB	ABX	ramA	ABX	0.00152995	48.7778	10	11	2	8	9	1756
rmtC	ABX	aac	ABX	7.83942e-07	63.68	8	182	7	1	175	1592
rmtC	ABX	aacAKT	ABX	0.0311779	41.9286	8	7	1	7	6	1761
rmtC	ABX	blaCMY	ABX	3.12082e-10	222.056	8	61	7	1	54	1713
rmtC	ABX	blaNDM	ABX	1.66321e-10	245.429	8	56	7	1	49	1718
rmtC	ABX	emrE	ABX	3.15211e-08	65535	8	208	8	0	200	1567
sat2_gen	ABX	catA	ABX	0.0487037	27.7778	4	22	1	3	21	1750
sat2_gen	ABX	dfrA	ABX	0.0134552	16.32	4	278	3	1	275	1496
sul	ABX	aac	ABX	8.71387e-75	23.6382	350	182	142	208	40	1385
sul	ABX	aacAKT	ABX	0.0003312	24.8372	350	7	6	344	1	1424
sul	ABX	aaca	ABX	2.33152e-11	18.1277	350	26	21	329	5	1420
sul	ABX	aacc	ABX	0.00761398	65535	350	3	3	347	0	1425
sul	ABX	aaccr	ABX	0.0387919	65535	350	2	2	348	0	1425
sul	ABX	aace	ABX	4.12295e-12	14.9132	350	31	24	326	7	1418
sul	ABX	aacl	ABX	0.001491	65535	350	4	4	346	0	1425
sul	ABX	aadA	ABX	2.06436e-163	100.559	350	254	228	122	26	1399
sul	ABX	anta	ABX	5.67781e-05	65535	350	6	6	344	0	1425
sul	ABX	aph	ABX	1.95409e-137	54.4835	350	255	214	136	41	1384
sul	ABX	apha	ABX	1.15264e-36	17.9255	350	95	74	276	21	1404
sul	ABX	blaCTXM	ABX	3.22747e-33	8.30886	350	158	96	254	62	1363
sul	ABX	blaDHA	ABX	0.001491	65535	350	4	4	346	0	1425
sul	ABX	blaKPC	ABX	0.000695788	3.66927	350	30	14	336	16	1409
sul	ABX	blaM	ABX	0.00628982	16.4624	350	5	4	346	1	1424
sul	ABX	blaNDM	ABX	1.79511e-05	3.45906	350	56	25	325	31	1394
sul	ABX	blaOXA	ABX	4.51097e-19	6.64956	350	103	60	290	43	1382
sul	ABX	blaSCO	ABX	0.0387919	65535	350	2	2	348	0	1425
sul	ABX	blaSH	ABX	0.0276437	3.53322	350	13	6	344	7	1418
sul	ABX	blaTEM	ABX	5.71276e-81	14.4388	350	307	194	156	113	1312
sul	ABX	catA	ABX	7.87042e-13	43.1212	350	22	20	330	2	1423
sul	ABX	catB	ABX	6.61061e-05	16.6433	350	10	8	342	2	1423
sul	ABX	cmlA	ABX	1.77831e-24	57.7308	350	41	38	312	3	1422
sul	ABX	dfrA	ABX	2.90663e-181	113.059	350	278	248	102	30	1395
sul	ABX	emrE	ABX	5.80861e-162	392.19	350	208	203	147	5	1420
sul	ABX	ere(A)	ABX	0.0387919	65535	350	2	2	348	0	1425
sul	ABX	erm	ABX	7.17233e-07	6.23472	350	32	19	331	13	1412
sul	ABX	floR	ABX	1.12113e-24	10.0104	350	92	62	288	30	1395
sul	ABX	lnu(F)	ABX	0.000200867	11.0877	350	11	8	342	3	1422
sul	ABX	macA	ABX	0.00451917	2.26841	350	60	21	329	39	1386
sul	ABX	macB	ABX	0.00451917	2.26841	350	60	21	329	39	1386
sul	ABX	mdtL	ABX	0.000291297	65535	350	5	5	345	0	1425
sul	ABX	mef(B)	ABX	0.00761398	65535	350	3	3	347	0	1425
sul	ABX	mph(A)	ABX	5.34206e-105	59.8426	350	181	161	189	20	1405
sul	ABX	mph(E)	ABX	0.0259829	12.3112	350	4	3	347	1	1424
sul	ABX	msr(E)	ABX	0.0259829	12.3112	350	4	3	347	1	1424
sul	ABX	oqxA	ABX	3.56216e-10	14.3333	350	26	20	330	6	1419
sul	ABX	oqxB	ABX	3.56216e-10	14.3333	350	26	20	330	6	1419
sul	ABX	qacH	ABX	2.97186e-28	65535	350	38	38	312	0	1425
sul	ABX	qepA	ABX	0.00761398	65535	350	3	3	347	0	1425
sul	ABX	qnrA	ABX	0.000291297	65535	350	5	5	345	0	1425
sul	ABX	qnrB	ABX	3.42537e-06	37.5836	350	10	9	341	1	1424
sul	ABX	qnrS	ABX	0.021584	2.02746	350	52	17	333	35	1390
sul	ABX	rmtB	ABX	0.00577596	6.19622	350	10	6	344	4	1421
sul	ABX	rmtC	ABX	2.14202e-06	65535	350	8	8	342	0	1425
tap	ABX	aac	ABX	2.29622e-66	25.3238	181	182	103	78	79	1515
tap	ABX	aacAKT	ABX	0.00286257	11.9849	181	7	4	177	3	1591
tap	ABX	aaca	ABX	2.18467e-09	13.0038	181	26	15	166	11	1583
tap	ABX	aace	ABX	9.04157e-15	20.79	181	31	21	160	10	1584
tap	ABX	aacl	ABX	0.00386355	26.8483	181	4	3	178	1	1593
tap	ABX	aadA	ABX	6.70001e-119	76.668	181	254	152	29	102	1492
tap	ABX	aph	ABX	2.98172e-40	10.2648	181	255	96	85	159	1435
tap	ABX	apha	ABX	3.35379e-12	5.81265	181	95	34	147	61	1533
tap	ABX	blaCTXM	ABX	4.91866e-44	15.3948	181	158	80	101	78	1516
tap	ABX	blaDHA	ABX	0.00010493	65535	181	4	4	177	0	1594
tap	ABX	blaM	ABX	0.00893481	13.4157	181	5	3	178	2	1592
tap	ABX	blaMP	ABX	0.0289507	17.7989	181	3	2	179	1	1593
tap	ABX	blaNDM	ABX	0.0246506	2.22732	181	56	11	170	45	1549
tap	ABX	blaOXA	ABX	2.8941e-19	8.35581	181	103	44	137	59	1535
tap	ABX	blaTEM	ABX	6.47742e-32	7.40273	181	307	96	85	211	1383
tap	ABX	catA	ABX	0.0191939	3.38143	181	22	6	175	16	1578
tap	ABX	cmlA	ABX	1.93882e-09	8.38047	181	41	19	162	22	1572
tap	ABX	dfrA	ABX	1.88725e-119	79.6353	181	278	157	24	121	1473
tap	ABX	emrE	ABX	6.48456e-100	51.6174	181	208	131	50	77	1517
tap	ABX	erm	ABX	4.16331e-13	16.3768	181	32	20	161	12	1582
tap	ABX	floR	ABX	2.13405e-10	5.19377	181	92	31	150	61	1533
tap	ABX	lnu(F)	ABX	0.0194393	5.12349	181	11	4	177	7	1587
tap	ABX	mdtL	ABX	0.00893481	13.4157	181	5	3	178	2	1592
tap	ABX	mef(B)	ABX	0.0289507	17.7989	181	3	2	179	1	1593
tap	ABX	mph(A)	ABX	4.44667e-234	17589.4	181	181	177	4	4	1590
tap	ABX	oqxA	ABX	2.70034e-07	9.41071	181	26	13	168	13	1581
tap	ABX	oqxB	ABX	2.70034e-07	9.41071	181	26	13	168	13	1581
tap	ABX	qacH	ABX	3.43277e-09	8.6908	181	38	18	163	20	1574
tap	ABX	qepA	ABX	0.00104458	65535	181	3	3	178	0	1594
tap	ABX	qnrB	ABX	0.00015376	13.6286	181	10	6	175	4	1590
tap	ABX	sul	ABX	1.37797e-108	68.1346	181	350	163	18	187	1407
tet(A)	ABX	aac	ABX	2.79222e-25	7.15332	198	182	70	128	112	1465
tet(A)	ABX	aacAKT	ABX	0.00400977	10.8179	198	7	4	194	3	1574
tet(A)	ABX	aace	ABX	0.00128285	3.94124	198	31	10	188	21	1556
tet(A)	ABX	aadA	ABX	1.40137e-55	14.3339	198	254	115	83	139	1438
tet(A)	ABX	aph	ABX	5.44435e-73	21.7169	198	255	129	69	126	1451
tet(A)	ABX	apha	ABX	4.50071e-14	6.33333	198	95	38	160	57	1520
tet(A)	ABX	blaCTXM	ABX	2.96757e-14	4.76636	198	158	51	147	107	1470
tet(A)	ABX	blaNDM	ABX	0.016595	0.140471	198	56	1	197	55	1522
tet(A)	ABX	blaOXA	ABX	1.2549e-08	4.08892	198	103	32	166	71	1506
tet(A)	ABX	blaTEM	ABX	8.54259e-41	8.98962	198	307	111	87	196	1381
tet(A)	ABX	cmlA	ABX	1.16304e-09	8.32531	198	41	20	178	21	1556
tet(A)	ABX	dfrA	ABX	5.51779e-73	20.8357	198	278	134	64	144	1433
tet(A)	ABX	emrE	ABX	5.68876e-35	9.15764	198	208	86	112	122	1455
tet(A)	ABX	erm	ABX	0.0205206	2.72456	198	32	8	190	24	1553
tet(A)	ABX	floR	ABX	1.35288e-35	18.8013	198	92	58	140	34	1543
tet(A)	ABX	lnu(F)	ABX	4.33685e-05	14.4123	198	11	7	191	4	1573
tet(A)	ABX	macA	ABX	1.12008e-07	5.0625	198	60	22	176	38	1539
tet(A)	ABX	macB	ABX	1.12008e-07	5.0625	198	60	22	176	38	1539
tet(A)	ABX	mdtL	ABX	0.000687443	32.4948	198	5	4	194	1	1576
tet(A)	ABX	mph(A)	ABX	2.19425e-45	13.6081	198	181	90	108	91	1486
tet(A)	ABX	oqxA	ABX	7.93197e-09	11.6692	198	26	15	183	11	1566
tet(A)	ABX	oqxB	ABX	7.93197e-09	11.6692	198	26	15	183	11	1566
tet(A)	ABX	qacH	ABX	1.82964e-09	8.70391	198	38	19	179	19	1558
tet(A)	ABX	qnrS	ABX	9.41415e-07	4.96631	198	52	19	179	33	1544
tet(A)	ABX	ramA	ABX	0.00432209	6.78325	198	11	5	193	6	1571
tet(A)	ABX	sul	ABX	9.52139e-78	22.2472	198	350	151	47	199	1378
tet(A)	ABX	tap	ABX	1.58978e-46	14.0516	198	181	91	107	90	1487
tet(B)	ABX	aac	ABX	5.31846e-11	6.59386	68	182	27	41	155	1552
tet(B)	ABX	aacan	ABX	0.0383099	65535	68	1	1	67	0	1707
tet(B)	ABX	aace	ABX	8.16451e-08	13.8424	68	31	10	58	21	1686
tet(B)	ABX	aadA	ABX	2.74026e-18	9.96662	68	254	40	28	214	1493
tet(B)	ABX	aph	ABX	1.21247e-13	7.20631	68	255	35	33	220	1487
tet(B)	ABX	apha	ABX	0.000694829	3.7287	68	95	11	57	84	1623
tet(B)	ABX	blaCTXM	ABX	5.87651e-07	4.73732	68	158	20	48	138	1569
tet(B)	ABX	blaNDM	ABX	0.0181185	3.2071	68	56	6	62	50	1657
tet(B)	ABX	blaOXA	ABX	3.10525e-13	10.3947	68	103	23	45	80	1627
tet(B)	ABX	blaSCO	ABX	0.00144688	65535	68	2	2	66	0	1707
tet(B)	ABX	blaTEM	ABX	5.9434e-18	9.40136	68	307	43	25	264	1443
tet(B)	ABX	catA	ABX	9.3002e-16	55.0602	68	22	14	54	8	1699
tet(B)	ABX	dfrA	ABX	8.62212e-21	11.5406	68	278	44	24	234	1473
tet(B)	ABX	dfrB	ABX	0.0383099	65535	68	1	1	67	0	1707
tet(B)	ABX	emrE	ABX	9.71666e-22	13.0867	68	208	40	28	168	1539
tet(B)	ABX	erm	ABX	0.00640815	4.93827	68	32	5	63	27	1680
tet(B)	ABX	macA	ABX	0.0067927	3.58119	68	60	7	61	53	1654
tet(B)	ABX	macB	ABX	0.0067927	3.58119	68	60	7	61	53	1654
tet(B)	ABX	mph(A)	ABX	1.32917e-14	8.69676	68	181	31	37	150	1557
tet(B)	ABX	qepA	ABX	5.38601e-05	65535	68	3	3	65	0	1707
tet(B)	ABX	sul	ABX	5.93386e-30	22.4286	68	350	56	12	294	1413
tet(B)	ABX	tap	ABX	1.32917e-14	8.69676	68	181	31	37	150	1557
tet(C)	ABX	aaca	ABX	0.0290894	69.92	2	26	1	1	25	1748
tet(M)	ABX	aac	ABX	2.13601e-06	11.5189	18	182	10	8	172	1585
tet(M)	ABX	aaca	ABX	3.39193e-06	31.7949	18	26	5	13	21	1736
tet(M)	ABX	aadA	ABX	8.15689e-11	31.7573	18	254	15	3	239	1518
tet(M)	ABX	aph	ABX	5.2867e-06	9.79071	18	255	11	7	244	1513
tet(M)	ABX	apha	ABX	8.08065e-08	19.4302	18	95	9	9	86	1671
tet(M)	ABX	blaCTXM	ABX	0.00340069	5.27961	18	158	6	12	152	1605
tet(M)	ABX	blaTEM	ABX	0.00645897	3.901	18	307	8	10	299	1458
tet(M)	ABX	cmlA	ABX	3.10994e-11	53.9062	18	41	9	9	32	1725
tet(M)	ABX	dfrA	ABX	0.000659331	5.5316	18	278	9	9	269	1488
tet(M)	ABX	erm	ABX	0.000223394	17.6429	18	32	4	14	28	1729
tet(M)	ABX	floR	ABX	9.69708e-16	75.3397	18	92	14	4	78	1679
tet(M)	ABX	lnu(F)	ABX	0.00013751	43.725	18	11	3	15	8	1749
tet(M)	ABX	mef(B)	ABX	0.000289781	219.5	18	3	2	16	1	1756
tet(M)	ABX	mmr	ABX	0.0301319	51.6176	18	3	1	17	2	1755
tet(M)	ABX	mph(A)	ABX	0.00122606	5.78945	18	181	7	11	174	1583
tet(M)	ABX	oqxA	ABX	0.00196935	15.0783	18	26	3	15	23	1734
tet(M)	ABX	oqxB	ABX	0.00196935	15.0783	18	26	3	15	23	1734
tet(M)	ABX	qacH	ABX	7.63934e-10	46.0533	18	38	8	10	30	1727
tet(M)	ABX	qnrS	ABX	6.69509e-06	18.5978	18	52	6	12	46	1711
tet(M)	ABX	sul	ABX	1.7144e-05	8.39645	18	350	12	6	338	1419
tet(M)	ABX	tap	ABX	0.00122606	5.78945	18	181	7	11	174	1583
tet(M)	ABX	tet(A)	ABX	0.00210075	5.21752	18	198	7	11	191	1566
tet(X)	ABX	aaca	ABX	0.0192751	11.1282	15	26	2	13	24	1736
tet(X)	ABX	aadA	ABX	1.78145e-08	25.0909	15	254	12	3	242	1518
tet(X)	ABX	blaSH	ABX	0.000132906	43.75	15	13	3	12	10	1750
tet(X)	ABX	blaTEM	ABX	0.000234782	7.35906	15	307	9	6	298	1462
tet(X)	ABX	cmlA	ABX	0.00429405	11.3289	15	41	3	12	38	1722
tet(X)	ABX	ere(A)	ABX	0.0168347	125.643	15	2	1	14	1	1759
tet(X)	ABX	erm	ABX	0.00209199	14.9224	15	32	3	12	29	1731
tet(X)	ABX	floR	ABX	8.07096e-16	138.31	15	92	13	2	79	1681
tet(X)	ABX	lnu(F)	ABX	7.74618e-05	54.75	15	11	3	12	8	1752
tet(X)	ABX	lnu(G)	ABX	1.16204e-13	65535	15	6	6	9	0	1760
tet(X)	ABX	qacH	ABX	0.00345068	12.3214	15	38	3	12	35	1725
tet(X)	ABX	qnrS	ABX	6.60468e-08	33.3472	15	52	7	8	45	1715
tet(X)	ABX	tet(A)	ABX	0.0193418	4.05959	15	198	5	10	193	1567
tet(X)	ABX	tet(M)	ABX	0.00943539	16.7692	15	18	2	13	16	1744
adhA	MET	acrA	ABX	1.07471e-09	65535	3	3	3	0	0	1772
adhA	MET	acrB	ABX	1.07471e-09	65535	3	3	3	0	0	1772
adhA	MET	marA	ABX	1.90546e-06	65535	3	2	2	1	0	1772
adhB	MET	mph(E)	ABX	0.0112295	147.25	5	4	1	4	3	1767
adhB	MET	msr(E)	ABX	0.0112295	147.25	5	4	1	4	3	1767
adhC	MET	acrA	ABX	1.07471e-09	65535	3	3	3	0	0	1772
adhC	MET	acrB	ABX	1.07471e-09	65535	3	3	3	0	0	1772
adhC	MET	marA	ABX	1.90546e-06	65535	3	2	2	1	0	1772
adhC	MET	adhA	MET	1.07471e-09	65535	3	3	3	0	0	1772
agp	MET	aac	ABX	1.50627e-12	4.77105	140	182	43	97	139	1496
agp	MET	aace	ABX	1.39817e-06	7.97368	140	31	12	128	19	1616
agp	MET	aadA	ABX	3.81485e-28	8.45314	140	254	72	68	182	1453
agp	MET	aph	ABX	4.04963e-05	2.44744	140	255	38	102	217	1418
agp	MET	apha	ABX	0.00542448	0.11794	140	95	1	139	94	1541
agp	MET	blaCMY	ABX	0.0127317	0	140	61	0	140	61	1574
agp	MET	blaCTXM	ABX	5.27956e-10	4.29288	140	158	36	104	122	1513
agp	MET	blaDHA	ABX	0.0333436	11.8333	140	4	2	138	2	1633
agp	MET	blaOXA	ABX	2.81372e-11	5.83562	140	103	30	110	73	1562
agp	MET	blaSH	ABX	0.0021798	7.53241	140	13	5	135	8	1627
agp	MET	blaTEM	ABX	9.0537e-14	4.21457	140	307	60	80	247	1388
agp	MET	dfrA	ABX	1.79999e-24	7.09851	140	278	71	69	207	1428
agp	MET	emrE	ABX	1.30803e-31	10.4594	140	208	69	71	139	1496
agp	MET	erm	ABX	0.0102853	3.38947	140	32	7	133	25	1610
agp	MET	floR	ABX	0.000974163	0	140	92	0	140	92	1543
agp	MET	macA	ABX	0.0124621	0	140	60	0	140	60	1575
agp	MET	macB	ABX	0.0124621	0	140	60	0	140	60	1575
agp	MET	mdtH	ABX	0.00253343	4.06818	140	32	8	132	24	1611
agp	MET	mph(A)	ABX	8.14436e-31	10.9258	140	181	64	76	117	1518
agp	MET	sul	ABX	1.24076e-25	6.97158	140	350	81	59	269	1366
agp	MET	tap	ABX	8.74137e-30	10.5185	140	181	63	77	118	1517
agp	MET	tet(A)	ABX	1.42407e-14	5.16522	140	198	48	92	150	1485
agp	MET	tet(B)	ABX	7.32033e-08	5.51042	140	68	20	120	48	1587
ahr	MET	aac	ABX	2.73285e-08	7.1753	42	182	18	24	164	1569
ahr	MET	aace	ABX	0.00536308	6.65107	42	31	4	38	27	1706
ahr	MET	aadA	ABX	3.51113e-16	14.9511	42	254	29	13	225	1508
ahr	MET	blaCTXM	ABX	1.07814e-06	6.17716	42	158	15	27	143	1590
ahr	MET	blaOXA	ABX	1.42975e-12	14.5412	42	103	18	24	85	1648
ahr	MET	blaTEM	ABX	5.57621e-10	7.56675	42	307	25	17	282	1451
ahr	MET	dfrA	ABX	3.29831e-16	14.9698	42	278	30	12	248	1485
ahr	MET	emrE	ABX	3.0648e-16	15.4343	42	208	27	15	181	1552
ahr	MET	erm	ABX	0.00073024	8.53854	42	32	5	37	27	1706
ahr	MET	mph(A)	ABX	2.63631e-14	13.3843	42	181	24	18	157	1576
ahr	MET	sul	ABX	1.75321e-15	14.239	42	350	32	10	318	1415
ahr	MET	tap	ABX	3.34895e-13	12.067	42	181	23	19	158	1575
ahr	MET	tet(A)	ABX	3.81337e-06	5.24429	42	198	16	26	182	1551
ahr	MET	tet(B)	ABX	0.000822323	5.48197	42	68	7	35	61	1672
ahr	MET	agp	MET	5.84303e-34	77.5238	42	140	35	7	105	1628
arcA	MET	aac	ABX	2.32341e-17	18.7976	40	182	26	14	156	1579
arcA	MET	aacG	ABX	0.0225352	65535	40	1	1	39	0	1735
arcA	MET	aace	ABX	1.07828e-11	32.5259	40	31	11	29	20	1715
arcA	MET	aadA	ABX	1.25668e-13	12.2751	40	254	26	14	228	1507
arcA	MET	blaCTXM	ABX	7.2929e-13	12.892	40	158	21	19	137	1598
arcA	MET	blaOXA	ABX	3.21137e-18	24.9575	40	103	22	18	81	1654
arcA	MET	catA	ABX	0.00120807	10.5988	40	22	4	36	18	1717
arcA	MET	dfrA	ABX	1.19497e-12	10.9291	40	278	26	14	252	1483
arcA	MET	emrE	ABX	2.47982e-18	20.1574	40	208	28	12	180	1555
arcA	MET	erm	ABX	5.23965e-05	11.5995	40	32	6	34	26	1709
arcA	MET	mph(A)	ABX	3.54848e-16	16.8697	40	181	25	15	156	1579
arcA	MET	qnrB	ABX	0.0198807	11.3618	40	10	2	38	8	1727
arcA	MET	sul	ABX	3.6364e-13	11.6131	40	350	29	11	321	1414
arcA	MET	tap	ABX	2.00839e-17	18.9309	40	181	26	14	155	1580
arcA	MET	tet(A)	ABX	1.76768e-06	5.68864	40	198	16	24	182	1553
arcA	MET	tet(B)	ABX	6.3697e-10	14.7071	40	68	13	27	55	1680
arcA	MET	agp	MET	5.82115e-14	15.0093	40	140	21	19	119	1616
arcA	MET	ahr	MET	0.000256734	8.32843	40	42	6	34	36	1699
argF	MET	aac	ABX	2.32341e-17	18.7976	40	182	26	14	156	1579
argF	MET	aacG	ABX	0.0225352	65535	40	1	1	39	0	1735
argF	MET	aace	ABX	1.07828e-11	32.5259	40	31	11	29	20	1715
argF	MET	aadA	ABX	1.25668e-13	12.2751	40	254	26	14	228	1507
argF	MET	blaCTXM	ABX	7.2929e-13	12.892	40	158	21	19	137	1598
argF	MET	blaOXA	ABX	3.21137e-18	24.9575	40	103	22	18	81	1654
argF	MET	catA	ABX	0.00120807	10.5988	40	22	4	36	18	1717
argF	MET	dfrA	ABX	1.19497e-12	10.9291	40	278	26	14	252	1483
argF	MET	emrE	ABX	2.47982e-18	20.1574	40	208	28	12	180	1555
argF	MET	erm	ABX	5.23965e-05	11.5995	40	32	6	34	26	1709
argF	MET	mph(A)	ABX	3.54848e-16	16.8697	40	181	25	15	156	1579
argF	MET	qnrB	ABX	0.0198807	11.3618	40	10	2	38	8	1727
argF	MET	sul	ABX	3.6364e-13	11.6131	40	350	29	11	321	1414
argF	MET	tap	ABX	2.00839e-17	18.9309	40	181	26	14	155	1580
argF	MET	tet(A)	ABX	1.76768e-06	5.68864	40	198	16	24	182	1553
argF	MET	tet(B)	ABX	6.3697e-10	14.7071	40	68	13	27	55	1680
argF	MET	agp	MET	5.82115e-14	15.0093	40	140	21	19	119	1616
argF	MET	ahr	MET	0.000256734	8.32843	40	42	6	34	36	1699
argF	MET	arcA	MET	1.36769e-82	65535	40	40	40	0	0	1735
aroH	MET	aac	ABX	0.0175132	0.136428	63	182	1	62	181	1531
aroH	MET	aph	ABX	1.78155e-08	4.90639	63	255	28	35	227	1485
aroH	MET	blaCTXM	ABX	0.0389621	0.159749	63	158	1	62	157	1555
aroH	MET	blaOXA	ABX	0.0479741	0	63	103	0	63	103	1609
aroH	MET	blaTEM	ABX	0.000232318	2.8912	63	307	23	40	284	1428
aroH	MET	catA	ABX	7.52238e-05	11.1579	63	22	6	57	16	1696
aroH	MET	dfrA	ABX	0.000119147	3.05183	63	278	22	41	256	1456
aroH	MET	macA	ABX	2.32099e-77	804.194	63	60	51	12	9	1703
aroH	MET	macB	ABX	2.32099e-77	804.194	63	60	51	12	9	1703
aroH	MET	mdtH	ABX	1.7791e-10	19.9059	63	32	12	51	20	1692
aroH	MET	oqxA	ABX	0.00177431	6.94171	63	26	5	58	21	1691
aroH	MET	oqxB	ABX	0.00177431	6.94171	63	26	5	58	21	1691
aroH	MET	sul	ABX	6.49048e-05	3.01034	63	350	26	37	324	1388
aroH	MET	tet(A)	ABX	1.4228e-06	4.33616	63	198	21	42	177	1535
aroH	MET	tet(B)	ABX	0.00219862	4.00485	63	68	8	55	60	1652
aroH	MET	agp	MET	0.00800281	0	63	140	0	63	140	1572
aroH	MET	aphA	MET	0.035493	65535	63	1	1	62	0	1712
asrB	MET	asrA	MET	6.35153e-07	65535	2	2	2	0	0	1773
asrC	MET	asrA	MET	6.35153e-07	65535	2	2	2	0	0	1773
asrC	MET	asrB	MET	6.35153e-07	65535	2	2	2	0	0	1773
atzF	MET	macA	ABX	8.62694e-15	128.109	14	60	11	3	49	1712
atzF	MET	macB	ABX	8.62694e-15	128.109	14	60	11	3	49	1712
atzF	MET	mdtH	ABX	1.02269e-20	522.3	14	32	12	2	20	1741
atzF	MET	aroH	MET	1.37306e-12	80.566	14	63	10	4	53	1708
bcsA	MET	aadA	ABX	3.17344e-05	21.5243	9	254	7	2	247	1519
bcsA	MET	aph	ABX	3.17344e-05	21.5243	9	255	7	2	248	1518
bcsA	MET	apha	ABX	0.00985971	9.09783	9	95	3	6	92	1674
bcsA	MET	blaTEM	ABX	0.000114203	17.1033	9	307	7	2	300	1466
bcsA	MET	dfrA	ABX	2.58426e-06	44.3259	9	278	8	1	270	1496
bcsA	MET	emrE	ABX	0.0143375	6.12549	9	208	4	5	204	1562
bcsA	MET	floR	ABX	3.59088e-05	24.1236	9	92	5	4	87	1679
bcsA	MET	mph(A)	ABX	3.10192e-06	32.023	9	181	7	2	174	1592
bcsA	MET	oqxA	ABX	0.00697534	20.7381	9	26	2	7	24	1742
bcsA	MET	oqxB	ABX	0.00697534	20.7381	9	26	2	7	24	1742
bcsA	MET	sul	ABX	1.59615e-05	33.3099	9	350	8	1	342	1424
bcsA	MET	tap	ABX	3.10192e-06	32.023	9	181	7	2	174	1592
bcsA	MET	tet(A)	ABX	0.000112861	16.3958	9	198	6	3	192	1574
cobS	MET	aac	ABX	2.53613e-06	7.96134	26	182	12	14	170	1579
cobS	MET	aacan	ABX	0.0146479	65535	26	1	1	25	0	1749
cobS	MET	aacc	ABX	0.0433272	34.94	26	3	1	25	2	1747
cobS	MET	aaccr	ABX	0.0290894	69.92	26	2	1	25	1	1748
cobS	MET	aacl	ABX	1.10682e-05	228	26	4	3	23	1	1748
cobS	MET	aadA	ABX	0.000439139	4.54486	26	254	11	15	243	1506
cobS	MET	acrF	ABX	0.0146479	65535	26	1	1	25	0	1749
cobS	MET	anta	ABX	5.33266e-07	158.818	26	6	4	22	2	1747
cobS	MET	aph	ABX	2.08607e-06	7.33542	26	255	14	12	241	1508
cobS	MET	apha	ABX	0.000287149	6.95395	26	95	7	19	88	1661
cobS	MET	blaCMY	ABX	1.05174e-16	50.4842	26	61	15	11	46	1703
cobS	MET	blaFOX	ABX	0.0146479	65535	26	1	1	25	0	1749
cobS	MET	blaKPC	ABX	0.00871807	8.31884	26	30	3	23	27	1722
cobS	MET	blaM	ABX	2.74011e-05	113.935	26	5	3	23	2	1747
cobS	MET	blaMP	ABX	0.0433272	34.94	26	3	1	25	2	1747
cobS	MET	blaNDM	ABX	3.31631e-08	19.1715	26	56	9	17	47	1702
cobS	MET	cmlA	ABX	0.00253759	8.41278	26	41	4	22	37	1712
cobS	MET	dfrA	ABX	0.0133127	2.91275	26	278	9	17	269	1480
cobS	MET	emrE	ABX	4.25601e-16	35.0824	26	208	21	5	187	1562
cobS	MET	floR	ABX	2.30064e-07	12.7058	26	92	10	16	82	1667
cobS	MET	mph(E)	ABX	1.10682e-05	228	26	4	3	23	1	1748
cobS	MET	msr(E)	ABX	1.10682e-05	228	26	4	3	23	1	1748
cobS	MET	qacH	ABX	0.0167609	6.38758	26	38	3	23	35	1714
cobS	MET	qnrA	ABX	4.50539e-10	65535	26	5	5	21	0	1749
cobS	MET	qnrC	ABX	0.0146479	65535	26	1	1	25	0	1749
cobS	MET	rmtC	ABX	1.46783e-10	262.05	26	8	6	20	2	1747
cobS	MET	sul	ABX	1.365e-15	52.3804	26	350	24	2	326	1423
cobS	MET	tap	ABX	0.0420338	2.69829	26	181	6	20	175	1574
cobS	MET	tet(A)	ABX	0.00127991	4.36975	26	198	9	17	189	1560
cysE	MET	blaDHA	ABX	0.013464	117.733	6	4	1	5	3	1766
cysE	MET	mdtH	ABX	0.00451621	28.9833	6	32	2	4	30	1739
cysE	MET	qnrB	ABX	0.0333767	39.1111	6	10	1	5	9	1760
cysE	MET	atzF	MET	0.0464647	27.0154	6	14	1	5	13	1756
dgkA	MET	mef(B)	ABX	0.00506471	442.5	3	3	1	2	2	1770
dgoA	MET	aroQ	MET	0.00056338	65535	1	1	1	0	0	1774
dgoD	MET	aroQ	MET	0.00056338	65535	1	1	1	0	0	1774
dgoD	MET	dgoA	MET	0.00056338	65535	1	1	1	0	0	1774
dgoK	MET	aroQ	MET	0.00056338	65535	1	1	1	0	0	1774
dgoK	MET	dgoA	MET	0.00056338	65535	1	1	1	0	0	1774
dgoK	MET	dgoD	MET	0.00056338	65535	1	1	1	0	0	1774
dhaL	MET	blaKPC	ABX	0.0335265	60.1379	2	30	1	1	29	1744
dmsA	MET	aaca	ABX	0.0433272	34.94	3	26	1	2	25	1747
dmsA	MET	floR	ABX	0.00770632	37.3778	3	92	2	1	90	1682
dmsA	MET	aroQ	MET	0.00169014	65535	3	1	1	2	0	1772
dmsA	MET	bcsA	MET	0.0151428	110.25	3	9	1	2	8	1764
dmsA	MET	dgoA	MET	0.00169014	65535	3	1	1	2	0	1772
dmsA	MET	dgoD	MET	0.00169014	65535	3	1	1	2	0	1772
dmsA	MET	dgoK	MET	0.00169014	65535	3	1	1	2	0	1772
dmsB	MET	aaca	ABX	0.0433272	34.94	3	26	1	2	25	1747
dmsB	MET	floR	ABX	0.00770632	37.3778	3	92	2	1	90	1682
dmsB	MET	aroQ	MET	0.00169014	65535	3	1	1	2	0	1772
dmsB	MET	bcsA	MET	0.0151428	110.25	3	9	1	2	8	1764
dmsB	MET	dgoA	MET	0.00169014	65535	3	1	1	2	0	1772
dmsB	MET	dgoD	MET	0.00169014	65535	3	1	1	2	0	1772
dmsB	MET	dgoK	MET	0.00169014	65535	3	1	1	2	0	1772
dmsB	MET	dmsA	MET	1.07471e-09	65535	3	3	3	0	0	1772
elmGT	MET	aadA	ABX	0.029497	1.79859	89	254	20	69	234	1452
elmGT	MET	aph	ABX	1.71378e-11	5.07081	89	255	39	50	216	1470
elmGT	MET	apha	ABX	0.000619868	3.34596	89	95	13	76	82	1604
elmGT	MET	blaOXA	ABX	0.0084502	0	89	103	0	89	103	1583
elmGT	MET	blaTEM	ABX	1.76423e-11	4.79181	89	307	42	47	265	1421
elmGT	MET	catA	ABX	0.000523098	7.54518	89	22	6	83	16	1670
elmGT	MET	dfrA	ABX	4.8769e-13	5.49044	89	278	42	47	236	1450
elmGT	MET	floR	ABX	0.00502572	2.7944	89	92	11	78	81	1605
elmGT	MET	macA	ABX	5.71802e-90	65535	89	60	60	29	0	1686
elmGT	MET	macB	ABX	5.71802e-90	65535	89	60	60	29	0	1686
elmGT	MET	mdtH	ABX	8.40175e-10	15.0076	89	32	13	76	19	1667
elmGT	MET	oqxA	ABX	1.13235e-08	15.7103	89	26	11	78	15	1671
elmGT	MET	oqxB	ABX	1.13235e-08	15.7103	89	26	11	78	15	1671
elmGT	MET	sul	ABX	3.43016e-07	3.2813	89	350	38	51	312	1374
elmGT	MET	tap	ABX	0.0456649	1.85607	89	181	15	74	166	1520
elmGT	MET	tet(A)	ABX	3.35611e-15	7.10637	89	198	38	51	160	1526
elmGT	MET	tet(B)	ABX	0.0180572	2.67654	89	68	8	81	60	1626
elmGT	MET	agp	MET	0.000913928	0	89	140	0	89	140	1546
elmGT	MET	aroH	MET	2.48962e-95	65535	89	63	63	26	0	1686
elmGT	MET	atzF	MET	8.77331e-13	79.1154	89	14	11	78	3	1683
fab	MET	aac	ABX	1.02693e-08	18.6706	18	182	12	6	170	1587
fab	MET	aace	ABX	2.13275e-14	103.333	18	31	10	8	21	1736
fab	MET	aadA	ABX	3.50642e-08	16.3552	18	254	13	5	241	1516
fab	MET	blaCTXM	ABX	2.54063e-12	39.2049	18	158	14	4	144	1613
fab	MET	blaOXA	ABX	1.07641e-11	36.6154	18	103	12	6	91	1666
fab	MET	dfrA	ABX	6.75487e-09	19.7936	18	278	14	4	264	1493
fab	MET	emrE	ABX	2.78995e-09	20.8267	18	208	13	5	195	1562
fab	MET	evgA	ABX	0.0101408	65535	18	1	1	17	0	1757
fab	MET	evgS	ABX	0.0101408	65535	18	1	1	17	0	1757
fab	MET	mph(A)	ABX	4.67007e-10	24.5917	18	181	13	5	168	1589
fab	MET	sul	ABX	1.51844e-07	14.8021	18	350	14	4	336	1421
fab	MET	tap	ABX	4.67007e-10	24.5917	18	181	13	5	168	1589
fab	MET	tet(A)	ABX	0.000339613	6.59789	18	198	8	10	190	1567
fab	MET	tet(B)	ABX	9.89565e-08	22.6267	18	68	8	10	60	1697
fab	MET	agp	MET	9.91901e-09	19.8317	18	140	11	7	129	1628
fab	MET	arcA	MET	7.99834e-24	346.4	18	40	15	3	25	1732
fab	MET	argF	MET	7.99834e-24	346.4	18	40	15	3	25	1732
fab	MET	dhaL	MET	9.71783e-05	65535	18	2	2	16	0	1757
fabG	MET	aac	ABX	1.21307e-09	28.0412	16	182	12	4	170	1589
fabG	MET	aace	ABX	3.98914e-15	137.937	16	31	10	6	21	1738
fabG	MET	aadA	ABX	3.00638e-09	27.2946	16	254	13	3	241	1518
fabG	MET	blaCTXM	ABX	1.16785e-13	78.5069	16	158	14	2	144	1615
fabG	MET	blaOXA	ABX	1.16365e-12	54.989	16	103	12	4	91	1668
fabG	MET	dfrA	ABX	3.58034e-10	39.6402	16	278	14	2	264	1495
fabG	MET	emrE	ABX	2.26499e-10	34.7556	16	208	13	3	195	1564
fabG	MET	evgA	ABX	0.00901408	65535	16	1	1	15	0	1759
fabG	MET	evgS	ABX	0.00901408	65535	16	1	1	15	0	1759
fabG	MET	mph(A)	ABX	3.67416e-11	41.0377	16	181	13	3	168	1591
fabG	MET	sul	ABX	8.81012e-09	29.6458	16	350	14	2	336	1423
fabG	MET	tap	ABX	3.67416e-11	41.0377	16	181	13	3	168	1591
fabG	MET	tet(A)	ABX	0.000121913	8.25789	16	198	8	8	190	1569
fabG	MET	tet(B)	ABX	3.09464e-08	28.3167	16	68	8	8	60	1699
fabG	MET	agp	MET	1.56411e-09	27.7984	16	140	11	5	129	1630
fabG	MET	arcA	MET	1.61095e-25	1040.4	16	40	15	1	25	1734
fabG	MET	argF	MET	1.61095e-25	1040.4	16	40	15	1	25	1734
fabG	MET	fab	MET	3.52845e-37	65535	16	18	16	0	2	1757
fdtC	MET	aac	ABX	0.00507445	0	55	182	0	55	182	1538
fdtC	MET	blaCTXM	ABX	0.0128434	0	55	158	0	55	158	1562
fdtC	MET	blaTEM	ABX	0.00550077	2.40887	55	307	18	37	289	1431
fdtC	MET	macA	ABX	3.86814e-20	29.5088	55	60	22	33	38	1682
fdtC	MET	macB	ABX	3.86814e-20	29.5088	55	60	22	33	38	1682
fdtC	MET	mdtH	ABX	0.0155718	4.7395	55	32	4	51	28	1692
fdtC	MET	aroH	MET	1.50451e-22	33.3697	55	63	24	31	39	1681
fdtC	MET	cysE	MET	0.000527518	33.0192	55	6	3	52	3	1717
fdtC	MET	elmGT	MET	1.95963e-18	19.7122	55	89	24	31	65	1655
frmA	MET	blaKPC	ABX	0.000820147	124.571	3	30	2	1	28	1744
frmA	MET	blaOXA	ABX	0.00962924	33.0891	3	103	2	1	101	1671
frmA	MET	mph(E)	ABX	0.00674913	294.833	3	4	1	2	3	1769
frmA	MET	msr(E)	ABX	0.00674913	294.833	3	4	1	2	3	1769
frmA	MET	tet(D)	ABX	0.00169014	65535	3	1	1	2	0	1772
frmA	MET	adhB	MET	0.00843166	221	3	5	1	2	4	1768
frmA	MET	cobS	MET	0.0433272	34.94	3	26	1	2	25	1747
frmB	MET	blaKPC	ABX	0.0169014	65535	1	30	1	0	29	1745
frmB	MET	qnrS	ABX	0.0292958	65535	1	52	1	0	51	1723
frmB	MET	frmA	MET	0.00169014	65535	1	3	1	0	2	1772
fts	MET	lnu(F)	ABX	0.00619718	65535	1	11	1	0	10	1764
fts	MET	qnrS	ABX	0.0292958	65535	1	52	1	0	51	1723
fts	MET	ramA	ABX	0.00619718	65535	1	11	1	0	10	1764
gatC	MET	blaKPC	ABX	0.0335265	60.1379	2	30	1	1	29	1744
gatC	MET	dhaL	MET	6.35153e-07	65535	2	2	2	0	0	1773
gatC	MET	fab	MET	9.71783e-05	65535	2	18	2	0	16	1757
ghrA	MET	aroQ	MET	0.00056338	65535	1	1	1	0	0	1774
ghrA	MET	dgoA	MET	0.00056338	65535	1	1	1	0	0	1774
ghrA	MET	dgoD	MET	0.00056338	65535	1	1	1	0	0	1774
ghrA	MET	dgoK	MET	0.00056338	65535	1	1	1	0	0	1774
ghrA	MET	dmsA	MET	0.00169014	65535	1	3	1	0	2	1772
ghrA	MET	dmsB	MET	0.00169014	65535	1	3	1	0	2	1772
glgB	MET	mdtA	ABX	0.00169014	65535	1	3	1	0	2	1772
glgC	MET	mdtA	ABX	0.00169014	65535	1	3	1	0	2	1772
glgC	MET	glgB	MET	0.00056338	65535	1	1	1	0	0	1774
golD	MET	acrA	ABX	1.07471e-09	65535	3	3	3	0	0	1772
golD	MET	acrB	ABX	1.07471e-09	65535	3	3	3	0	0	1772
golD	MET	marA	ABX	1.90546e-06	65535	3	2	2	1	0	1772
golD	MET	adhA	MET	1.07471e-09	65535	3	3	3	0	0	1772
golD	MET	adhC	MET	1.07471e-09	65535	3	3	3	0	0	1772
hapE	MET	cysE	MET	0.00338028	65535	1	6	1	0	5	1769
hapE	MET	fdtC	MET	0.0309859	65535	1	55	1	0	54	1720
hipO	MET	norB	ABX	0.00056338	65535	1	1	1	0	0	1774
hisC	MET	gldA	MET	0.00056338	65535	1	1	1	0	0	1774
hiuH	MET	evgA	ABX	0.00169014	65535	3	1	1	2	0	1772
hiuH	MET	evgS	ABX	0.00169014	65535	3	1	1	2	0	1772
hiuH	MET	oqxA	ABX	0.0433272	34.94	3	26	1	2	25	1747
hiuH	MET	oqxB	ABX	0.0433272	34.94	3	26	1	2	25	1747
hiuH	MET	fab	MET	0.0301319	51.6176	3	18	1	2	17	1755
hiuH	MET	fabG	MET	0.0268142	58.5667	3	16	1	2	15	1757
hut	MET	mdtA	ABX	0.00337838	885.5	2	3	1	1	2	1771
hut	MET	gldA	MET	0.00112676	65535	2	1	1	1	0	1773
hut	MET	hisC	MET	0.00112676	65535	2	1	1	1	0	1773
hutH	MET	mdtA	ABX	0.00337838	885.5	2	3	1	1	2	1771
hutH	MET	gldA	MET	0.00112676	65535	2	1	1	1	0	1773
hutH	MET	hisC	MET	0.00112676	65535	2	1	1	1	0	1773
hutH	MET	hut	MET	6.35153e-07	65535	2	2	2	0	0	1773
ilvA	MET	blaKPC	ABX	0.0335265	60.1379	2	30	1	1	29	1744
ilvA	MET	dhaL	MET	6.35153e-07	65535	2	2	2	0	0	1773
ilvA	MET	fab	MET	9.71783e-05	65535	2	18	2	0	16	1757
ilvA	MET	gatC	MET	6.35153e-07	65535	2	2	2	0	0	1773
ilvC	MET	blaKPC	ABX	0.0335265	60.1379	2	30	1	1	29	1744
ilvC	MET	dhaL	MET	6.35153e-07	65535	2	2	2	0	0	1773
ilvC	MET	fab	MET	9.71783e-05	65535	2	18	2	0	16	1757
ilvC	MET	gatC	MET	6.35153e-07	65535	2	2	2	0	0	1773
ilvC	MET	ilvA	MET	6.35153e-07	65535	2	2	2	0	0	1773
ilvD	MET	blaKPC	ABX	0.0335265	60.1379	2	30	1	1	29	1744
ilvD	MET	dhaL	MET	6.35153e-07	65535	2	2	2	0	0	1773
ilvD	MET	fab	MET	9.71783e-05	65535	2	18	2	0	16	1757
ilvD	MET	gatC	MET	6.35153e-07	65535	2	2	2	0	0	1773
ilvD	MET	ilvA	MET	6.35153e-07	65535	2	2	2	0	0	1773
ilvD	MET	ilvC	MET	6.35153e-07	65535	2	2	2	0	0	1773
iolB	MET	fdtC	MET	0.0309859	65535	1	55	1	0	54	1720
iolD	MET	fdtC	MET	0.0309859	65535	1	55	1	0	54	1720
iolD	MET	iolB	MET	0.00056338	65535	1	1	1	0	0	1774
iolE	MET	fdtC	MET	0.0309859	65535	1	55	1	0	54	1720
iolE	MET	iolB	MET	0.00056338	65535	1	1	1	0	0	1774
iolE	MET	iolD	MET	0.00056338	65535	1	1	1	0	0	1774
iucA	MET	aac	ABX	2.02678e-08	4.16941	102	182	30	72	152	1521
iucA	MET	aaca	ABX	0.0142021	4.05498	102	26	5	97	21	1652
iucA	MET	aace	ABX	0.00141115	5.06272	102	31	7	95	24	1649
iucA	MET	aadA	ABX	0.00196719	2.16817	102	254	26	76	228	1445
iucA	MET	aph	ABX	3.83684e-14	5.53009	102	255	45	57	210	1463
iucA	MET	apha	ABX	5.55088e-05	3.7539	102	95	16	86	79	1594
iucA	MET	blaCTXM	ABX	0.000191181	2.90673	102	158	21	81	137	1536
iucA	MET	blaOXA	ABX	0.00052448	3.10541	102	103	15	87	88	1585
iucA	MET	blaTEM	ABX	5.6079e-11	4.25171	102	307	45	57	262	1411
iucA	MET	catA	ABX	9.22035e-08	15.0453	102	22	10	92	12	1661
iucA	MET	dfrA	ABX	1.58431e-15	5.82978	102	278	49	53	229	1444
iucA	MET	emrE	ABX	0.000645705	2.48997	102	208	24	78	184	1489
iucA	MET	erm	ABX	0.0330849	3.14242	102	32	5	97	27	1646
iucA	MET	macA	ABX	2.83496e-60	184.889	102	60	51	51	9	1664
iucA	MET	macB	ABX	2.83496e-60	184.889	102	60	51	51	9	1664
iucA	MET	mdtH	ABX	5.8933e-08	11.02	102	32	12	90	20	1653
iucA	MET	mph(A)	ABX	0.000137411	2.79162	102	181	23	79	158	1515
iucA	MET	oqxA	ABX	0.000448247	6.4144	102	26	7	95	19	1654
iucA	MET	oqxB	ABX	0.000448247	6.4144	102	26	7	95	19	1654
iucA	MET	sul	ABX	2.692e-13	4.79866	102	350	52	50	298	1375
iucA	MET	tap	ABX	0.000137411	2.79162	102	181	23	79	158	1515
iucA	MET	tet(A)	ABX	1.99234e-11	5.08754	102	198	36	66	162	1511
iucA	MET	tet(B)	ABX	2.47526e-13	10.5328	102	68	23	79	45	1628
iucA	MET	agp	MET	0.0350147	1.95328	102	140	14	88	126	1547
iucA	MET	ahr	MET	0.00857967	3.44842	102	42	7	95	35	1638
iucA	MET	arcA	MET	6.44633e-12	14.3478	102	40	17	85	23	1650
iucA	MET	argF	MET	6.44633e-12	14.3478	102	40	17	85	23	1650
iucA	MET	aroH	MET	2.06565e-62	179.876	102	63	53	49	10	1663
iucA	MET	atzF	MET	4.1901e-12	67.2894	102	14	11	91	3	1670
iucA	MET	elmGT	MET	3.14226e-65	94.4926	102	89	62	40	27	1646
iucA	MET	fab	MET	3.18156e-05	11.133	102	18	7	95	11	1662
iucA	MET	fabG	MET	1.25896e-05	13.6234	102	16	7	95	9	1664
iucA	MET	fdtC	MET	1.0338e-15	14.93	102	55	23	79	32	1641
iucB	MET	aac	ABX	1.20632e-08	4.29417	100	182	30	70	152	1523
iucB	MET	aaca	ABX	0.0130988	4.14536	100	26	5	95	21	1654
iucB	MET	aace	ABX	0.00125361	5.17787	100	31	7	93	24	1651
iucB	MET	aadA	ABX	0.00169018	2.22985	100	254	26	74	228	1447
iucB	MET	aph	ABX	1.54026e-14	5.73902	100	255	45	55	210	1465
iucB	MET	apha	ABX	4.30522e-05	3.8481	100	95	16	84	79	1596
iucB	MET	blaCTXM	ABX	0.000167571	2.9842	100	158	21	79	137	1538
iucB	MET	blaOXA	ABX	0.000420282	3.18249	100	103	15	85	88	1587
iucB	MET	blaTEM	ABX	2.41632e-11	4.41256	100	307	45	55	262	1413
iucB	MET	catA	ABX	7.59061e-08	15.3981	100	22	10	90	12	1663
iucB	MET	dfrA	ABX	5.64385e-16	6.06679	100	278	49	51	229	1446
iucB	MET	emrE	ABX	0.000334542	2.55892	100	208	24	76	184	1491
iucB	MET	erm	ABX	0.0306833	3.21248	100	32	5	95	27	1648
iucB	MET	macA	ABX	1.79131e-56	145.34	100	60	49	51	11	1664
iucB	MET	macB	ABX	1.79131e-56	145.34	100	60	49	51	11	1664
iucB	MET	mdtH	ABX	4.68382e-08	11.2841	100	32	12	88	20	1655
iucB	MET	mph(A)	ABX	0.000105486	2.86791	100	181	23	77	158	1517
iucB	MET	oqxA	ABX	0.000396202	6.56027	100	26	7	93	19	1656
iucB	MET	oqxB	ABX	0.000396202	6.56027	100	26	7	93	19	1656
iucB	MET	sul	ABX	9.37651e-14	5.00587	100	350	52	48	298	1377
iucB	MET	tap	ABX	0.000105486	2.86791	100	181	23	77	158	1517
iucB	MET	tet(A)	ABX	1.00954e-11	5.25347	100	198	36	64	162	1513
iucB	MET	tet(B)	ABX	1.55937e-13	10.8196	100	68	23	77	45	1630
iucB	MET	agp	MET	0.0326298	2.00129	100	140	14	86	126	1549
iucB	MET	ahr	MET	0.00770556	3.52688	100	42	7	93	35	1640
iucB	MET	arcA	MET	4.5852e-12	14.7114	100	40	17	83	23	1652
iucB	MET	argF	MET	4.5852e-12	14.7114	100	40	17	83	23	1652
iucB	MET	aroH	MET	1.17543e-58	144.24	100	63	51	49	12	1663
iucB	MET	atzF	MET	3.342e-12	68.8839	100	14	11	89	3	1672
iucB	MET	elmGT	MET	3.988e-62	85.1379	100	89	60	40	29	1646
iucB	MET	fab	MET	2.78933e-05	11.3861	100	18	7	93	11	1664
iucB	MET	fabG	MET	1.10149e-05	13.9331	100	16	7	93	9	1666
iucB	MET	fdtC	MET	1.28274e-13	12.8299	100	55	21	79	34	1641
iucB	MET	iucA	MET	9.91922e-163	65535	100	102	100	0	2	1673
iucC	MET	aac	ABX	1.56689e-08	4.23091	101	182	30	71	152	1522
iucC	MET	aaca	ABX	0.0136428	4.0997	101	26	5	96	21	1653
iucC	MET	aace	ABX	0.00133054	5.11968	101	31	7	94	24	1650
iucC	MET	aadA	ABX	0.00181062	2.1986	101	254	26	75	228	1446
iucC	MET	aph	ABX	2.44063e-14	5.63269	101	255	45	56	210	1464
iucC	MET	apha	ABX	4.89307e-05	3.80045	101	95	16	85	79	1595
iucC	MET	blaCTXM	ABX	0.000177872	2.94498	101	158	21	80	137	1537
iucC	MET	blaOXA	ABX	0.000469903	3.1435	101	103	15	86	88	1586
iucC	MET	blaTEM	ABX	3.69572e-11	4.3307	101	307	45	56	262	1412
iucC	MET	catA	ABX	8.37041e-08	15.2198	101	22	10	91	12	1662
iucC	MET	dfrA	ABX	9.49995e-16	5.946	101	278	49	52	229	1445
iucC	MET	emrE	ABX	0.000381968	2.524	101	208	24	77	184	1490
iucC	MET	erm	ABX	0.0318696	3.17708	101	32	5	96	27	1647
iucC	MET	macA	ABX	2.37454e-58	163.137	101	60	50	51	10	1664
iucC	MET	macB	ABX	2.37454e-58	163.137	101	60	50	51	10	1664
iucC	MET	mdtH	ABX	5.25735e-08	11.1506	101	32	12	89	20	1654
iucC	MET	mph(A)	ABX	0.000120077	2.82928	101	181	23	78	158	1516
iucC	MET	oqxA	ABX	0.000421576	6.48656	101	26	7	94	19	1655
iucC	MET	oqxB	ABX	0.000421576	6.48656	101	26	7	94	19	1655
iucC	MET	sul	ABX	1.59708e-13	4.90015	101	350	52	49	298	1376
iucC	MET	tap	ABX	0.000120077	2.82928	101	181	23	78	158	1516
iucC	MET	tet(A)	ABX	1.4221e-11	5.16923	101	198	36	65	162	1512
iucC	MET	tet(B)	ABX	1.9675e-13	10.6744	101	68	23	78	45	1629
iucC	MET	agp	MET	0.0337439	1.97701	101	140	14	87	126	1548
iucC	MET	ahr	MET	0.00813385	3.48723	101	42	7	94	35	1639
iucC	MET	arcA	MET	5.44211e-12	14.5274	101	40	17	84	23	1651
iucC	MET	argF	MET	5.44211e-12	14.5274	101	40	17	84	23	1651
iucC	MET	aroH	MET	1.63449e-60	160.438	101	63	52	49	11	1663
iucC	MET	atzF	MET	3.74435e-12	68.0778	101	14	11	90	3	1671
iucC	MET	elmGT	MET	1.14255e-63	89.6482	101	89	61	40	28	1646
iucC	MET	fab	MET	2.98009e-05	11.2582	101	18	7	94	11	1663
iucC	MET	fabG	MET	1.17802e-05	13.7766	101	16	7	94	9	1665
iucC	MET	fdtC	MET	1.18863e-14	13.8481	101	55	22	79	33	1641
iucC	MET	iucA	MET	1.18438e-165	65535	101	102	101	0	1	1673
iucC	MET	iucB	MET	1.94495e-164	65535	101	100	100	1	0	1674
iucD	MET	aac	ABX	3.02529e-09	4.3791	106	182	32	74	150	1519
iucD	MET	aaca	ABX	0.0165965	3.88496	106	26	5	101	21	1648
iucD	MET	aace	ABX	0.00177297	4.84638	106	31	7	99	24	1645
iucD	MET	aadA	ABX	0.000141464	2.54641	106	254	30	76	224	1445
iucD	MET	aph	ABX	2.17409e-13	5.15335	106	255	45	61	210	1459
iucD	MET	apha	ABX	9.0313e-05	3.57806	106	95	16	90	79	1590
iucD	MET	blaCTXM	ABX	0.000118469	2.95221	106	158	22	84	136	1533
iucD	MET	blaOXA	ABX	0.000245062	3.23269	106	103	16	90	87	1582
iucD	MET	blaTEM	ABX	2.75787e-10	3.96164	106	307	45	61	262	1407
iucD	MET	catA	ABX	1.34353e-07	14.3837	106	22	10	96	12	1657
iucD	MET	dfrA	ABX	5.72646e-17	6.14848	106	278	52	54	226	1443
iucD	MET	emrE	ABX	1.40591e-05	2.96952	106	208	28	78	180	1489
iucD	MET	erm	ABX	0.0382398	3.01063	106	32	5	101	27	1642
iucD	MET	macA	ABX	6.11733e-57	148.125	106	60	50	56	10	1659
iucD	MET	macB	ABX	6.11733e-57	148.125	106	60	50	56	10	1659
iucD	MET	mdtH	ABX	9.18747e-08	10.5255	106	32	12	94	20	1649
iucD	MET	mph(A)	ABX	2.52354e-06	3.36224	106	181	27	79	154	1515
iucD	MET	oqxA	ABX	0.000568883	6.14035	106	26	7	99	19	1650
iucD	MET	oqxB	ABX	0.000568883	6.14035	106	26	7	99	19	1650
iucD	MET	sul	ABX	3.53189e-15	5.2381	106	350	56	50	294	1375
iucD	MET	tap	ABX	2.52354e-06	3.36224	106	181	27	79	154	1515
iucD	MET	tet(A)	ABX	5.13134e-13	5.52802	106	198	39	67	159	1510
iucD	MET	tet(B)	ABX	6.03107e-13	10.0005	106	68	23	83	45	1624
iucD	MET	agp	MET	0.00421427	2.40084	106	140	17	89	123	1546
iucD	MET	ahr	MET	0.0105467	3.30101	106	42	7	99	35	1634
iucD	MET	arcA	MET	6.30384e-18	24.0225	106	40	22	84	18	1651
iucD	MET	argF	MET	6.30384e-18	24.0225	106	40	22	84	18	1651
iucD	MET	aroH	MET	5.07089e-59	145.145	106	63	52	54	11	1658
iucD	MET	atzF	MET	6.49565e-12	64.3018	106	14	11	95	3	1666
iucD	MET	elmGT	MET	8.72211e-62	79.4452	106	89	61	45	28	1641
iucD	MET	fab	MET	1.11375e-08	21.6276	106	18	10	96	8	1661
iucD	MET	fabG	MET	2.25592e-09	28.8715	106	16	10	96	6	1663
iucD	MET	fdtC	MET	3.54895e-14	12.9841	106	55	22	84	33	1636
iucD	MET	iucA	MET	1.19672e-157	33693.6	106	102	101	5	1	1668
iucD	MET	iucB	MET	3.28504e-157	65535	106	100	100	6	0	1669
iucD	MET	iucC	MET	1.17673e-159	65535	106	101	101	5	0	1669
katG	MET	aac	ABX	5.74171e-09	0	170	182	0	170	182	1423
katG	MET	aadA	ABX	4.48468e-11	0.0316206	170	254	1	169	253	1352
katG	MET	abaQ	ABX	0.000864538	65535	170	3	3	167	0	1605
katG	MET	aph	ABX	1.16492e-08	0.0969058	170	255	3	167	252	1353
katG	MET	apha	ABX	0.00102338	0.0951152	170	95	1	169	94	1511
katG	MET	blaCMY	ABX	0.00321274	0	170	61	0	170	61	1544
katG	MET	blaCTXM	ABX	1.01231e-07	0	170	158	0	170	158	1447
katG	MET	blaNDM	ABX	0.00496175	0	170	56	0	170	56	1549
katG	MET	blaOXA	ABX	3.93105e-05	0	170	103	0	170	103	1502
katG	MET	blaTEM	ABX	8.70539e-14	0.0251189	170	307	1	169	306	1299
katG	MET	cmlA	ABX	0.0282754	0	170	41	0	170	41	1564
katG	MET	dfrA	ABX	3.43984e-12	0.0283682	170	278	1	169	277	1328
katG	MET	emrE	ABX	3.02914e-10	0	170	208	0	170	208	1397
katG	MET	floR	ABX	0.000155876	0	170	92	0	170	92	1513
katG	MET	macA	ABX	0.00321823	0	170	60	0	170	60	1545
katG	MET	macB	ABX	0.00321823	0	170	60	0	170	60	1545
katG	MET	mph(A)	ABX	9.99333e-09	0	170	181	0	170	181	1424
katG	MET	qacH	ABX	0.0448492	0	170	38	0	170	38	1567
katG	MET	sul	ABX	1.19671e-14	0.0430008	170	350	2	168	348	1257
katG	MET	tap	ABX	9.99333e-09	0	170	181	0	170	181	1424
katG	MET	tet(A)	ABX	2.46998e-06	0.129894	170	198	3	167	195	1410
katG	MET	tet(B)	ABX	0.00226339	0	170	68	0	170	68	1537
katG	MET	agp	MET	6.49336e-07	0	170	140	0	170	140	1465
katG	MET	ahr	MET	0.0289774	0	170	42	0	170	42	1563
katG	MET	arcA	MET	0.0279844	0	170	40	0	170	40	1565
katG	MET	argF	MET	0.0279844	0	170	40	0	170	40	1565
katG	MET	aroH	MET	0.0262064	0.147261	170	63	1	169	62	1543
katG	MET	elmGT	MET	0.00241998	0.102004	170	89	1	169	88	1517
katG	MET	fdtC	MET	0.00809244	0	170	55	0	170	55	1550
katG	MET	iucA	MET	0.00465028	0.179167	170	102	2	168	100	1505
katG	MET	iucB	MET	0.00445029	0.183066	170	100	2	168	98	1507
katG	MET	iucC	MET	0.00452765	0.181097	170	101	2	168	99	1506
katG	MET	iucD	MET	0.00313637	0.171818	170	106	2	168	104	1501
kdgK	MET	abaQ	ABX	1.07471e-09	65535	3	3	3	0	0	1772
kdgK	MET	katG	MET	0.000864538	65535	3	170	3	0	167	1605
kdsD	MET	ahr	MET	0.0467771	42.2439	2	42	1	1	41	1732
lacZ	MET	aace	ABX	0.0346342	58.1	2	31	1	1	30	1743
lacZ	MET	catB	ABX	0.011239	196	2	10	1	1	9	1764
lacZ	MET	qnrE	ABX	0.00112676	65535	2	1	1	1	0	1773
lacZ	MET	ifcA	MET	0.00112676	65535	2	1	1	1	0	1773
lnpD	MET	galF	MET	0.00056338	65535	1	1	1	0	0	1774
lpdC	MET	acrA	ABX	1.07471e-09	65535	3	3	3	0	0	1772
lpdC	MET	acrB	ABX	1.07471e-09	65535	3	3	3	0	0	1772
lpdC	MET	marA	ABX	1.90546e-06	65535	3	2	2	1	0	1772
lpdC	MET	adhA	MET	1.07471e-09	65535	3	3	3	0	0	1772
lpdC	MET	adhC	MET	1.07471e-09	65535	3	3	3	0	0	1772
lpdC	MET	golD	MET	1.07471e-09	65535	3	3	3	0	0	1772
lpxM	MET	aac	ABX	3.90188e-09	0.0387018	200	182	1	199	181	1394
lpxM	MET	aace	ABX	0.0417314	0	200	31	0	200	31	1544
lpxM	MET	aadA	ABX	5.64449e-12	0.0530303	200	254	2	198	252	1323
lpxM	MET	aph	ABX	5.64449e-12	0.0530303	200	255	2	198	253	1322
lpxM	MET	apha	ABX	0.000180803	0.0791725	200	95	1	199	94	1481
lpxM	MET	blaCMY	ABX	0.00133557	0	200	61	0	200	61	1514
lpxM	MET	blaCTXM	ABX	3.47942e-09	0	200	158	0	200	158	1417
lpxM	MET	blaKPC	ABX	0.0415566	0	200	30	0	200	30	1545
lpxM	MET	blaNDM	ABX	0.00196207	0	200	56	0	200	56	1519
lpxM	MET	blaOXA	ABX	6.1642e-06	0	200	103	0	200	103	1472
lpxM	MET	blaTEM	ABX	4.11803e-15	0.0420599	200	307	2	198	305	1270
lpxM	MET	cmlA	ABX	0.011199	0	200	41	0	200	41	1534
lpxM	MET	dfrA	ABX	2.65685e-13	0.0475406	200	278	2	198	276	1299
lpxM	MET	emrE	ABX	1.35391e-10	0.0332095	200	208	1	199	207	1368
lpxM	MET	erm	ABX	0.0427433	0	200	32	0	200	32	1543
lpxM	MET	floR	ABX	2.35742e-05	0	200	92	0	200	92	1483
lpxM	MET	macA	ABX	0.00127969	0	200	60	0	200	60	1515
lpxM	MET	macB	ABX	0.00127969	0	200	60	0	200	60	1515
lpxM	MET	mdtH	ABX	0.0427433	0	200	32	0	200	32	1543
lpxM	MET	mph(A)	ABX	6.40099e-09	0.0389447	200	181	1	199	180	1395
lpxM	MET	qacH	ABX	0.0173922	0	200	38	0	200	38	1537
lpxM	MET	sul	ABX	1.74983e-16	0.053892	200	350	3	197	347	1228
lpxM	MET	tap	ABX	6.40099e-09	0.0389447	200	181	1	199	180	1395
lpxM	MET	tet(A)	ABX	7.67957e-09	0.0710678	200	198	2	198	196	1379
lpxM	MET	tet(B)	ABX	0.000551744	0	200	68	0	200	68	1507
lpxM	MET	acpP	MET	0.00141152	65535	200	3	3	197	0	1575
lpxM	MET	agp	MET	3.72447e-08	0	200	140	0	200	140	1435
lpxM	MET	ahr	MET	0.0113286	0	200	42	0	200	42	1533
lpxM	MET	arcA	MET	0.0185819	0	200	40	0	200	40	1535
lpxM	MET	argF	MET	0.0185819	0	200	40	0	200	40	1535
lpxM	MET	aroH	MET	0.000813338	0	200	63	0	200	63	1512
lpxM	MET	elmGT	MET	3.78142e-05	0	200	89	0	200	89	1486
lpxM	MET	fdtC	MET	0.0165539	0.141541	200	55	1	199	54	1521
lpxM	MET	iucA	MET	5.97281e-06	0	200	102	0	200	102	1473
lpxM	MET	iucB	MET	9.9838e-06	0	200	100	0	200	100	1475
lpxM	MET	iucC	MET	5.94597e-06	0	200	101	0	200	101	1474
lpxM	MET	iucD	MET	3.83157e-06	0	200	106	0	200	106	1469
lpxM	MET	katG	MET	3.86341e-172	551.388	200	170	159	41	11	1564
maeA	MET	asrA	MET	1.90546e-06	65535	3	2	2	1	0	1772
maeA	MET	asrB	MET	1.90546e-06	65535	3	2	2	1	0	1772
maeA	MET	asrC	MET	1.90546e-06	65535	3	2	2	1	0	1772
malP	MET	mdtA	ABX	0.00169014	65535	1	3	1	0	2	1772
malP	MET	glgB	MET	0.00056338	65535	1	1	1	0	0	1774
malP	MET	glgC	MET	0.00056338	65535	1	1	1	0	0	1774
mmuM	MET	aac	ABX	1.25004e-05	4.55641	49	182	16	33	166	1560
mmuM	MET	aacAKT	ABX	0.0143526	14.6468	49	7	2	47	5	1721
mmuM	MET	aadA	ABX	1.3655e-15	11.6076	49	254	31	18	223	1503
mmuM	MET	aph	ABX	1.5238e-13	9.67311	49	255	29	20	226	1500
mmuM	MET	blaCTXM	ABX	4.75878e-05	4.39444	49	158	14	35	144	1582
mmuM	MET	blaTEM	ABX	2.52274e-11	7.55252	49	307	29	20	278	1448
mmuM	MET	dfrA	ABX	1.59384e-16	12.4676	49	278	33	16	245	1481
mmuM	MET	emrE	ABX	3.00287e-18	15.0719	49	208	31	18	177	1549
mmuM	MET	erm	ABX	0.000170148	9.12343	49	32	6	43	26	1700
mmuM	MET	evgA	ABX	0.0276056	65535	49	1	1	48	0	1726
mmuM	MET	evgS	ABX	0.0276056	65535	49	1	1	48	0	1726
mmuM	MET	mph(A)	ABX	3.74006e-20	18.0948	49	181	31	18	150	1576
mmuM	MET	sul	ABX	2.3684e-14	10.1139	49	350	34	15	316	1410
mmuM	MET	tap	ABX	3.74006e-20	18.0948	49	181	31	18	150	1576
mmuM	MET	tet(A)	ABX	1.7354e-15	12.2039	49	198	28	21	170	1556
mmuM	MET	agp	MET	3.22284e-25	28.2004	49	140	32	17	108	1618
mmuM	MET	ahr	MET	0.000101886	8.05238	49	42	7	42	35	1691
mmuM	MET	arcA	MET	0.00413903	5.49026	49	40	5	44	35	1691
mmuM	MET	argF	MET	0.00413903	5.49026	49	40	5	44	35	1691
mmuM	MET	katG	MET	0.0118509	0	49	170	0	49	170	1556
mmuM	MET	lpxM	MET	0.0047192	0	49	200	0	49	200	1526
nanA	MET	abaQ	ABX	2.36436e-07	65535	12	3	3	9	0	1763
nanA	MET	kdgK	MET	2.36436e-07	65535	12	3	3	9	0	1763
nemA	MET	aac	ABX	1.21307e-09	28.0412	16	182	12	4	170	1589
nemA	MET	aace	ABX	3.98914e-15	137.937	16	31	10	6	21	1738
nemA	MET	aadA	ABX	3.00638e-09	27.2946	16	254	13	3	241	1518
nemA	MET	blaCTXM	ABX	1.16785e-13	78.5069	16	158	14	2	144	1615
nemA	MET	blaOXA	ABX	1.16365e-12	54.989	16	103	12	4	91	1668
nemA	MET	dfrA	ABX	3.58034e-10	39.6402	16	278	14	2	264	1495
nemA	MET	emrE	ABX	2.26499e-10	34.7556	16	208	13	3	195	1564
nemA	MET	evgA	ABX	0.00901408	65535	16	1	1	15	0	1759
nemA	MET	evgS	ABX	0.00901408	65535	16	1	1	15	0	1759
nemA	MET	mph(A)	ABX	3.67416e-11	41.0377	16	181	13	3	168	1591
nemA	MET	sul	ABX	8.81012e-09	29.6458	16	350	14	2	336	1423
nemA	MET	tap	ABX	3.67416e-11	41.0377	16	181	13	3	168	1591
nemA	MET	tet(A)	ABX	0.000121913	8.25789	16	198	8	8	190	1569
nemA	MET	tet(B)	ABX	3.09464e-08	28.3167	16	68	8	8	60	1699
nemA	MET	agp	MET	1.56411e-09	27.7984	16	140	11	5	129	1630
nemA	MET	arcA	MET	1.61095e-25	1040.4	16	40	15	1	25	1734
nemA	MET	argF	MET	1.61095e-25	1040.4	16	40	15	1	25	1734
nemA	MET	fab	MET	3.52845e-37	65535	16	18	16	0	2	1757
nemA	MET	fabG	MET	2.30618e-39	65535	16	16	16	0	0	1759
nemA	MET	hiuH	MET	0.0268142	58.5667	16	3	1	15	2	1757
nemA	MET	iucA	MET	1.25896e-05	13.6234	16	102	7	9	95	1664
nemA	MET	iucB	MET	1.10149e-05	13.9331	16	100	7	9	93	1666
nemA	MET	iucC	MET	1.17802e-05	13.7766	16	101	7	9	94	1665
nemA	MET	iucD	MET	2.25592e-09	28.8715	16	106	10	6	96	1663
nrdB	MET	nrdA	MET	6.84917e-15	65535	5	5	5	0	0	1770
ntdA	MET	macA	ABX	0.0275994	9.82184	8	60	2	6	58	1709
ntdA	MET	macB	ABX	0.0275994	9.82184	8	60	2	6	58	1709
ntdA	MET	mdtH	ABX	0.00824199	19.3	8	32	2	6	30	1737
ntdA	MET	aroH	MET	0.0302457	9.3224	8	63	2	6	61	1706
ntdA	MET	cysE	MET	0.0267767	50.3429	8	6	1	7	5	1762
ntdA	MET	fdtC	MET	5.06159e-13	65535	8	55	8	0	47	1720
ntdA	MET	hapE	MET	0.00450704	65535	8	1	1	7	0	1767
ntdB	MET	macA	ABX	0.0275994	9.82184	8	60	2	6	58	1709
ntdB	MET	macB	ABX	0.0275994	9.82184	8	60	2	6	58	1709
ntdB	MET	mdtH	ABX	0.00824199	19.3	8	32	2	6	30	1737
ntdB	MET	aroH	MET	0.0302457	9.3224	8	63	2	6	61	1706
ntdB	MET	cysE	MET	0.0267767	50.3429	8	6	1	7	5	1762
ntdB	MET	fdtC	MET	5.06159e-13	65535	8	55	8	0	47	1720
ntdB	MET	hapE	MET	0.00450704	65535	8	1	1	7	0	1767
ntdB	MET	ntdA	MET	4.15714e-22	65535	8	8	8	0	0	1767
ntdC	MET	macA	ABX	6.18918e-12	56.9667	16	60	10	6	50	1709
ntdC	MET	macB	ABX	6.18918e-12	56.9667	16	60	10	6	50	1709
ntdC	MET	mdtH	ABX	0.0025433	13.7666	16	32	3	13	29	1730
ntdC	MET	aroH	MET	1.03922e-11	53.6478	16	63	10	6	53	1706
ntdC	MET	elmGT	MET	3.80483e-10	35.443	16	89	10	6	79	1680
ntdC	MET	fdtC	MET	4.72702e-23	644.625	16	55	15	1	40	1719
ntdC	MET	hapE	MET	0.00901408	65535	16	1	1	15	0	1759
ntdC	MET	iucA	MET	3.94938e-08	23.0323	16	102	9	7	93	1666
ntdC	MET	iucB	MET	3.30464e-08	23.5667	16	100	9	7	91	1668
ntdC	MET	iucC	MET	3.61439e-08	23.2966	16	101	9	7	92	1667
ntdC	MET	iucD	MET	5.57826e-08	22.0295	16	106	9	7	97	1662
ntdC	MET	ntdA	MET	5.35023e-18	65535	16	8	8	8	0	1759
ntdC	MET	ntdB	MET	5.35023e-18	65535	16	8	8	8	0	1759
panB	MET	acrA	ABX	0.00337838	885.5	2	3	1	1	2	1771
panB	MET	acrB	ABX	0.00337838	885.5	2	3	1	1	2	1771
panB	MET	adhA	MET	0.00337838	885.5	2	3	1	1	2	1771
panB	MET	adhC	MET	0.00337838	885.5	2	3	1	1	2	1771
panB	MET	ahr	MET	0.0467771	42.2439	2	42	1	1	41	1732
panB	MET	golD	MET	0.00337838	885.5	2	3	1	1	2	1771
panB	MET	kdsD	MET	0.00225289	1772	2	2	1	1	1	1772
panB	MET	lpdC	MET	0.00337838	885.5	2	3	1	1	2	1771
panC	MET	ahr	MET	0.023662	65535	1	42	1	0	41	1733
panC	MET	kdsD	MET	0.00112676	65535	1	2	1	0	1	1773
panC	MET	mmuM	MET	0.0276056	65535	1	49	1	0	48	1726
panC	MET	panB	MET	0.00112676	65535	1	2	1	0	1	1773
panD	MET	ahr	MET	0.00161592	86.6	3	42	2	1	40	1732
panD	MET	kdsD	MET	1.90546e-06	65535	3	2	2	1	0	1772
panD	MET	panB	MET	0.00337838	885.5	3	2	1	2	1	1771
panD	MET	panC	MET	0.00169014	65535	3	1	1	2	0	1772
pgm	MET	mdtA	ABX	0.00169014	65535	1	3	1	0	2	1772
pgm	MET	glgB	MET	0.00056338	65535	1	1	1	0	0	1774
pgm	MET	glgC	MET	0.00056338	65535	1	1	1	0	0	1774
pgm	MET	malP	MET	0.00056338	65535	1	1	1	0	0	1774
pheA	MET	macA	ABX	0.0338028	65535	1	60	1	0	59	1715
pheA	MET	macB	ABX	0.0338028	65535	1	60	1	0	59	1715
pheA	MET	hiuH	MET	0.00169014	65535	1	3	1	0	2	1772
phsA	MET	asrA	MET	0.00112676	65535	1	2	1	0	1	1773
phsA	MET	asrB	MET	0.00112676	65535	1	2	1	0	1	1773
phsA	MET	asrC	MET	0.00112676	65535	1	2	1	0	1	1773
phsA	MET	maeA	MET	0.00169014	65535	1	3	1	0	2	1772
phsB	MET	asrA	MET	0.00112676	65535	1	2	1	0	1	1773
phsB	MET	asrB	MET	0.00112676	65535	1	2	1	0	1	1773
phsB	MET	asrC	MET	0.00112676	65535	1	2	1	0	1	1773
phsB	MET	maeA	MET	0.00169014	65535	1	3	1	0	2	1772
phsB	MET	phsA	MET	0.00056338	65535	1	1	1	0	0	1774
phsC	MET	aace	ABX	0.0346342	58.1	2	31	1	1	30	1743
phsC	MET	qacH	ABX	0.0423704	46.9189	2	38	1	1	37	1736
phsC	MET	asrA	MET	0.00225289	1772	2	2	1	1	1	1772
phsC	MET	asrB	MET	0.00225289	1772	2	2	1	1	1	1772
phsC	MET	asrC	MET	0.00225289	1772	2	2	1	1	1	1772
phsC	MET	maeA	MET	0.00337838	885.5	2	3	1	1	2	1771
phsC	MET	phsA	MET	0.00112676	65535	2	1	1	1	0	1773
phsC	MET	phsB	MET	0.00112676	65535	2	1	1	1	0	1773
pld	MET	blaCMY	ABX	9.82405e-10	7.97567	111	61	19	92	42	1622
pld	MET	blaCTXM	ABX	0.000191455	2.77726	111	158	22	89	136	1528
pld	MET	dfrA	ABX	0.0215484	0.457577	111	278	9	102	269	1395
pld	MET	macA	ABX	0.0298982	0	111	60	0	111	60	1604
pld	MET	macB	ABX	0.0298982	0	111	60	0	111	60	1604
pld	MET	ramA	ABX	0.0271551	5.75	111	11	3	108	8	1656
pld	MET	agp	MET	0.000160929	0	111	140	0	111	140	1524
pld	MET	aroH	MET	0.0302186	0	111	63	0	111	63	1601
pld	MET	dhaL	MET	0.00387761	65535	111	2	2	109	0	1664
pld	MET	elmGT	MET	0.00547399	0	111	89	0	111	89	1575
pld	MET	fdtC	MET	0.0457516	0	111	55	0	111	55	1609
pld	MET	gatC	MET	0.00387761	65535	111	2	2	109	0	1664
pld	MET	ilvA	MET	0.00387761	65535	111	2	2	109	0	1664
pld	MET	ilvC	MET	0.00387761	65535	111	2	2	109	0	1664
pld	MET	ilvD	MET	0.00387761	65535	111	2	2	109	0	1664
pld	MET	katG	MET	1.59414e-05	0	111	170	0	111	170	1494
pld	MET	lpxM	MET	2.60819e-06	0	111	200	0	111	200	1464
pncA	MET	aadA	ABX	0.0204081	65535	2	254	2	0	252	1521
pncA	MET	cmlA	ABX	0.000520825	65535	2	41	2	0	39	1734
pncA	MET	dfrA	ABX	0.0244553	65535	2	278	2	0	276	1497
pncA	MET	erm	ABX	0.000315036	65535	2	32	2	0	30	1743
pncA	MET	floR	ABX	0.00265875	65535	2	92	2	0	90	1683
pncA	MET	qacH	ABX	0.000446512	65535	2	38	2	0	36	1737
pncA	MET	qnrS	ABX	0.000842212	65535	2	52	2	0	50	1723
pncA	MET	sul	ABX	0.0387919	65535	2	350	2	0	348	1425
pncA	MET	tet(M)	ABX	9.71783e-05	65535	2	18	2	0	16	1757
pncA	MET	tet(X)	ABX	6.6691e-05	65535	2	15	2	0	13	1760
por	MET	aac	ABX	0.0104616	65535	2	182	2	0	180	1593
por	MET	aadA	ABX	0.0204081	65535	2	254	2	0	252	1521
por	MET	cmlA	ABX	0.0456764	43.325	2	41	1	1	40	1733
por	MET	dfrA	ABX	0.0244553	65535	2	278	2	0	276	1497
por	MET	erm	ABX	0.0357413	56.1935	2	32	1	1	31	1742
por	MET	mef(B)	ABX	1.90546e-06	65535	2	3	2	0	1	1772
por	MET	qacH	ABX	0.000446512	65535	2	38	2	0	36	1737
por	MET	sul	ABX	0.0387919	65535	2	350	2	0	348	1425
por	MET	tet(M)	ABX	0.0201845	103.294	2	18	1	1	17	1756
por	MET	dgkA	MET	0.00337838	885.5	2	3	1	1	2	1771
ppaC	MET	macA	ABX	0.00112422	65535	2	60	2	0	58	1715
ppaC	MET	macB	ABX	0.00112422	65535	2	60	2	0	58	1715
ppaC	MET	aroH	MET	0.00124045	65535	2	63	2	0	61	1712
ppaC	MET	elmGT	MET	0.00248726	65535	2	89	2	0	87	1686
ppaC	MET	iucA	MET	0.00327167	65535	2	102	2	0	100	1673
ppaC	MET	iucB	MET	0.003144	65535	2	100	2	0	98	1675
ppaC	MET	iucC	MET	0.00320752	65535	2	101	2	0	99	1674
ppaC	MET	iucD	MET	0.00353462	65535	2	106	2	0	104	1669
psuG	MET	aac	ABX	0.0104616	65535	2	182	2	0	180	1593
psuG	MET	aadA	ABX	0.0204081	65535	2	254	2	0	252	1521
psuG	MET	cmlA	ABX	0.0456764	43.325	2	41	1	1	40	1733
psuG	MET	dfrA	ABX	0.0244553	65535	2	278	2	0	276	1497
psuG	MET	erm	ABX	0.0357413	56.1935	2	32	1	1	31	1742
psuG	MET	mef(B)	ABX	1.90546e-06	65535	2	3	2	0	1	1772
psuG	MET	qacH	ABX	0.000446512	65535	2	38	2	0	36	1737
psuG	MET	sul	ABX	0.0387919	65535	2	350	2	0	348	1425
psuG	MET	tet(M)	ABX	0.0201845	103.294	2	18	1	1	17	1756
psuG	MET	dgkA	MET	0.00337838	885.5	2	3	1	1	2	1771
psuG	MET	por	MET	6.35153e-07	65535	2	2	2	0	0	1773
psuK	MET	aac	ABX	0.0104616	65535	2	182	2	0	180	1593
psuK	MET	aadA	ABX	0.0204081	65535	2	254	2	0	252	1521
psuK	MET	cmlA	ABX	0.0456764	43.325	2	41	1	1	40	1733
psuK	MET	dfrA	ABX	0.0244553	65535	2	278	2	0	276	1497
psuK	MET	erm	ABX	0.0357413	56.1935	2	32	1	1	31	1742
psuK	MET	mef(B)	ABX	1.90546e-06	65535	2	3	2	0	1	1772
psuK	MET	qacH	ABX	0.000446512	65535	2	38	2	0	36	1737
psuK	MET	sul	ABX	0.0387919	65535	2	350	2	0	348	1425
psuK	MET	tet(M)	ABX	0.0201845	103.294	2	18	1	1	17	1756
psuK	MET	dgkA	MET	0.00337838	885.5	2	3	1	1	2	1771
psuK	MET	por	MET	6.35153e-07	65535	2	2	2	0	0	1773
psuK	MET	psuG	MET	6.35153e-07	65535	2	2	2	0	0	1773
rbsK	MET	oah	MET	0.00056338	65535	1	1	1	0	0	1774
rdmC	MET	aac	ABX	0.0331282	2.615	31	182	7	24	175	1569
rdmC	MET	aaca	ABX	0.000871329	11.596	31	26	4	27	22	1722
rdmC	MET	aadA	ABX	3.08933e-18	34.5754	31	254	26	5	228	1516
rdmC	MET	aph	ABX	0.000145321	4.50415	31	255	13	18	242	1502
rdmC	MET	apha	ABX	2.09644e-06	9.29412	31	95	10	21	85	1659
rdmC	MET	blaSH	ABX	0.00122658	18.5786	31	13	3	28	10	1734
rdmC	MET	blaTEM	ABX	4.45984e-09	9.23028	31	307	20	11	287	1457
rdmC	MET	catA	ABX	0.00044776	14.2058	31	22	4	27	18	1726
rdmC	MET	cmlA	ABX	1.04019e-08	21.8864	31	41	9	22	32	1712
rdmC	MET	dfrA	ABX	0.00037271	4.03082	31	278	13	18	265	1479
rdmC	MET	erm	ABX	0.0169887	6.33621	31	32	3	28	29	1715
rdmC	MET	floR	ABX	1.28045e-19	42.2222	31	92	20	11	72	1672
rdmC	MET	lnu(F)	ABX	4.99341e-07	55.7051	31	11	5	26	6	1738
rdmC	MET	lnu(G)	ABX	1.70946e-11	65535	31	6	6	25	0	1744
rdmC	MET	qacH	ABX	3.29411e-15	49.66	31	38	13	18	25	1719
rdmC	MET	qnrS	ABX	1.47304e-06	13.4387	31	52	8	23	44	1700
rdmC	MET	sul	ABX	3.5486e-07	6.75906	31	350	19	12	331	1413
rdmC	MET	tet(A)	ABX	1.84667e-07	7.99693	31	198	15	16	183	1561
rdmC	MET	tet(M)	ABX	0.000196721	18.3069	31	18	4	27	14	1730
rdmC	MET	tet(X)	ABX	1.17397e-25	1435.41	31	15	14	17	1	1743
rdmC	MET	lpxM	MET	0.0417314	0	31	200	0	31	200	1544
rdmC	MET	phsC	MET	0.0346342	58.1	31	2	1	30	1	1743
rdmC	MET	pncA	MET	0.000295346	65535	31	2	2	29	0	1744
rutB	MET	macA	ABX	8.62694e-15	128.109	14	60	11	3	49	1712
rutB	MET	macB	ABX	8.62694e-15	128.109	14	60	11	3	49	1712
rutB	MET	mdtH	ABX	1.02269e-20	522.3	14	32	12	2	20	1741
rutB	MET	aroH	MET	1.37306e-12	80.566	14	63	10	4	53	1708
rutB	MET	atzF	MET	2.9782e-35	65535	14	14	14	0	0	1761
rutB	MET	cysE	MET	0.0464647	27.0154	14	6	1	13	5	1756
rutB	MET	elmGT	MET	8.77331e-13	79.1154	14	89	11	3	78	1683
rutB	MET	iucA	MET	4.1901e-12	67.2894	14	102	11	3	91	1670
rutB	MET	iucB	MET	3.342e-12	68.8839	14	100	11	3	89	1672
rutB	MET	iucC	MET	3.74435e-12	68.0778	14	101	11	3	90	1671
rutB	MET	iucD	MET	6.49565e-12	64.3018	14	106	11	3	95	1666
sacA	MET	aac	ABX	0.00466434	6.40032	12	182	5	7	177	1586
sacA	MET	aace	ABX	0.017477	11.9586	12	31	2	10	29	1734
sacA	MET	aadA	ABX	0.000473202	8.59271	12	254	7	5	247	1516
sacA	MET	apha	ABX	0.0229682	6.05435	12	95	3	9	92	1671
sacA	MET	blaCTXM	ABX	0.0169549	5.22403	12	158	4	8	154	1609
sacA	MET	blaTEM	ABX	0.00155709	6.82733	12	307	7	5	300	1463
sacA	MET	dfrA	ABX	0.00561498	5.48162	12	278	6	6	272	1491
sacA	MET	emrE	ABX	0.00013023	10.8796	12	208	7	5	201	1562
sacA	MET	erm	ABX	0.00104954	19.931	12	32	3	9	29	1734
sacA	MET	mph(A)	ABX	0.00455226	6.44075	12	181	5	7	176	1587
sacA	MET	sul	ABX	0.000499609	8.30994	12	350	8	4	342	1421
sacA	MET	tap	ABX	0.00455226	6.44075	12	181	5	7	176	1587
sacA	MET	agp	MET	0.011133	5.98162	12	140	4	8	136	1627
sacA	MET	ahr	MET	1.01258e-07	47.9722	12	42	6	6	36	1727
sacA	MET	arcA	MET	1.2493e-09	73.3939	12	40	7	5	33	1730
sacA	MET	argF	MET	1.2493e-09	73.3939	12	40	7	5	33	1730
sacA	MET	maeA	MET	0.0201562	80.0455	12	3	1	11	2	1761
sacA	MET	mmuM	MET	8.93458e-06	27.9058	12	49	5	7	44	1719
sacA	MET	phsC	MET	0.0134792	160.182	12	2	1	11	1	1762
sacX	MET	aadA	ABX	0.0231914	9.07769	5	254	3	2	251	1519
sacX	MET	blaNDM	ABX	0.00919879	21.1852	5	56	2	3	54	1716
sacX	MET	blaTEM	ABX	0.00379974	19.3663	5	307	4	1	303	1467
sacX	MET	dfrA	ABX	0.0297555	8.15455	5	278	3	2	275	1495
sacX	MET	dfrB	ABX	0.0028169	65535	5	1	1	4	0	1770
sacX	MET	emrE	ABX	0.000834284	30.7059	5	208	4	1	204	1566
sacX	MET	mph(A)	ABX	0.00893481	13.4157	5	181	3	2	178	1592
sacX	MET	qepA	ABX	1.07471e-08	65535	5	3	3	2	0	1770
sacX	MET	sul	ABX	0.00628982	16.4624	5	350	4	1	346	1424
sacX	MET	tap	ABX	0.000482702	36	5	181	4	1	177	1593
sacX	MET	tet(B)	ABX	9.59281e-06	106.625	5	68	4	1	64	1706
sacX	MET	gldA	MET	0.0028169	65535	5	1	1	4	0	1770
sacX	MET	hisC	MET	0.0028169	65535	5	1	1	4	0	1770
sacX	MET	hut	MET	0.00562745	442.25	5	2	1	4	1	1769
sacX	MET	hutH	MET	0.00562745	442.25	5	2	1	4	1	1769
sdaA	MET	aadA	ABX	0.0204081	65535	2	254	2	0	252	1521
sdaA	MET	aph	ABX	0.0204081	65535	2	255	2	0	253	1520
sdaA	MET	apha	ABX	0.00283596	65535	2	95	2	0	93	1680
sdaA	MET	blaTEM	ABX	0.0298337	65535	2	307	2	0	305	1468
sdaA	MET	catA	ABX	0.00014672	65535	2	22	2	0	20	1753
sdaA	MET	emrE	ABX	0.0136736	65535	2	208	2	0	206	1567
sdaA	MET	sul	ABX	0.0387919	65535	2	350	2	0	348	1425
sdaA	MET	tet(B)	ABX	0.00144688	65535	2	68	2	0	66	1707
sdhC	MET	blaKPC	ABX	0.0169014	65535	1	30	1	0	29	1745
ssuB	MET	gldA	MET	0.00056338	65535	1	1	1	0	0	1774
ssuB	MET	hisC	MET	0.00056338	65535	1	1	1	0	0	1774
ssuB	MET	hut	MET	0.00112676	65535	1	2	1	0	1	1773
ssuB	MET	hutH	MET	0.00112676	65535	1	2	1	0	1	1773
ssuB	MET	sacX	MET	0.0028169	65535	1	5	1	0	4	1770
ssuC	MET	gldA	MET	0.00056338	65535	1	1	1	0	0	1774
ssuC	MET	hisC	MET	0.00056338	65535	1	1	1	0	0	1774
ssuC	MET	hut	MET	0.00112676	65535	1	2	1	0	1	1773
ssuC	MET	hutH	MET	0.00112676	65535	1	2	1	0	1	1773
ssuC	MET	sacX	MET	0.0028169	65535	1	5	1	0	4	1770
ssuC	MET	ssuB	MET	0.00056338	65535	1	1	1	0	0	1774
thyA	MET	nrdA	MET	6.84917e-15	65535	5	5	5	0	0	1770
thyA	MET	nrdB	MET	6.84917e-15	65535	5	5	5	0	0	1770
ttrA	MET	mdtA	ABX	0.00506471	442.5	3	3	1	2	2	1770
ttrA	MET	mdtL	ABX	0.00843166	221	3	5	1	2	4	1768
ttrA	MET	tet(A)	ABX	0.0344234	16.0816	3	198	2	1	196	1576
ttrA	MET	hut	MET	0.00337838	885.5	3	2	1	2	1	1771
ttrA	MET	hutH	MET	0.00337838	885.5	3	2	1	2	1	1771
ttrB	MET	mdtA	ABX	0.00506471	442.5	3	3	1	2	2	1770
ttrB	MET	mdtL	ABX	0.00843166	221	3	5	1	2	4	1768
ttrB	MET	tet(A)	ABX	0.0344234	16.0816	3	198	2	1	196	1576
ttrB	MET	hut	MET	0.00337838	885.5	3	2	1	2	1	1771
ttrB	MET	hutH	MET	0.00337838	885.5	3	2	1	2	1	1771
ttrB	MET	ttrA	MET	1.07471e-09	65535	3	3	3	0	0	1772
ttrC	MET	mdtA	ABX	0.00506471	442.5	3	3	1	2	2	1770
ttrC	MET	mdtL	ABX	0.00843166	221	3	5	1	2	4	1768
ttrC	MET	tet(A)	ABX	0.0344234	16.0816	3	198	2	1	196	1576
ttrC	MET	hut	MET	0.00337838	885.5	3	2	1	2	1	1771
ttrC	MET	hutH	MET	0.00337838	885.5	3	2	1	2	1	1771
ttrC	MET	ttrA	MET	1.07471e-09	65535	3	3	3	0	0	1772
ttrC	MET	ttrB	MET	1.07471e-09	65535	3	3	3	0	0	1772
ubiX	MET	acrA	ABX	1.07471e-09	65535	3	3	3	0	0	1772
ubiX	MET	acrB	ABX	1.07471e-09	65535	3	3	3	0	0	1772
ubiX	MET	marA	ABX	1.90546e-06	65535	3	2	2	1	0	1772
ubiX	MET	adhA	MET	1.07471e-09	65535	3	3	3	0	0	1772
ubiX	MET	adhC	MET	1.07471e-09	65535	3	3	3	0	0	1772
ubiX	MET	golD	MET	1.07471e-09	65535	3	3	3	0	0	1772
ubiX	MET	lpdC	MET	1.07471e-09	65535	3	3	3	0	0	1772
ubiX	MET	panB	MET	0.00337838	885.5	3	2	1	2	1	1771
ushA	MET	acpP	MET	1.07471e-09	65535	3	3	3	0	0	1772
ushA	MET	lpxM	MET	0.00141152	65535	3	200	3	0	197	1575
uxaC	MET	aac	ABX	0.0104616	65535	2	182	2	0	180	1593
uxaC	MET	aadA	ABX	0.0204081	65535	2	254	2	0	252	1521
uxaC	MET	cmlA	ABX	0.0456764	43.325	2	41	1	1	40	1733
uxaC	MET	dfrA	ABX	0.0244553	65535	2	278	2	0	276	1497
uxaC	MET	erm	ABX	0.0357413	56.1935	2	32	1	1	31	1742
uxaC	MET	mef(B)	ABX	1.90546e-06	65535	2	3	2	0	1	1772
uxaC	MET	qacH	ABX	0.000446512	65535	2	38	2	0	36	1737
uxaC	MET	sul	ABX	0.0387919	65535	2	350	2	0	348	1425
uxaC	MET	tet(M)	ABX	0.0201845	103.294	2	18	1	1	17	1756
uxaC	MET	dgkA	MET	0.00337838	885.5	2	3	1	1	2	1771
uxaC	MET	por	MET	6.35153e-07	65535	2	2	2	0	0	1773
uxaC	MET	psuG	MET	6.35153e-07	65535	2	2	2	0	0	1773
uxaC	MET	psuK	MET	6.35153e-07	65535	2	2	2	0	0	1773
uxuA	MET	aac	ABX	0.0104616	65535	2	182	2	0	180	1593
uxuA	MET	aadA	ABX	0.0204081	65535	2	254	2	0	252	1521
uxuA	MET	cmlA	ABX	0.0456764	43.325	2	41	1	1	40	1733
uxuA	MET	dfrA	ABX	0.0244553	65535	2	278	2	0	276	1497
uxuA	MET	erm	ABX	0.0357413	56.1935	2	32	1	1	31	1742
uxuA	MET	mef(B)	ABX	1.90546e-06	65535	2	3	2	0	1	1772
uxuA	MET	qacH	ABX	0.000446512	65535	2	38	2	0	36	1737
uxuA	MET	sul	ABX	0.0387919	65535	2	350	2	0	348	1425
uxuA	MET	tet(M)	ABX	0.0201845	103.294	2	18	1	1	17	1756
uxuA	MET	dgkA	MET	0.00337838	885.5	2	3	1	1	2	1771
uxuA	MET	por	MET	6.35153e-07	65535	2	2	2	0	0	1773
uxuA	MET	psuG	MET	6.35153e-07	65535	2	2	2	0	0	1773
uxuA	MET	psuK	MET	6.35153e-07	65535	2	2	2	0	0	1773
uxuA	MET	uxaC	MET	6.35153e-07	65535	2	2	2	0	0	1773
wecB	MET	galF	MET	0.00112676	65535	2	1	1	1	0	1773
wecB	MET	lnpD	MET	0.00112676	65535	2	1	1	1	0	1773
wecC	MET	galF	MET	0.00112676	65535	2	1	1	1	0	1773
wecC	MET	lnpD	MET	0.00112676	65535	2	1	1	1	0	1773
wecC	MET	wecB	MET	6.35153e-07	65535	2	2	2	0	0	1773
yfbR	MET	aac	ABX	5.07089e-07	8.67582	27	182	13	14	169	1579
yfbR	MET	aacan	ABX	0.0152113	65535	27	1	1	26	0	1748
yfbR	MET	aacc	ABX	0.0449681	33.5769	27	3	1	26	2	1746
yfbR	MET	aaccr	ABX	0.0301996	67.1923	27	2	1	26	1	1747
yfbR	MET	aacl	ABX	1.24464e-05	218.375	27	4	3	24	1	1747
yfbR	MET	aadA	ABX	0.000134762	4.97851	27	254	12	15	242	1506
yfbR	MET	acrF	ABX	0.0152113	65535	27	1	1	26	0	1748
yfbR	MET	anta	ABX	6.25437e-07	151.826	27	6	4	23	2	1746
yfbR	MET	aph	ABX	5.10554e-07	7.89226	27	255	15	12	240	1508
yfbR	MET	apha	ABX	4.79704e-05	8.03872	27	95	8	19	87	1661
yfbR	MET	blaCMY	ABX	4.66095e-18	55.0465	27	61	16	11	45	1703
yfbR	MET	blaFOX	ABX	0.0152113	65535	27	1	1	26	0	1748
yfbR	MET	blaKPC	ABX	0.00969667	7.96759	27	30	3	24	27	1721
yfbR	MET	blaM	ABX	3.07999e-05	109.125	27	5	3	24	2	1746
yfbR	MET	blaMP	ABX	0.0449681	33.5769	27	3	1	26	2	1746
yfbR	MET	blaNDM	ABX	2.39341e-09	21.7647	27	56	10	17	46	1702
yfbR	MET	cmlA	ABX	0.00292943	8.0423	27	41	4	23	37	1711
yfbR	MET	dfrA	ABX	0.00533727	3.24846	27	278	10	17	268	1480
yfbR	MET	emrE	ABX	5.57717e-17	36.9505	27	208	22	5	186	1562
yfbR	MET	floR	ABX	2.62891e-08	14.1489	27	92	11	16	81	1667
yfbR	MET	mph(E)	ABX	1.24464e-05	218.375	27	4	3	24	1	1747
yfbR	MET	msr(E)	ABX	1.24464e-05	218.375	27	4	3	24	1	1747
yfbR	MET	qacH	ABX	0.0185806	6.11786	27	38	3	24	35	1713
yfbR	MET	qnrA	ABX	5.52934e-10	65535	27	5	5	22	0	1748
yfbR	MET	qnrC	ABX	0.0152113	65535	27	1	1	26	0	1748
yfbR	MET	rmtC	ABX	6.46225e-13	611.45	27	8	7	20	1	1747
yfbR	MET	sul	ABX	4.77644e-18	114.272	27	350	26	1	324	1424
yfbR	MET	tap	ABX	0.0496292	2.56816	27	181	6	21	175	1573
yfbR	MET	tet(A)	ABX	0.000365185	4.8811	27	198	10	17	188	1560
yfbR	MET	cobS	MET	9.86806e-53	21837.5	27	26	25	2	1	1747
yfbR	MET	frmA	MET	0.0449681	33.5769	27	3	1	26	2	1746
yjhH	MET	aac	ABX	2.27963e-08	6.76074	46	182	19	27	163	1566
yjhH	MET	aace	ABX	0.000961651	7.9878	46	31	5	41	26	1703
yjhH	MET	aadA	ABX	1.52521e-13	10.3451	46	254	28	18	226	1503
yjhH	MET	blaCTXM	ABX	1.08073e-07	6.6021	46	158	17	29	141	1588
yjhH	MET	blaOXA	ABX	4.87398e-14	15.2549	46	103	20	26	83	1646
yjhH	MET	blaTEM	ABX	1.69512e-10	7.35395	46	307	27	19	280	1449
yjhH	MET	dfrA	ABX	1.63101e-14	11.1971	46	278	30	16	248	1481
yjhH	MET	emrE	ABX	9.78034e-14	11.05	46	208	26	20	182	1547
yjhH	MET	erm	ABX	0.00834968	5.78571	46	32	4	42	28	1701
yjhH	MET	mph(A)	ABX	4.09136e-13	10.923	46	181	24	22	157	1572
yjhH	MET	sul	ABX	1.24773e-12	9.1348	46	350	31	15	319	1410
yjhH	MET	tap	ABX	4.28679e-12	9.94304	46	181	23	23	158	1571
yjhH	MET	tet(A)	ABX	3.05389e-06	5.01353	46	198	17	29	181	1548
yjhH	MET	tet(B)	ABX	0.00144361	4.90794	46	68	7	39	61	1668
yjhH	MET	agp	MET	4.4632e-33	56.25	46	140	36	10	104	1625
yjhH	MET	ahr	MET	1.85548e-76	14169.6	46	42	41	5	1	1728
yjhH	MET	arcA	MET	0.00312707	5.90244	46	40	5	41	35	1694
yjhH	MET	argF	MET	0.00312707	5.90244	46	40	5	41	35	1694
yjhH	MET	iucA	MET	0.0140852	3.08718	46	102	7	39	95	1634
yjhH	MET	iucB	MET	0.0126997	3.15743	46	100	7	39	93	1636
yjhH	MET	iucC	MET	0.0133794	3.12193	46	101	7	39	94	1635
yjhH	MET	iucD	MET	0.0171799	2.95519	46	106	7	39	99	1630
yjhH	MET	katG	MET	0.0187274	0	46	170	0	46	170	1559
yjhH	MET	kdsD	MET	0.000657383	65535	46	2	2	44	0	1729
yjhH	MET	lpxM	MET	0.00741372	0	46	200	0	46	200	1529
yjhH	MET	mmuM	MET	0.000185774	7.2094	46	49	7	39	42	1687
yjhH	MET	panC	MET	0.0259155	65535	46	1	1	45	0	1729
yjhH	MET	panD	MET	1.63141e-05	65535	46	3	3	43	0	1729
yjhH	MET	sacA	MET	1.78678e-07	43.075	46	12	6	40	6	1723
yjlD	MET	blaKPC	ABX	0.0169014	65535	1	30	1	0	29	1745
yjlD	MET	mph(E)	ABX	0.00225352	65535	1	4	1	0	3	1771
yjlD	MET	msr(E)	ABX	0.00225352	65535	1	4	1	0	3	1771
yjlD	MET	adhB	MET	0.0028169	65535	1	5	1	0	4	1770
yjlD	MET	cobS	MET	0.0146479	65535	1	26	1	0	25	1749
yjlD	MET	frmA	MET	0.00169014	65535	1	3	1	0	2	1772
yjlD	MET	yfbR	MET	0.0152113	65535	1	27	1	0	26	1748
yjmD	MET	rmtB	ABX	0.0056338	65535	1	10	1	0	9	1765
yvqK	MET	gldA	MET	0.00056338	65535	1	1	1	0	0	1774
yvqK	MET	hisC	MET	0.00056338	65535	1	1	1	0	0	1774
yvqK	MET	hut	MET	0.00112676	65535	1	2	1	0	1	1773
yvqK	MET	hutH	MET	0.00112676	65535	1	2	1	0	1	1773
yvqK	MET	sacX	MET	0.0028169	65535	1	5	1	0	4	1770
yvqK	MET	ssuB	MET	0.00056338	65535	1	1	1	0	0	1774
yvqK	MET	ssuC	MET	0.00056338	65535	1	1	1	0	0	1774
yxe	MET	asrA	MET	1.90546e-06	65535	3	2	2	1	0	1772
yxe	MET	asrB	MET	1.90546e-06	65535	3	2	2	1	0	1772
yxe	MET	asrC	MET	1.90546e-06	65535	3	2	2	1	0	1772
yxe	MET	maeA	MET	1.07471e-09	65535	3	3	3	0	0	1772
yxe	MET	phsA	MET	0.00169014	65535	3	1	1	2	0	1772
yxe	MET	phsB	MET	0.00169014	65535	3	1	1	2	0	1772
yxe	MET	phsC	MET	0.00337838	885.5	3	2	1	2	1	1771
yxe	MET	sacA	MET	0.0201562	80.0455	3	12	1	2	11	1761

## Sheet: D
met_gene	abx_gene	relationship	Col	IncA/C2	IncB/O/K/Z	IncFI	IncFII	IncHI1	IncHI2	IncI	IncL/M	IncN	IncP	IncQ	IncR	IncX	IncY	small	unknown
yfbR	aac	associated	0	9	0	1	0	0	0	0	0	0	0	0	0	0	0	0	0
yfbR	aacan	associated	0	1	0	0	0	0	0	0	0	0	0	0	0	0	0	0	0
yfbR	aacc	associated	0	0	0	0	0	0	0	0	0	0	0	0	0	0	0	0	0
yfbR	aaccr	associated	0	1	0	0	0	0	0	0	0	0	0	0	0	0	0	0	0
yfbR	aacl	associated	0	3	0	1	0	0	0	0	0	0	0	0	0	0	0	0	0
yfbR	aadA	associated	0	12	0	0	0	0	0	0	0	1	0	0	0	0	0	0	0
yfbR	acrF	associated	0	1	0	0	0	0	0	0	0	0	0	0	0	0	0	0	0
yfbR	anta	associated	0	4	0	0	0	0	0	0	0	0	0	0	0	0	0	0	0
yfbR	aph	associated	0	13	0	1	0	0	0	0	0	1	0	0	0	0	0	0	0
yfbR	apha	associated	0	8	0	0	0	0	0	0	0	1	0	0	0	0	0	0	0
yfbR	blaCMY	associated	0	16	0	2	0	0	0	0	0	0	0	0	0	0	0	0	0
yfbR	blaFOX	associated	0	1	0	0	0	0	0	0	0	0	0	0	0	0	0	0	0
yfbR	blaKPC	associated	0	3	0	1	0	0	0	0	0	0	0	0	0	0	0	0	0
yfbR	blaM	associated	0	2	0	0	0	0	0	0	0	0	0	0	0	0	0	0	0
yfbR	blaMP	associated	0	1	0	0	0	0	0	0	0	0	0	0	0	0	0	0	0
yfbR	blaNDM	associated	0	10	0	1	0	0	0	0	0	0	0	0	0	0	0	0	0
yfbR	cmlA	associated	0	4	0	0	0	0	0	0	0	0	0	0	0	0	0	0	0
yfbR	dfrA	associated	0	10	0	0	0	0	0	0	0	1	0	0	0	0	0	0	0
yfbR	emrE	associated	0	22	0	2	0	0	0	0	0	0	0	0	0	0	0	0	0
yfbR	floR	associated	0	11	0	1	0	0	0	0	0	1	0	0	0	0	0	0	0
yfbR	mph(E)	associated	0	3	0	0	0	0	0	0	0	0	0	0	0	0	0	0	0
yfbR	msr(E)	associated	0	3	0	0	0	0	0	0	0	0	0	0	0	0	0	0	0
yfbR	qacH	associated	0	3	0	0	0	0	0	0	0	0	0	0	0	0	0	0	0
yfbR	qnrA	associated	0	5	0	0	0	0	0	0	0	0	0	0	0	0	0	0	0
yfbR	qnrC	associated	0	1	0	0	0	0	0	0	0	0	0	0	0	0	0	0	0
yfbR	rmtC	associated	0	7	0	1	0	0	0	0	0	0	0	0	0	0	0	0	0
yfbR	sul	associated	0	26	0	2	0	0	0	0	0	1	0	0	0	0	0	0	0
yfbR	tap	associated	0	6	0	1	0	0	0	0	0	0	0	0	0	0	0	0	0
yfbR	tet(A)	associated	0	10	0	1	0	0	0	0	0	1	0	0	0	0	0	0	0
agp	aac	associated	13	0	0	42	27	0	0	0	0	0	0	0	0	0	0	0	0
agp	aace	associated	0	0	0	12	4	0	0	0	0	0	0	0	0	0	0	0	0
agp	aadA	associated	34	0	0	71	47	0	0	0	0	0	0	0	0	0	0	0	0
agp	aph	associated	30	0	0	37	33	0	0	0	0	0	0	0	0	0	0	0	0
agp	blaCTXM	associated	10	0	0	35	22	0	0	0	0	0	0	0	0	0	0	0	0
agp	blaDHA	associated	1	0	0	2	1	0	0	0	0	0	0	0	0	0	0	0	0
agp	blaOXA	associated	1	0	0	29	17	0	0	0	0	0	0	0	0	0	0	0	0
agp	blaSH	associated	5	0	0	5	0	0	0	0	0	0	0	0	0	0	0	0	0
agp	blaTEM	associated	34	0	0	60	50	0	0	0	0	0	0	0	0	0	0	0	0
agp	dfrA	associated	30	0	0	70	49	0	0	0	0	0	0	0	0	0	0	0	0
agp	emrE	associated	32	0	0	68	43	0	0	0	0	0	0	0	0	0	0	0	0
agp	erm	associated	2	0	0	7	3	0	0	0	0	0	0	0	0	0	0	0	0
agp	mdtH	associated	8	0	0	8	0	0	0	0	0	0	0	0	0	0	0	0	0
agp	mph(A)	associated	30	0	0	63	43	0	0	0	0	0	0	0	0	0	0	0	0
agp	sul	associated	39	0	0	80	53	0	0	0	0	0	0	0	0	0	0	0	0
agp	tap	associated	30	0	0	62	42	0	0	0	0	0	0	0	0	0	0	0	0
agp	tet(A)	associated	27	0	0	47	39	0	0	0	0	0	0	0	0	0	0	0	0
agp	tet(B)	associated	3	0	0	20	8	0	0	0	0	0	0	0	0	0	0	0	0
katG	abaQ	associated	0	0	0	3	0	0	0	0	0	0	0	0	0	0	0	0	0
arcA	aac	associated	4	0	0	23	1	0	0	0	0	0	0	0	0	0	0	0	0
arcA	aacG	associated	0	0	0	1	0	0	0	0	0	1	0	0	0	0	0	0	0
arcA	aace	associated	2	0	0	11	0	0	0	0	0	0	0	0	0	0	0	0	0
arcA	aadA	associated	4	0	0	26	1	0	0	0	0	1	0	0	0	0	0	0	0
arcA	blaCTXM	associated	4	0	0	21	1	0	0	0	0	0	0	0	0	0	0	0	0
arcA	blaOXA	associated	4	0	0	22	1	0	0	0	0	0	0	0	0	0	0	0	0
arcA	catA	associated	0	0	0	4	0	0	0	0	0	0	0	0	0	0	0	0	0
arcA	dfrA	associated	4	0	0	26	1	0	0	0	0	0	0	0	0	0	0	0	0
arcA	emrE	associated	4	1	0	28	1	0	0	0	0	1	0	0	0	0	0	0	0
arcA	erm	associated	0	0	0	6	0	0	0	0	0	0	0	0	0	0	0	0	0
arcA	mph(A)	associated	4	0	0	25	1	0	0	0	0	1	0	0	0	0	0	0	0
arcA	qnrB	associated	0	0	0	2	1	0	0	0	0	0	0	0	0	0	0	0	0
arcA	sul	associated	4	1	0	29	1	0	0	0	0	1	0	0	0	0	0	0	0
arcA	tap	associated	4	1	0	26	1	0	0	0	0	1	0	0	0	0	0	0	0
arcA	tet(A)	associated	4	1	0	16	1	0	0	0	0	0	0	0	0	0	0	0	0
arcA	tet(B)	associated	0	1	0	13	0	0	0	0	0	0	0	0	0	0	0	0	0
argF	aac	associated	4	0	0	23	1	0	0	0	0	0	0	0	0	0	0	0	0
argF	aacG	associated	0	0	0	1	0	0	0	0	0	1	0	0	0	0	0	0	0
argF	aace	associated	2	0	0	11	0	0	0	0	0	0	0	0	0	0	0	0	0
argF	aadA	associated	4	0	0	26	1	0	0	0	0	1	0	0	0	0	0	0	0
argF	blaCTXM	associated	4	0	0	21	1	0	0	0	0	0	0	0	0	0	0	0	0
argF	blaOXA	associated	4	0	0	22	1	0	0	0	0	0	0	0	0	0	0	0	0
argF	catA	associated	0	0	0	4	0	0	0	0	0	0	0	0	0	0	0	0	0
argF	dfrA	associated	4	0	0	26	1	0	0	0	0	0	0	0	0	0	0	0	0
argF	emrE	associated	4	1	0	28	1	0	0	0	0	1	0	0	0	0	0	0	0
argF	erm	associated	0	0	0	6	0	0	0	0	0	0	0	0	0	0	0	0	0
argF	mph(A)	associated	4	0	0	25	1	0	0	0	0	1	0	0	0	0	0	0	0
argF	qnrB	associated	0	0	0	2	1	0	0	0	0	0	0	0	0	0	0	0	0
argF	sul	associated	4	1	0	29	1	0	0	0	0	1	0	0	0	0	0	0	0
argF	tap	associated	4	1	0	26	1	0	0	0	0	1	0	0	0	0	0	0	0
argF	tet(A)	associated	4	1	0	16	1	0	0	0	0	0	0	0	0	0	0	0	0
argF	tet(B)	associated	0	1	0	13	0	0	0	0	0	0	0	0	0	0	0	0	0
aroH	aph	associated	0	0	0	27	12	0	0	0	0	0	0	0	0	0	0	0	0
aroH	blaTEM	associated	0	0	0	23	11	0	0	0	0	0	0	0	0	0	0	0	0
aroH	catA	associated	0	0	0	6	0	0	0	0	0	0	0	0	0	0	0	0	0
aroH	dfrA	associated	0	0	0	22	11	0	0	0	0	0	0	0	0	0	0	0	0
aroH	macA	associated	0	0	0	51	12	0	0	0	0	0	0	0	0	0	0	0	0
aroH	macB	associated	0	0	0	51	12	0	0	0	0	0	0	0	0	0	0	0	0
aroH	mdtH	associated	0	0	0	12	2	0	0	0	0	0	0	0	0	0	0	0	0
aroH	oqxA	associated	0	0	0	5	0	0	0	0	0	0	0	0	0	0	0	0	0
aroH	oqxB	associated	0	0	0	5	0	0	0	0	0	0	0	0	0	0	0	0	0
aroH	sul	associated	0	0	0	26	10	0	0	0	0	0	0	0	0	0	0	0	0
aroH	tet(A)	associated	0	0	0	21	9	0	0	0	0	0	0	0	0	0	0	0	0
aroH	tet(B)	associated	0	0	0	8	0	0	0	0	0	0	0	0	0	0	0	0	0
mmuM	aac	associated	10	0	0	16	12	0	0	0	0	0	0	0	0	0	0	0	0
mmuM	aacAKT	associated	2	0	0	2	2	0	0	0	0	0	0	0	0	0	0	0	0
mmuM	aadA	associated	20	0	0	31	23	0	0	0	0	0	0	0	0	0	0	0	0
mmuM	aph	associated	21	0	0	28	23	0	0	0	0	0	0	0	0	0	0	0	0
mmuM	blaCTXM	associated	10	0	0	14	12	0	0	0	0	0	0	0	0	0	0	0	0
mmuM	blaTEM	associated	17	0	0	29	22	0	0	0	0	0	0	0	0	0	0	0	0
mmuM	dfrA	associated	20	0	0	33	24	0	0	0	0	0	0	0	0	0	0	0	0
mmuM	emrE	associated	20	0	0	31	23	0	0	0	0	0	0	0	0	0	0	0	0
mmuM	erm	associated	2	0	0	6	3	0	0	0	0	0	0	0	0	0	0	0	0
mmuM	evgA	associated	0	0	0	1	0	0	0	0	0	0	0	0	0	0	0	0	0
mmuM	evgS	associated	0	0	0	1	0	0	0	0	0	0	0	0	0	0	0	0	0
mmuM	mph(A)	associated	20	0	0	31	23	0	0	0	0	0	0	0	0	0	0	0	0
mmuM	sul	associated	21	0	0	34	25	0	0	0	0	0	0	0	0	0	0	0	0
mmuM	tap	associated	20	0	0	31	23	0	0	0	0	0	0	0	0	0	0	0	0
mmuM	tet(A)	associated	21	0	0	28	22	0	0	0	0	0	0	0	0	0	0	0	0
ahr	aac	associated	0	0	0	17	15	0	0	0	0	0	0	0	0	0	0	0	0
ahr	aace	associated	0	0	0	4	4	0	0	0	0	0	0	0	0	0	0	0	0
ahr	aadA	associated	0	0	0	28	24	0	0	0	0	0	0	0	0	0	0	0	0
ahr	blaCTXM	associated	0	0	0	14	13	0	0	0	0	0	0	0	0	0	0	0	0
ahr	blaOXA	associated	1	0	0	17	16	0	0	0	0	0	0	0	0	0	0	0	0
ahr	blaTEM	associated	0	0	0	25	21	0	0	0	0	0	0	0	0	0	0	0	0
ahr	dfrA	associated	1	0	0	29	25	0	0	0	0	0	0	0	0	0	0	0	0
ahr	emrE	associated	0	0	0	26	22	0	0	0	0	0	0	0	0	0	0	0	0
ahr	erm	associated	0	0	0	5	2	0	0	0	0	0	0	0	0	0	0	0	0
ahr	mph(A)	associated	1	0	0	23	20	0	0	0	0	0	0	0	0	0	0	0	0
ahr	sul	associated	1	0	0	31	27	0	0	0	0	0	0	0	0	0	0	0	0
ahr	tap	associated	1	0	0	22	19	0	0	0	0	0	0	0	0	0	0	0	0
ahr	tet(A)	associated	0	0	0	15	15	0	0	0	0	0	0	0	0	0	0	0	0
ahr	tet(B)	associated	1	0	0	7	6	0	0	0	0	0	0	0	0	0	0	0	0
fabG	aac	associated	4	0	0	12	0	0	0	0	0	0	0	0	0	0	0	0	0
fabG	aace	associated	2	0	0	10	0	0	0	0	0	0	0	0	0	0	0	0	0
fabG	aadA	associated	4	0	0	13	0	0	0	0	0	0	0	0	0	0	0	0	0
fabG	blaCTXM	associated	4	0	0	14	0	0	0	0	0	0	0	0	0	0	0	0	0
fabG	blaOXA	associated	4	0	0	12	0	0	0	0	0	0	0	0	0	0	0	0	0
fabG	dfrA	associated	4	0	0	14	0	0	0	0	0	0	0	0	0	0	0	0	0
fabG	emrE	associated	4	0	0	13	0	0	0	0	0	0	0	0	0	0	0	0	0
fabG	evgA	associated	0	0	0	1	0	0	0	0	0	0	0	0	0	0	0	0	0
fabG	evgS	associated	0	0	0	1	0	0	0	0	0	0	0	0	0	0	0	0	0
fabG	mph(A)	associated	4	0	0	13	0	0	0	0	0	0	0	0	0	0	0	0	0
fabG	sul	associated	4	0	0	14	0	0	0	0	0	0	0	0	0	0	0	0	0
fabG	tap	associated	4	0	0	13	0	0	0	0	0	0	0	0	0	0	0	0	0
fabG	tet(A)	associated	4	0	0	8	0	0	0	0	0	0	0	0	0	0	0	0	0
fabG	tet(B)	associated	0	0	0	8	0	0	0	0	0	0	0	0	0	0	0	0	0
yjhH	aac	associated	0	0	0	18	17	0	0	0	0	1	0	0	0	0	0	0	0
yjhH	aace	associated	0	0	0	5	5	0	0	0	0	0	0	0	0	0	0	0	0
yjhH	aadA	associated	0	0	0	27	24	0	0	0	0	0	0	0	0	0	0	0	0
yjhH	blaCTXM	associated	0	0	0	16	15	0	0	0	0	1	0	0	0	0	0	0	0
yjhH	blaOXA	associated	1	0	0	19	18	0	0	0	0	1	0	0	0	0	0	0	0
yjhH	blaTEM	associated	0	0	0	27	23	0	0	0	0	1	0	0	0	0	0	0	0
yjhH	dfrA	associated	1	0	0	29	26	0	0	0	0	0	0	0	0	0	0	0	0
yjhH	emrE	associated	0	0	0	25	22	0	0	0	0	0	0	0	0	0	0	0	0
yjhH	erm	associated	0	0	0	4	2	0	0	0	0	0	0	0	0	0	0	0	0
yjhH	mph(A)	associated	1	0	0	23	21	0	0	0	0	0	0	0	0	0	0	0	0
yjhH	sul	associated	1	0	0	30	27	0	0	0	0	0	0	0	0	0	0	0	0
yjhH	tap	associated	1	0	0	22	20	0	0	0	0	0	0	0	0	0	0	0	0
yjhH	tet(A)	associated	0	0	0	16	16	0	0	0	0	0	0	0	0	0	0	0	0
yjhH	tet(B)	associated	1	0	0	7	7	0	0	0	0	0	0	0	0	0	0	0	0
bcsA	aadA	associated	0	0	0	6	0	2	0	0	0	2	0	0	0	0	0	4	0
bcsA	aph	associated	0	0	0	4	0	0	0	0	0	1	0	0	0	1	0	3	0
bcsA	apha	associated	0	0	0	3	0	1	0	0	0	1	0	0	0	0	0	2	0
bcsA	blaTEM	associated	0	0	0	5	0	1	0	0	0	3	0	0	0	1	0	4	0
bcsA	dfrA	associated	0	0	0	6	0	2	0	0	0	3	0	0	0	1	0	5	0
bcsA	emrE	associated	0	0	0	3	0	2	0	0	0	1	0	0	0	0	0	2	0
bcsA	floR	associated	0	0	0	4	0	1	0	0	0	2	0	0	0	1	0	4	0
bcsA	mph(A)	associated	0	0	0	6	0	2	0	0	0	2	0	0	0	0	0	4	0
bcsA	oqxA	associated	0	0	0	2	0	0	0	0	0	0	0	0	0	0	0	0	0
bcsA	oqxB	associated	0	0	0	2	0	0	0	0	0	0	0	0	0	0	0	0	0
bcsA	sul	associated	0	0	0	6	0	2	0	0	0	3	0	0	0	1	0	5	0
bcsA	tap	associated	0	0	0	6	0	2	0	0	0	2	0	0	0	0	0	4	0
bcsA	tet(A)	associated	0	0	0	4	0	1	0	0	0	3	0	0	0	1	0	3	0
sacA	aac	associated	0	1	0	4	0	0	0	0	0	0	0	0	0	0	0	0	0
sacA	aace	associated	0	1	0	2	0	0	0	0	0	0	0	0	0	0	0	0	0
sacA	aadA	associated	0	0	0	7	0	0	0	0	0	0	0	0	0	0	0	0	0
sacA	apha	associated	0	0	0	3	0	0	0	0	0	0	0	0	0	0	0	0	0
sacA	blaCTXM	associated	0	1	0	4	0	0	0	0	0	0	0	0	0	0	0	0	0
sacA	blaTEM	associated	0	1	0	6	1	0	0	0	0	0	0	0	0	0	0	0	0
sacA	dfrA	associated	0	0	0	6	0	0	0	0	0	0	0	0	0	0	0	0	0
sacA	emrE	associated	0	1	0	7	0	0	0	0	0	0	0	0	0	0	0	0	0
sacA	erm	associated	0	0	0	3	0	0	0	0	0	0	0	0	0	0	0	0	0
sacA	mph(A)	associated	0	0	0	4	1	0	0	0	0	0	0	0	0	0	0	0	0
sacA	sul	associated	0	1	0	8	0	0	0	0	0	0	0	0	0	0	0	0	0
sacA	tap	associated	0	0	0	4	1	0	0	0	0	0	0	0	0	0	0	0	0
sacX	aadA	associated	0	0	0	3	0	0	0	0	0	0	0	0	0	0	0	0	0
sacX	blaNDM	associated	0	0	0	2	0	0	0	0	0	0	0	0	0	0	0	0	0
sacX	blaTEM	associated	0	0	0	4	0	0	0	0	0	0	0	0	0	0	0	0	0
sacX	dfrA	associated	0	0	0	3	0	0	0	0	0	0	0	0	0	0	0	0	0
sacX	dfrB	associated	0	0	0	1	0	0	0	0	0	0	0	0	0	0	0	0	0
sacX	emrE	associated	0	0	0	4	0	0	0	0	0	0	0	0	0	0	0	0	0
sacX	mph(A)	associated	0	0	0	3	0	0	0	0	0	0	0	0	0	0	0	0	0
sacX	qepA	associated	0	0	0	3	0	0	0	0	0	0	0	0	0	0	0	0	0
sacX	sul	associated	0	0	0	4	0	0	0	0	0	0	0	0	0	0	0	0	0
sacX	tap	associated	0	0	0	4	0	0	0	0	0	0	0	0	0	0	0	0	0
sacX	tet(B)	associated	0	0	0	4	0	0	0	0	0	0	0	0	0	0	0	0	0
por	aac	associated	0	0	0	2	0	2	0	0	0	1	0	0	0	0	0	0	0
por	aadA	associated	0	0	0	2	0	2	0	0	0	1	0	0	0	0	0	0	0
por	cmlA	associated	0	0	0	1	0	1	0	0	0	1	0	0	0	0	0	0	0
por	dfrA	associated	0	0	0	2	0	2	0	0	0	1	0	0	0	0	0	0	0
por	erm	associated	0	0	0	1	0	1	0	0	0	1	0	0	0	0	0	0	0
por	mef(B)	associated	0	0	0	2	0	2	0	0	0	1	0	0	0	0	0	0	0
por	qacH	associated	0	0	0	2	0	2	0	0	0	1	0	0	0	0	0	0	0
por	sul	associated	0	0	0	2	0	2	0	0	0	1	0	0	0	0	0	0	0
por	tet(M)	associated	0	0	0	1	0	1	0	0	0	0	0	0	0	0	0	0	0
psuG	aac	associated	0	0	0	2	0	2	0	0	0	1	0	0	0	0	0	0	0
psuG	aadA	associated	0	0	0	2	0	2	0	0	0	1	0	0	0	0	0	0	0
psuG	cmlA	associated	0	0	0	1	0	1	0	0	0	1	0	0	0	0	0	0	0
psuG	dfrA	associated	0	0	0	2	0	2	0	0	0	1	0	0	0	0	0	0	0
psuG	erm	associated	0	0	0	1	0	1	0	0	0	1	0	0	0	0	0	0	0
psuG	mef(B)	associated	0	0	0	2	0	2	0	0	0	1	0	0	0	0	0	0	0
psuG	qacH	associated	0	0	0	2	0	2	0	0	0	1	0	0	0	0	0	0	0
psuG	sul	associated	0	0	0	2	0	2	0	0	0	1	0	0	0	0	0	0	0
psuG	tet(M)	associated	0	0	0	1	0	1	0	0	0	0	0	0	0	0	0	0	0
psuK	aac	associated	0	0	0	2	0	2	0	0	0	1	0	0	0	0	0	0	0
psuK	aadA	associated	0	0	0	2	0	2	0	0	0	1	0	0	0	0	0	0	0
psuK	cmlA	associated	0	0	0	1	0	1	0	0	0	1	0	0	0	0	0	0	0
psuK	dfrA	associated	0	0	0	2	0	2	0	0	0	1	0	0	0	0	0	0	0
psuK	erm	associated	0	0	0	1	0	1	0	0	0	1	0	0	0	0	0	0	0
psuK	mef(B)	associated	0	0	0	2	0	2	0	0	0	1	0	0	0	0	0	0	0
psuK	qacH	associated	0	0	0	2	0	2	0	0	0	1	0	0	0	0	0	0	0
psuK	sul	associated	0	0	0	2	0	2	0	0	0	1	0	0	0	0	0	0	0
psuK	tet(M)	associated	0	0	0	1	0	1	0	0	0	0	0	0	0	0	0	0	0
uxaC	aac	associated	0	0	0	2	0	2	0	0	0	1	0	0	0	0	0	0	0
uxaC	aadA	associated	0	0	0	2	0	2	0	0	0	1	0	0	0	0	0	0	0
uxaC	cmlA	associated	0	0	0	1	0	1	0	0	0	1	0	0	0	0	0	0	0
uxaC	dfrA	associated	0	0	0	2	0	2	0	0	0	1	0	0	0	0	0	0	0
uxaC	erm	associated	0	0	0	1	0	1	0	0	0	1	0	0	0	0	0	0	0
uxaC	mef(B)	associated	0	0	0	2	0	2	0	0	0	1	0	0	0	0	0	0	0
uxaC	qacH	associated	0	0	0	2	0	2	0	0	0	1	0	0	0	0	0	0	0
uxaC	sul	associated	0	0	0	2	0	2	0	0	0	1	0	0	0	0	0	0	0
uxaC	tet(M)	associated	0	0	0	1	0	1	0	0	0	0	0	0	0	0	0	0	0
uxuA	aac	associated	0	0	0	2	0	2	0	0	0	1	0	0	0	0	0	0	0
uxuA	aadA	associated	0	0	0	2	0	2	0	0	0	1	0	0	0	0	0	0	0
uxuA	cmlA	associated	0	0	0	1	0	1	0	0	0	1	0	0	0	0	0	0	0
uxuA	dfrA	associated	0	0	0	2	0	2	0	0	0	1	0	0	0	0	0	0	0
uxuA	erm	associated	0	0	0	1	0	1	0	0	0	1	0	0	0	0	0	0	0
uxuA	mef(B)	associated	0	0	0	2	0	2	0	0	0	1	0	0	0	0	0	0	0
uxuA	qacH	associated	0	0	0	2	0	2	0	0	0	1	0	0	0	0	0	0	0
uxuA	sul	associated	0	0	0	2	0	2	0	0	0	1	0	0	0	0	0	0	0
uxuA	tet(M)	associated	0	0	0	1	0	1	0	0	0	0	0	0	0	0	0	0	0
sdaA	aadA	associated	0	0	0	0	2	0	0	0	0	0	0	0	0	0	0	0	0
sdaA	aph	associated	0	0	0	0	0	0	0	0	0	0	0	0	0	0	0	0	0
sdaA	apha	associated	0	0	0	0	2	0	0	0	0	0	0	0	0	0	0	0	0
sdaA	blaTEM	associated	0	0	0	0	2	0	0	0	0	0	0	0	0	0	0	0	0
sdaA	catA	associated	0	0	0	0	2	0	0	0	0	0	0	0	0	0	0	0	0
sdaA	emrE	associated	0	0	0	0	2	0	0	0	0	0	0	0	0	0	0	0	0
sdaA	sul	associated	0	0	0	0	2	0	0	0	0	0	0	0	0	0	0	0	0
sdaA	tet(B)	associated	0	0	0	0	2	0	0	0	0	0	0	0	0	0	0	0	0
fdtC	blaTEM	associated	1	0	0	17	12	0	0	0	0	0	0	0	0	0	0	0	0
fdtC	macA	associated	0	0	0	22	10	0	0	0	0	0	0	0	0	0	0	0	0
fdtC	macB	associated	0	0	0	22	10	0	0	0	0	0	0	0	0	0	0	0	0
fdtC	mdtH	associated	0	0	1	2	0	0	0	1	0	0	0	0	0	0	0	0	0
pld	blaCMY	associated	0	0	0	0	0	0	0	19	0	0	0	0	0	0	0	0	0
pld	blaCTXM	associated	0	0	0	2	1	0	0	19	0	0	0	0	0	0	0	0	2
pld	ramA	associated	0	0	0	0	0	0	0	3	0	0	0	0	0	0	0	0	0
frmA	blaKPC	associated	0	1	0	0	0	0	0	0	0	1	0	0	0	0	0	0	0
frmA	blaOXA	associated	0	1	0	0	0	0	0	0	0	1	0	0	0	0	0	0	0
frmA	mph(E)	associated	0	1	0	0	0	0	0	0	0	0	0	0	0	0	0	0	0
frmA	msr(E)	associated	0	1	0	0	0	0	0	0	0	0	0	0	0	0	0	0	0
frmA	tet(D)	associated	0	0	0	0	0	0	0	0	0	1	0	0	0	0	0	0	0
hiuH	evgA	associated	0	0	0	1	0	0	0	0	0	0	0	0	0	0	0	0	0
hiuH	evgS	associated	0	0	0	1	0	0	0	0	0	0	0	0	0	0	0	0	0
hiuH	oqxA	associated	0	0	0	1	0	0	0	0	0	1	0	0	0	1	0	0	0
hiuH	oqxB	associated	0	0	0	1	0	0	0	0	0	1	0	0	0	1	0	0	0
adhA	acrA	associated	0	0	0	1	2	0	0	0	0	0	0	0	0	0	0	0	0
adhA	acrB	associated	0	0	0	1	2	0	0	0	0	0	0	0	0	0	0	0	0
adhA	marA	associated	0	0	0	0	2	0	0	0	0	0	0	0	0	0	0	0	0
adhC	acrA	associated	0	0	0	1	2	0	0	0	0	0	0	0	0	0	0	0	0
adhC	acrB	associated	0	0	0	1	2	0	0	0	0	0	0	0	0	0	0	0	0
adhC	marA	associated	0	0	0	0	2	0	0	0	0	0	0	0	0	0	0	0	0
atzF	macA	associated	0	0	0	11	2	0	0	0	0	0	0	0	0	0	0	0	0
atzF	macB	associated	0	0	0	11	2	0	0	0	0	0	0	0	0	0	0	0	0
atzF	mdtH	associated	0	0	0	11	2	0	0	1	0	0	0	0	0	0	0	0	0
cysE	blaDHA	associated	1	0	0	1	1	0	0	0	0	0	0	0	0	0	0	0	0
cysE	mdtH	associated	0	0	1	0	0	0	0	1	0	0	0	0	0	0	0	0	0
cysE	qnrB	associated	1	0	0	1	1	0	0	0	0	0	0	0	0	0	0	0	0
golD	acrA	associated	0	0	0	1	2	0	0	0	0	0	0	0	0	0	0	0	0
golD	acrB	associated	0	0	0	1	2	0	0	0	0	0	0	0	0	0	0	0	0
golD	marA	associated	0	0	0	0	2	0	0	0	0	0	0	0	0	0	0	0	0
lacZ	aace	associated	0	0	0	1	0	1	0	0	0	0	0	0	0	0	0	0	0
lacZ	catB	associated	0	0	0	1	0	1	0	0	0	0	0	0	0	0	0	0	0
lacZ	qnrE	associated	0	0	0	1	0	1	0	0	0	0	0	0	0	0	0	0	0
rutB	macA	associated	0	0	0	11	2	0	0	0	0	0	0	0	0	0	0	0	0
rutB	macB	associated	0	0	0	11	2	0	0	0	0	0	0	0	0	0	0	0	0
rutB	mdtH	associated	0	0	0	11	2	0	0	1	0	0	0	0	0	0	0	0	0
ttrA	mdtA	associated	0	0	0	1	0	0	1	0	0	0	0	0	0	0	0	0	0
ttrA	mdtL	associated	0	0	0	0	0	0	1	0	0	0	0	0	0	0	0	0	0
ttrA	tet(A)	associated	0	0	0	1	0	0	1	0	0	0	0	0	0	1	0	0	0
ttrB	mdtA	associated	0	0	0	1	0	0	1	0	0	0	0	0	0	0	0	0	0
ttrB	mdtL	associated	0	0	0	0	0	0	1	0	0	0	0	0	0	0	0	0	0
ttrB	tet(A)	associated	0	0	0	1	0	0	1	0	0	0	0	0	0	1	0	0	0
ttrC	mdtA	associated	0	0	0	1	0	0	1	0	0	0	0	0	0	0	0	0	0
ttrC	mdtL	associated	0	0	0	0	0	0	1	0	0	0	0	0	0	0	0	0	0
ttrC	tet(A)	associated	0	0	0	1	0	0	1	0	0	0	0	0	0	1	0	0	0
yjlD	blaKPC	associated	0	1	0	0	0	0	0	0	0	0	0	0	0	0	0	0	0
yjlD	mph(E)	associated	0	1	0	0	0	0	0	0	0	0	0	0	0	0	0	0	0
yjlD	msr(E)	associated	0	1	0	0	0	0	0	0	0	0	0	0	0	0	0	0	0
adhB	mph(E)	associated	0	1	0	0	0	0	0	0	0	0	0	0	0	0	0	0	0
adhB	msr(E)	associated	0	1	0	0	0	0	0	0	0	0	0	0	0	0	0	0	0
dmsA	aaca	associated	0	0	0	1	0	1	0	0	0	0	0	0	0	0	0	1	0
dmsA	floR	associated	0	0	0	1	0	1	0	0	0	0	0	0	0	0	1	1	0
dmsB	aaca	associated	0	0	0	1	0	1	0	0	0	0	0	0	0	0	0	1	0
dmsB	floR	associated	0	0	0	1	0	1	0	0	0	0	0	0	0	0	1	1	0
frmB	blaKPC	associated	0	0	0	0	0	0	0	0	0	1	0	0	0	0	0	0	0
frmB	qnrS	associated	0	0	0	0	0	0	0	0	0	1	0	0	0	0	0	0	0
pheA	macA	associated	0	0	0	1	0	0	0	0	0	0	0	0	0	0	0	0	0
pheA	macB	associated	0	0	0	1	0	0	0	0	0	0	0	0	0	0	0	0	0
phsC	aace	associated	0	0	0	1	0	0	0	0	0	0	0	0	0	0	0	0	0
phsC	qacH	associated	0	0	0	1	0	0	0	0	0	0	0	0	0	0	0	0	0
ppaC	macA	associated	0	0	0	2	0	0	0	0	0	0	0	0	0	0	0	0	0
ppaC	macB	associated	0	0	0	2	0	0	0	0	0	0	0	0	0	0	0	0	0
dgkA	mef(B)	associated	0	0	0	1	0	1	0	0	0	1	0	0	0	0	0	0	0
dhaL	blaKPC	associated	0	0	0	0	0	0	0	0	0	1	0	0	0	0	0	0	0
glgB	mdtA	associated	0	0	0	0	0	1	0	0	0	0	0	0	0	0	0	0	0
glgC	mdtA	associated	0	0	0	0	0	1	0	0	0	0	0	0	0	0	0	0	0
hipO	norB	associated	0	0	0	1	0	0	0	0	0	0	0	0	0	0	0	0	0
hutH	mdtA	associated	0	0	0	1	0	0	1	0	0	0	0	0	0	0	0	0	0
ilvA	blaKPC	associated	0	0	0	0	0	0	0	0	0	1	0	0	0	0	0	0	0
ilvC	blaKPC	associated	0	0	0	0	0	0	0	0	0	1	0	0	0	0	0	0	0
ilvD	blaKPC	associated	0	0	0	0	0	0	0	0	0	1	0	0	0	0	0	0	0
kdgK	abaQ	associated	0	0	0	3	0	0	0	0	0	0	0	0	0	0	0	0	0
malP	mdtA	associated	0	0	0	0	0	1	0	0	0	0	0	0	0	0	0	0	0
nanA	abaQ	associated	0	0	0	3	0	0	0	0	0	0	0	0	0	0	0	0	0
pgm	mdtA	associated	0	0	0	0	0	1	0	0	0	0	0	0	0	0	0	0	0
sdhC	blaKPC	associated	0	0	0	0	0	0	0	0	0	0	0	0	0	1	0	0	0
yjmD	rmtB	associated	0	0	0	1	1	0	0	0	0	0	0	0	0	0	0	0	0

## Sheet: E
Relationship	Source	Target	p	successes	observations	rate	expected	total source	total target	fraction source	fraction target
ASSOCIATE	BLANDM	KATG	1	1	151	0.13631	21	42	74	0.278146	0.490066
ASSOCIATE	LPXM	YFBR	0.999988	1	151	0.0722775	11	103	16	0.682119	0.10596
ASSOCIATE	BLANDM	LPXM	1	1	151	0.189729	29	42	103	0.278146	0.682119
ASSOCIATE	BLANDM	YFBR	0.00538433	11	151	0.0294724	4	42	16	0.278146	0.10596
ASSOCIATE	KATG	LPXM	0.000368152	71	151	0.334284	50	74	103	0.490066	0.682119
ASSOCIATE	KATG	YFBR	0.999682	1	151	0.0519275	8	74	16	0.490066	0.10596
DISSOCIATE	BLANDM	KATG	6.32007e-11	114	151	0.495592	75	42	74	0.278146	0.490066
DISSOCIATE	LPXM	YFBR	0.000347342	117	151	0.643524	97	103	16	0.682119	0.10596
DISSOCIATE	BLANDM	LPXM	1.03454e-24	143	151	0.580808	88	42	103	0.278146	0.682119
DISSOCIATE	BLANDM	YFBR	0.992229	36	151	0.325161	49	42	16	0.278146	0.10596
DISSOCIATE	KATG	LPXM	1	35	151	0.503618	76	74	103	0.490066	0.682119
DISSOCIATE	KATG	YFBR	0.0158366	88	151	0.492171	74	74	16	0.490066	0.10596
