# Supplementary material for: Metabolic genes on conjugative plasmids are highly prevalent in Escherichia coli and can protect against antibiotic treatment
Source: ISME J. 2022 Oct 19;17(1):151–62. doi: 10.1038/s41396-022-01329-1 (PMC9750983; doi:10.1038/s41396-022-01329-1)
Supplement: Supplementary file 6 — Table S5 [file 41396_2022_1329_MOESM6_ESM.xlsx]

## Sheet: A
ME_Name	ME_type	ME_start	Plasmid	Gene	geneStart
IS26;cn_3826_IS26	insertion sequence;composite transposon	147716	CP020515.1	blaNDM-5	137370
IS26;cn_4980_IS26	insertion sequence;composite transposon	138678	CP020515.1	blaNDM-5	137370
IS26;cn_5698_IS26	insertion sequence;composite transposon	142838	CP020515.1	blaNDM-5	137370
IS26	insertion sequence	150722	CP020515.1	blaNDM-5	137370
ISKox3	insertion sequence	39196	CP028705.1	blaNDM-5	44134
IS26	insertion sequence	8774	CP046261.1	blaNDM-5	5773
Tn6196	unit transposon	109452	NC_017645.1	yfbR	102233
ISKox3	insertion sequence	3466	NZ_AP019679.1	blaNDM-5	8404
IS26	insertion sequence	5396	NZ_AP019679.1	blaNDM-5	8404
IS26;IS26	insertion sequence;insertion sequence	19085	NZ_CP010373.2	blaNDM-1;yfbR	32923;8097
IS26;IS26	insertion sequence;insertion sequence	175065	NZ_CP010373.2	blaNDM-1	183987
Tn6196	unit transposon	25085	NZ_CP015139.1	yfbR	35345
IS6100	insertion sequence	11127	NZ_CP015139.1	yfbR	35345
Tn6196;Tn6196	unit transposon;unit transposon	94865	NZ_CP015835.1	blaNDM-1;yfbR	106936;87646
ISKpn14;ISKpn14	insertion sequence;insertion sequence	105975	NZ_CP015835.1	blaNDM-1;yfbR	106936;87646
cn_50777_ISEc9;cn_50777_ISEc9	composite transposon;composite transposon	55197	NZ_CP015835.1	blaNDM-1;yfbR	106936;87646
IS26	insertion sequence	166301	NZ_CP018956.1	yfbR	138478
IS26	insertion sequence	243309	NZ_CP019001.1	yfbR	228193
ISVsa3;cn_19016_ISVsa3	insertion sequence;composite transposon	23208	NZ_CP019053.1	blaNDM-1	39361
IS6100	insertion sequence	33712	NZ_CP019053.1	blaNDM-1	39361
IS26;cn_2975_IS26	insertion sequence;composite transposon	17955	NZ_CP019053.1	blaNDM-1	39361
IS26;cn_2975_IS26	insertion sequence;composite transposon	48925	NZ_CP019053.1	blaNDM-1	39361
IS26	insertion sequence	51080	NZ_CP019053.1	blaNDM-1	39361
IS26;cn_20085_IS26	insertion sequence;composite transposon	29660	NZ_CP019053.1	blaNDM-1	39361
IS26;cn_10370_IS26	insertion sequence;composite transposon	20110	NZ_CP019053.1	blaNDM-1	39361
Tn3000	composite transposon	36976	NZ_CP020049.1	blaNDM-1	44399
IS26;IS26	insertion sequence;insertion sequence	63129	NZ_CP020049.1	blaNDM-1;yfbR	44399;86631
cn_42211_ISEc9;cn_42211_ISEc9	composite transposon;composite transposon	68531	NZ_CP020049.1	blaNDM-1;yfbR	44399;86631
ISEc9	insertion sequence	109087	NZ_CP020049.1	yfbR	86631
Tn6196	unit transposon	76371	NZ_CP020049.1	yfbR	86631
Tn6196;Tn6196	unit transposon;unit transposon	47210	NZ_CP020056.1	blaNDM-1;yfbR	39784;57470
ISKpn14;ISKpn14	insertion sequence;insertion sequence	40790	NZ_CP020056.1	blaNDM-1;yfbR	39784;57470
ISKox3	insertion sequence	5358	NZ_CP020512.1	blaNDM-5	923
IS26	insertion sequence	3924	NZ_CP020512.1	blaNDM-5	923
IS26;cn_5707_IS26	insertion sequence;composite transposon	32343	NZ_CP020517.1	blaNDM-5	26273
ISKpn19	insertion sequence	42966	NZ_CP020517.1	blaNDM-5	26273
IS26	insertion sequence	53912	NZ_CP020517.1	blaNDM-5	26273
IS26;cn_5582_IS26;cn_5582_IS26	insertion sequence;composite transposon;composite transposon	27581	NZ_CP020517.1	blaNDM-5	26273
IS26;cn_11314_IS26	insertion sequence;composite transposon	17087	NZ_CP020517.1	blaNDM-5	26273
cn_17502_IS26	composite transposon	37229	NZ_CP020517.1	blaNDM-5	26273
Tn4352;Tn4352	composite transposon;composite transposon	34207	NZ_CP020524.1	blaNDM-1;yfbR	52356;9485
IS26;cn_11878_IS26	insertion sequence;composite transposon	73882	NZ_CP021177.1	blaNDM-9	83896
IS26;cn_4137_IS26	insertion sequence;composite transposon	70565	NZ_CP021177.1	blaNDM-9	83896
IS26	insertion sequence	96787	NZ_CP021177.1	blaNDM-9	83896
ISEc9	insertion sequence	37118	NZ_CP021206.1	blaNDM-1	12051
IS6100	insertion sequence	21718	NZ_CP021206.1	blaNDM-1	12051
IS26;cn_5318_IS26	insertion sequence;composite transposon	25830	NZ_CP021206.1	blaNDM-1	12051
ISKpn14;cn_24960_ISEc9	insertion sequence;composite transposon	13046	NZ_CP021206.1	blaNDM-1	12051
IS26	insertion sequence	49770	NZ_CP021210.1	blaNDM-1	44701
cn_11380_IS26	composite transposon	39209	NZ_CP021210.1	blaNDM-1	44701
Tn6196;Tn6196	unit transposon;unit transposon	15872	NZ_CP021536.1	blaNDM-1;yfbR	25859;8653
IS26	insertion sequence	42662	NZ_CP021536.1	blaNDM-1	25859
ISEc9	insertion sequence	95038	NZ_CP021719.1	yfbR	72582
Tn6196	unit transposon	62322	NZ_CP021719.1	yfbR	72582
IS26	insertion sequence	49080	NZ_CP021719.1	yfbR	72582
cn_42211_ISEc9	composite transposon	54482	NZ_CP021719.1	yfbR	72582
Tn3000	composite transposon	26393	NZ_CP021720.1	blaNDM-1	33816
ISKpn19	insertion sequence	92407	NZ_CP021881.1	blaNDM-6	98748
ISEc9	insertion sequence	83782	NZ_CP021881.1	blaNDM-6	98748
Tn6196;Tn6196	unit transposon;unit transposon	46558	NZ_CP021936.1	blaNDM-1;yfbR	39339;58629
ISKpn14;cn_10920_ISKpn14;ISKpn14;cn_10920_ISKpn14	insertion sequence;composite transposon;insertion sequence;composite transposon	57668	NZ_CP021936.1	blaNDM-1;yfbR	39339;58629
ISKpn14;ISKpn14	insertion sequence;insertion sequence	67820	NZ_CP021936.1	blaNDM-1;yfbR	39339;58629
cn_50777_ISEc9;cn_50777_ISEc9	composite transposon;composite transposon	6890	NZ_CP021936.1	blaNDM-1;yfbR	39339;58629
IS6100	insertion sequence	40881	NZ_CP023895.1	blaNDM-5	47025
IS26;cn_2707_IS26	insertion sequence;composite transposon	34934	NZ_CP023895.1	blaNDM-5	47025
IS26;cn_11314_IS26	insertion sequence;composite transposon	45710	NZ_CP023895.1	blaNDM-5	47025
IS26;cn_9709_IS26	insertion sequence;composite transposon	36821	NZ_CP023895.1	blaNDM-5	47025
IS26	insertion sequence	56204	NZ_CP023895.1	blaNDM-5	47025
IS26;cn_16122_IS26	insertion sequence;composite transposon	730	NZ_CP023959.1	blaNDM-5	2045
IS26	insertion sequence	16032	NZ_CP023959.1	blaNDM-5	2045
ISKpn19;ISKpn19	insertion sequence;insertion sequence	159327	NZ_CP024133.1	katG;lpxM	179932;187964
IS6100;IS26;cn_6026_IS26	insertion sequence;insertion sequence;composite transposon	38016	NZ_CP024805.1	blaNDM-5	15834
IS26;cn_11314_IS26	insertion sequence;composite transposon	14519	NZ_CP024805.1	blaNDM-5	15834
IS26;cn_3398_IS26	insertion sequence;composite transposon	25013	NZ_CP024805.1	blaNDM-5	15834
IS26;cn_8313_IS26	insertion sequence;composite transposon	44117	NZ_CP024805.1	blaNDM-5	15834
IS26;cn_5767_IS26	insertion sequence;composite transposon	33964	NZ_CP024805.1	blaNDM-5	15834
ISKox3	insertion sequence	38157	NZ_CP024825.1	blaNDM-5	43095
ISKox3	insertion sequence	36798	NZ_CP024828.1	blaNDM-1	27069
IS26	insertion sequence	35364	NZ_CP024828.1	blaNDM-1	27069
IS26;cn_6114_IS26	insertion sequence;composite transposon	30070	NZ_CP024828.1	blaNDM-1	27069
ISKox3	insertion sequence	20129	NZ_CP025948.1	blaNDM-21	15694
IS26	insertion sequence	18695	NZ_CP025948.1	blaNDM-21	15694
Tn6196	unit transposon	135428	NZ_CP026207.1	yfbR	123553
Tn6196	unit transposon	77928	NZ_CP026405.1	yfbR	92844
ISSpu7;IS26;cn_6204_IS26	insertion sequence;insertion sequence;composite transposon	64049	NZ_CP026405.1	yfbR	92844
IS6100;IS26	insertion sequence;insertion sequence	69464	NZ_CP026405.1	yfbR	92844
cn_24462_ISSpu7	composite transposon	41347	NZ_CP026405.1	yfbR	92844
cn_25543_IS26	composite transposon	38477	NZ_CP026405.1	yfbR	92844
IS6100;IS26;cn_5776_IS26	insertion sequence;insertion sequence;composite transposon	27078	NZ_CP026474.1	blaNDM-5	49581
IS26;cn_7193_IS26	insertion sequence;composite transposon	31199	NZ_CP026474.1	blaNDM-5	49581
IS26;cn_6547_IS26	insertion sequence;composite transposon	50889	NZ_CP026474.1	blaNDM-5	49581
IS26;cn_11559_IS26	insertion sequence;composite transposon	40150	NZ_CP026474.1	blaNDM-5	49581
cn_8313_IS26	composite transposon	13543	NZ_CP026474.1	blaNDM-5	49581
ISCfr1	insertion sequence	42595	NZ_CP027385.1	lpxM	58349
IS26	insertion sequence	36217	NZ_CP027385.1	lpxM	58349
cn_11091_IS26	composite transposon	25945	NZ_CP027385.1	lpxM	58349
IS6100	insertion sequence	62519	NZ_CP027703.1	blaNDM-5	67945
IS26;cn_11126_IS26	insertion sequence;composite transposon	66630	NZ_CP027703.1	blaNDM-5	67945
IS26	insertion sequence	76936	NZ_CP027703.1	blaNDM-5	67945
IS26;cn_12573_IS26	insertion sequence;composite transposon	54877	NZ_CP027703.1	blaNDM-5	67945
cn_14541_IS26	composite transposon	28006	NZ_CP027703.1	blaNDM-5	67945
cn_13298_IS26	composite transposon	42398	NZ_CP027703.1	blaNDM-5	67945
ISKox3	insertion sequence	20129	NZ_CP028577.1	blaNDM-5	15694
IS26	insertion sequence	18695	NZ_CP028577.1	blaNDM-5	15694
ISKox3	insertion sequence	12356	NZ_CP029245.1	blaNDM-5	7921
IS26	insertion sequence	10922	NZ_CP029245.1	blaNDM-5	7921
IS6100	insertion sequence	17848	NZ_CP030329.1	blaNDM-5	12488
IS26	insertion sequence	13796	NZ_CP030329.1	blaNDM-5	12488
ISKox3	insertion sequence	31950	NZ_CP031138.1	blaNDM-7	27515
ISCfr1	insertion sequence	42018	NZ_CP031216.1	blaNDM-1	58823
ISEc9	insertion sequence	63569	NZ_CP031235.1	blaNDM-1	34633
ISEc29	insertion sequence	44128	NZ_CP031235.1	blaNDM-1	34633
IS26;cn_19562_IS26	insertion sequence;composite transposon	33497	NZ_CP031235.1	blaNDM-1	34633
ISCfr1	insertion sequence	19727	NZ_CP031322.1	blaNDM-1	48368
IS26	insertion sequence	49437	NZ_CP031322.1	blaNDM-1	48368
Tn6196	unit transposon	101151	NZ_CP031610.1	yfbR	93934
IS6100	insertion sequence	116673	NZ_CP031610.1	yfbR	93934
IS6100	insertion sequence	121403	NZ_CP032238.1	yfbR	104803
IS26	insertion sequence	125515	NZ_CP032238.1	yfbR	104803
ISKox3	insertion sequence	9409	NZ_CP032889.1	blaNDM-5	14347
IS26	insertion sequence	11339	NZ_CP032889.1	blaNDM-5	14347
ISKox3	insertion sequence	20129	NZ_CP033399.1	blaNDM-5	15694
IS26	insertion sequence	18695	NZ_CP033399.1	blaNDM-5	15694
IS26;cn_11312_IS26	insertion sequence;composite transposon	70794	NZ_CP034254.1	blaNDM-5	72109
IS26	insertion sequence	81286	NZ_CP034254.1	blaNDM-5	72109
ISSen4	insertion sequence	18519	NZ_CP034398.1	blaNDM-1	20591
ISEc33	insertion sequence	21598	NZ_CP034398.1	blaNDM-1	20591
ISSen4	insertion sequence	23458	NZ_CP034403.1	blaNDM-1	21794
ISEc33	insertion sequence	20447	NZ_CP034403.1	blaNDM-1	21794
ISKox3	insertion sequence	11624	NZ_CP034591.1	blaNDM-5	7188
ISKox3	insertion sequence	16461	NZ_CP034957.1	blaNDM-5	12026
IS26	insertion sequence	15027	NZ_CP034957.1	blaNDM-5	12026
ISKox3	insertion sequence	9410	NZ_CP034965.1	blaNDM-5	14348
IS26	insertion sequence	11340	NZ_CP034965.1	blaNDM-5	14348
ISKox3	insertion sequence	39114	NZ_CP035125.1	blaNDM-7	44052
IS26	insertion sequence	41044	NZ_CP035125.1	blaNDM-7	44052
ISKox3	insertion sequence	22932	NZ_CP036179.1	blaNDM-5	27870
IS26	insertion sequence	24862	NZ_CP036179.1	blaNDM-5	27870
ISKox3	insertion sequence	40099	NZ_CP036205.1	blaNDM-5	45037
IS26	insertion sequence	42029	NZ_CP036205.1	blaNDM-5	45037
IS26;cn_2652_IS26	insertion sequence;composite transposon	125836	NZ_CP040068.1	yfbR	104542
IS26;cn_6175_IS26;cn_6175_IS26	insertion sequence;composite transposon;composite transposon	120481	NZ_CP040068.1	yfbR	104542
cn_12875_IS26	composite transposon	127667	NZ_CP040068.1	yfbR	104542
Tn6196;Tn6196	unit transposon;unit transposon	67057	NZ_CP040884.1	blaNDM-1;yfbR	59838;86837
ISKpn14;cn_8447_ISKpn14;ISKpn14;cn_8447_ISKpn14	insertion sequence;composite transposon;insertion sequence;composite transposon	78167	NZ_CP040884.1	blaNDM-1;yfbR	59838;86837
ISKpn14;ISKpn14	insertion sequence;insertion sequence	85846	NZ_CP040884.1	blaNDM-1;yfbR	59838;86837
cn_50777_ISEc9;cn_50777_ISEc9	composite transposon;composite transposon	27389	NZ_CP040884.1	blaNDM-1;yfbR	59838;86837
IS26;cn_13017_IS26	insertion sequence;composite transposon	4393	NZ_CP042338.1	blaNDM-5	7401
IS26	insertion sequence	16590	NZ_CP042338.1	blaNDM-5	7401
IS26;cn_18178_IS26	insertion sequence;composite transposon	37076	NZ_CP042339.1	blaNDM-5	51486
Tn6196	unit transposon	109154	NZ_CP043190.1	yfbR	101935
IS26;cn_2682_IS26	insertion sequence;composite transposon	123005	NZ_CP043190.1	yfbR	101935
ISVsa3	insertion sequence	87125	NZ_CP043190.1	yfbR	101935
IS26;cn_32201_IS26;cn_32201_IS26	insertion sequence;composite transposon;composite transposon	91624	NZ_CP043190.1	yfbR	101935
IS26;cn_2064_IS26	insertion sequence;composite transposon	90380	NZ_CP043190.1	yfbR	101935
IS26	insertion sequence	130079	NZ_CP043190.1	yfbR	101935
cn_6032_IS26	composite transposon	124866	NZ_CP043190.1	yfbR	101935
Tn6196	unit transposon	109154	NZ_CP043192.1	yfbR	101935
IS26;cn_2682_IS26	insertion sequence;composite transposon	123005	NZ_CP043192.1	yfbR	101935
ISVsa3	insertion sequence	87125	NZ_CP043192.1	yfbR	101935
IS26;cn_32201_IS26;cn_32201_IS26	insertion sequence;composite transposon;composite transposon	91624	NZ_CP043192.1	yfbR	101935
IS26;cn_2064_IS26	insertion sequence;composite transposon	90380	NZ_CP043192.1	yfbR	101935
IS26	insertion sequence	130079	NZ_CP043192.1	yfbR	101935
cn_6032_IS26	composite transposon	124866	NZ_CP043192.1	yfbR	101935
Tn6196	unit transposon	46238	NZ_CP044142.1	yfbR	39019
ISVsa3	insertion sequence	65946	NZ_CP045742.1	yfbR	95895
IS26	insertion sequence	8774	NZ_CP046261.1	blaNDM-5	5773
Tn6196	unit transposon	101798	NZ_CP048305.1	yfbR	94579
IS6100	insertion sequence	119148	NZ_CP048305.1	yfbR	94579
ISKox3	insertion sequence	22059	NZ_CP051221.1	blaNDM-5	17624
IS26	insertion sequence	20625	NZ_CP051221.1	blaNDM-5	17624
Tn6082	unit transposon	26514	NZ_CP053236.1	katG	15842
IS102	insertion sequence	3078	NZ_CP053236.1	katG	15842
IS26	insertion sequence	70701	NZ_LS992188.1	blaNDM-15	69393
IS26;cn_11314_IS26	insertion sequence;composite transposon	60207	NZ_LS992188.1	blaNDM-15	69393

## Sheet: B
gene	# on MGE	total_num
blaNDM	52	58
yfbR	23	27
katG	2	186
lpxM	2	215
