# Supplementary material for: Metabolic genes on conjugative plasmids are highly prevalent in Escherichia coli and can protect against antibiotic treatment
Source: ISME J. 2022 Oct 19;17(1):151–62. doi: 10.1038/s41396-022-01329-1 (PMC9750983; doi:10.1038/s41396-022-01329-1)
Supplement: Supplementary file 7 — Table S8 [file 41396_2022_1329_MOESM7_ESM.xlsx]

## Sheet: Sheet1
Carbenicillin (mg/mL)	ctrl1	ctrl2	ctrl3	ctrl4	ctrl5	katG1	katG2	katG3	katG4
50	0	0.0344916	0.0218334	0	0	0.16292	0.04811	0	0
15.8114	0	0.0634534	0.0246775	0.040607	0.0450825	0.169369	0.0656364	0.0742139	0.0445293
5	0	0.107815	0.0459777	0.0898673	0.108505	0.158397	0.125602	0.162676	0.100444
1.5811	0.0752595	0.228779	0.159752	0.12616	0.170015	0.238801	0.239295	0.228921	0.177656
0.5	0.1702	0.235355	0.220529	0.178686	0.168379	0.205925	0.242113	0.244677	0.173659
0.1581	0.195975	0.234025	0.260292	0.198349	0.18592	0.204468	0.232603	0.273019	0.188963
0.05	0.21085	0.239502	0.203994	0.205632	0.190986	0.211402	0.286595	0.262469	0.189479
0.025	0.169073	0.247355	0.225613	0.189172	0.184854	0.181815	0.279519	0.28862	0.185904
