# Supplementary material for: Metabolic genes on conjugative plasmids are highly prevalent in Escherichia coli and can protect against antibiotic treatment
Source: ISME J. 2022 Oct 19;17(1):151–62. doi: 10.1038/s41396-022-01329-1 (PMC9750983; doi:10.1038/s41396-022-01329-1)
Supplement: Supplementary file 8 — Table S9 [file 41396_2022_1329_MOESM8_ESM.xlsx]

## Sheet: Sheet1
Time	ctrl1	ctrl2	ctrl3	katG1	katG2	katG3	lpxM1	lpxM2	lpxM3	yfbR1	yfbR2	yfbR3
0	0.00558141	0.0111733	0.00571975	0.00570886	0.00953296	0.145585	0.00373134	0	0.00568724	0.0114287	0.0151806	0.0541682
0.252137	0	0	0	0	0	0.0366341	0	0	0	0	0	0.00955117
0.504274	0.00558141	0.00560226	0.00571975	0	0.00191388	0	0.00559184	0.0111319	0.00189937	0	0.0038168	0.0208934
0.75641	0.00743498	0.00746272	0.00951482	0.00190658	0.00191388	0.0366341	0.00744881	0.0221412	0.00757578	0.00573067	0.00571975	0.0114505
1.00855	0.00743498	0.00746272	0.00951482	0.00570886	0.00191388	0.00743498	0.00930241	0.0239643	0.00946083	0.00573067	0.0038168	0.00955117
1.26068	0.0166516	0.0130234	0.0151806	0.0076046	0.00953296	0.0221411	0.0129993	0.0276007	0.00946083	0.0038241	0.00571975	0
1.51282	0.0184848	0.0167135	0.01894	0.00949675	0.00763362	0.0257841	0.0148425	0.0312239	0.0113423	0.00763362	0.00761908	0.00383142
1.76496	0.0239643	0.0258794	0.0301341	0.0132703	0.0133208	0.0184848	0.0203522	0.0366341	0.0132202	0.00953296	0.00191022	0.00383142
2.01709	0.0257841	0.0349622	0.0338378	0.0151518	0.0170944	0.0366341	0.0240085	0.0384311	0.0150946	0.0114287	0.00761908	0.00383142
2.26923	0.0312238	0.0331522	0.0319877	0.0189042	0.0208538	0.0312238	0.0276515	0.0402248	0.0188329	0.00763362	0.00951482	0.00574164
2.52137	0.0402248	0.0331522	0.0375279	0.0226425	0.0264666	0.0148151	0.0312813	0.0491455	0.0206969	0.0133208	0.011407	0.00955117
2.7735	0.0491455	0.0475409	0.048517	0.0300775	0.0339016	0.0221411	0.0402985	0.0597463	0.0281181	0.0114287	0.011407	0.0114505
3.02564	0.0562251	0.0493251	0.0557765	0.0374576	0.0412817	0.0148151	0.0474541	0.0650049	0.0446171	0.0152094	0.0132955	0.0152384
3.27778	0.0615022	0.0634846	0.066568	0.0466068	0.0486077	0.0366341	0.0563273	0.0684953	0.0427973	0.0189759	0.017062	0.0133462
3.52991	0.0650048	0.0669934	0.0701394	0.0574764	0.0576904	0.0148151	0.0616137	0.0754397	0.0482468	0.0189759	0.0226853	0.0152384
3.78205	0.0823363	0.0774464	0.0772443	0.0664451	0.0613005	0.0366341	0.0668722	0.0788939	0.0554671	0.0189759	0.0226853	0.0208934
4.03419	0.0891856	0.0877913	0.0860549	0.0823887	0.0666914	0.0384311	0.0738409	0.0840531	0.0608483	0.0264666	0.0301341	0.0227714
4.28632	0.104427	0.103111	0.101721	0.0980822	0.0738343	0.0420153	0.0842037	0.0925928	0.0697531	0.0283305	0.0301341	0.0283841
4.53846	0.116123	0.111521	0.108606	0.113533	0.0791581	0.0579873	0.0944602	0.102745	0.0785792	0.032048	0.0338378	0.0321085
4.7906	0.158406	0.126484	0.123925	0.128749	0.0914714	0.0684952	0.107974	0.112796	0.0908064	0.0339016	0.0375279	0.0339655
5.04274	0.143971	0.139599	0.137348	0.147037	0.0984401	0.0806166	0.126262	0.126041	0.1046	0.0375984	0.0375279	0.0339655
5.29487	0.156812	0.154151	0.147299	0.164997	0.11052	0.0874777	0.147453	0.142354	0.118205	0.0375984	0.0412043	0.0413593
5.54701	0.166336	0.163735	0.162041	0.184228	0.115652	0.104427	0.177638	0.158406	0.131628	0.0431182	0.0466938	0.0468689
5.79915	0.180454	0.170075	0.17175	0.201538	0.132573	0.109457	0.182322	0.17577	0.149796	0.0486077	0.0521533	0.0523484
6.05128	0.186665	0.188854	0.186138	0.218553	0.150861	0.116123	0.202368	0.192838	0.167639	0.0504309	0.0521533	0.0541682
6.30342	0.208106	0.205765	0.197188	0.242796	0.167201	0.148806	0.21752	0.214148	0.186748	0.0594971	0.0557765	0.059608
6.55556	0.230579	0.220894	0.212765	0.267927	0.183279	0.155216	0.236881	0.232059	0.207045	0.0576904	0.0593866	0.0632181
6.80769	0.235013	0.229863	0.229623	0.298124	0.205362	0.186665	0.258763	0.254006	0.226939	0.0648977	0.0683553	0.0668152
7.05983	0.252557	0.251938	0.244707	0.326058	0.230016	0.192838	0.282998	0.27831	0.250892	0.0684819	0.0683553	0.0775296
7.31197	0.262651	0.269255	0.262511	0.362574	0.26148	0.208106	0.30666	0.30754	0.278611	0.0720533	0.0754728	0.0775296
7.5641	0.279721	0.28346	0.278558	0.400363	0.287682	0.259778	0.333798	0.330592	0.30418	0.0826917	0.08254	0.0863714
7.81624	0.292335	0.296074	0.294352	0.444147	0.316013	0.249655	0.368012	0.358353	0.333208	0.0826917	0.08254	0.0881304
8.06838	0.303416	0.315385	0.312701	0.487268	0.342203	0.297891	0.401094	0.386632	0.360091	0.0862128	0.0913043	0.100358
8.32051	0.317096	0.3303	0.329345	0.531974	0.388723	0.317096	0.433117	0.415366	0.390139	0.0949618	0.0930479	0.105552
8.57265	0.334605	0.343669	0.347069	0.588634	0.428193	0.346549	0.46297	0.450458	0.423054	0.101906	0.0999924	0.114151
8.82479	0.346549	0.364695	0.363155	0.646264	0.469764	0.372592	0.49424	0.478595	0.460932	0.11052	0.113738	0.122676
9.07692	0.357048	0.376331	0.376365	0.707359	0.509676	0.404221	0.542107	0.514922	0.489303	0.117357	0.120541	0.124372
9.32906	0.368729	0.385288	0.394571	0.762267	0.557972	0.442099	0.595029	0.55105	0.524796	0.120759	0.122235	0.136167
9.5812	0.37516	0.406713	0.411185	0.821057	0.606136	0.475121	0.653104	0.598303	0.560159	0.125839	0.130659	0.147824
9.83333	0.386632	0.417872	0.423779	0.886068	0.658056	0.514922	0.711666	0.647338	0.606827	0.13425	0.134009	0.156068
10.0855	0.391689	0.424019	0.433742	0.942658	0.714001	0.541326	0.767856	0.696872	0.650422	0.140927	0.148947	0.164245
10.3376	0.394208	0.438617	0.444833	1.01576	0.766091	0.57338	0.811138	0.738734	0.687427	0.147561	0.150593	0.17719
10.5897	0.399227	0.447036	0.453375	1.0787	0.820674	0.610536	0.843016	0.768587	0.716633	0.157429	0.158783	0.178796
10.8419	0.405465	0.456571	0.466652	1.15669	0.867616	0.648314	0.865293	0.78574	0.726795	0.163955	0.165288	0.191556
11.094	0.411665	0.470706	0.47501	1.22063	0.916291	0.704279	0.879355	0.791675	0.734121	0.172052	0.17175	0.197875
11.3462	0.417826	0.477699	0.485655	1.29807	0.972171	0.759026	0.886313	0.793364	0.742299	0.180084	0.179769	0.208838
11.5983	0.416597	0.484643	0.486831	1.36994	1.03126	0.813415	0.883999	0.790829	0.729549	0.189638	0.192467	0.216596
11.8504	0.4129	0.488097	0.492689	1.43654	1.09221	0.852349	0.875469	0.77977	0.716633	0.195957	0.198757	0.225827
12.1026	0.406708	0.488097	0.49152	1.50068	1.13436	0.897458	0.866865	0.763383	0.699779	0.203801	0.205007	0.234973
12.3547	0.394208	0.481177	0.488005	1.56335	1.17895	0.92816	0.853421	0.751134	0.673953	0.206921	0.214309	0.239516
12.6068	0.376441	0.471875	0.47382	1.60906	1.22107	0.959379	0.843016	0.731578	0.651414	0.220842	0.220463	0.251528
12.859	0.357048	0.455384	0.455802	1.6633	1.25985	0.975685	0.826795	0.713462	0.622251	0.222377	0.228103	0.25748
13.1111	0.341258	0.430127	0.430018	1.69077	1.28719	1.00956	0.805307	0.69128	0.59641	0.226968	0.229623	0.263397
13.3632	0.322516	0.405465	0.406102	1.71956	1.29824	1.02374	0.786757	0.66955	0.570958	0.234572	0.234172	0.261921
13.6154	0.30891	0.386561	0.384208	1.74388	1.30813	1.03042	0.766988	0.641461	0.549242	0.239107	0.240206	0.270745
13.8675	0.295117	0.365995	0.361824	1.75878	1.32405	1.0443	0.745048	0.619613	0.522544	0.243622	0.243209	0.275128
14.1197	0.285347	0.348967	0.344362	1.75845	1.34323	1.04299	0.711666	0.599328	0.504341	0.248116	0.250677	0.28239
14.3718	0.276897	0.337007	0.332092	1.75944	1.36206	1.06058	0.69034	0.57653	0.489303	0.24961	0.253649	0.280942
14.6239	0.269799	0.323548	0.31828	1.74986	1.36988	1.04824	0.66663	0.555342	0.472851	0.251102	0.256612	0.28528
14.8761	0.265517	0.314018	0.305684	1.73314	1.36597	1.0502	0.64431	0.535882	0.458531	0.252591	0.25809	0.288162
15.1282	0.261215	0.305776	0.297197	1.70752	1.365	1.05085	0.624488	0.523801	0.440338	0.251102	0.256612	0.293901
15.3803	0.255452	0.296074	0.287204	1.68229	1.35812	1.04167	0.604265	0.507087	0.431733	0.255563	0.25809	0.296758
15.6325	0.256896	0.293284	0.285768	1.65532	1.35071	1.03108	0.585708	0.488946	0.41931	0.257045	0.259566	0.293901
15.8846	0.252557	0.286277	0.278558	1.62233	1.3352	1.02307	0.567859	0.476281	0.413041	0.257045	0.262511	0.296758
16.1368	0.252557	0.286277	0.280004	1.59444	1.31894	1.01363	0.552918	0.462278	0.406732	0.255563	0.265448	0.296758
16.3889	0.2482	0.28346	0.274207	1.56415	1.28772	1.00888	0.535564	0.456385	0.407997	0.255563	0.269837	0.301028
16.641	0.2482	0.280635	0.274207	1.52713	1.26202	0.979896	0.524563	0.439698	0.397831	0.26148	0.265448	0.301028
16.8932	0.245285	0.279219	0.272753	1.49084	1.22389	0.952205	0.510078	0.443298	0.39271	0.257045	0.266913	0.302448
17.1453	0.243824	0.274961	0.268376	1.45229	1.18483	0.931106	0.498791	0.434879	0.388851	0.255563	0.268376	0.299607
17.3974	0.243824	0.273538	0.266913	1.41498	1.14173	0.90201	0.491957	0.426389	0.386271	0.257045	0.265448	0.302448
17.6496	0.242361	0.272112	0.265448	1.37911	1.09605	0.858693	0.481618	0.419054	0.381089	0.252591	0.265448	0.303865
17.9017	0.240895	0.270684	0.263981	1.34738	1.04953	0.820831	0.468835	0.406708	0.377186	0.255563	0.266913	0.301028
18.1538	0.236487	0.267823	0.26104	1.3187	1.00846	0.78659	0.46297	0.406708	0.368017	0.254078	0.266913	0.303865
18.406	0.237959	0.26639	0.26104	1.28864	0.972896	0.759026	0.458253	0.405465	0.365382	0.254078	0.268376	0.303865
18.6581	0.235013	0.264954	0.25809	1.27274	0.945738	0.736057	0.458253	0.406708	0.36274	0.254078	0.265448	0.305281
18.9103	0.236487	0.263516	0.25809	1.25983	0.923924	0.721655	0.452325	0.419054	0.357435	0.252591	0.262511	0.299607
19.1624	0.232059	0.260634	0.25809	1.25113	0.903178	0.714375	0.455886	0.4129	0.357435	0.252591	0.262511	0.299607
19.4145	0.233537	0.262076	0.255131	1.24675	0.887529	0.709799	0.448751	0.402974	0.353438	0.251102	0.263981	0.298183
19.6667	0.232059	0.260634	0.255131	1.23294	0.866811	0.692214	0.449944	0.40795	0.349424	0.246621	0.259566	0.298183
19.9188	0.232059	0.25919	0.253649	1.22624	0.851395	0.684716	0.445165	0.404221	0.348083	0.24961	0.25809	0.299607
20.1709	0.230579	0.256296	0.252164	1.21498	0.839054	0.693147	0.443967	0.401727	0.34674	0.248116	0.25809	0.298183
20.4231	0.229096	0.256296	0.252164	1.2013	0.82907	0.689409	0.442767	0.389164	0.345395	0.245122	0.256612	0.296758
20.6752	0.227611	0.256296	0.249188	1.18626	0.818986	0.701508	0.437953	0.399227	0.342699	0.243622	0.255131	0.293901
20.9274	0.227611	0.251938	0.246203	1.17807	0.811356	0.738734	0.434328	0.391689	0.335929	0.245122	0.253649	0.288162
21.1795	0.229096	0.253393	0.249188	1.16744	0.807091	0.769452	0.433117	0.389164	0.334569	0.242119	0.249188	0.288162
21.4316	0.224635	0.251938	0.246203	1.15489	0.804524	0.750254	0.430689	0.390427	0.334569	0.245122	0.249188	0.2896
21.6838	0.224635	0.251938	0.243209	1.14218	0.788109	0.789136	0.429474	0.389164	0.330479	0.240615	0.247696	0.286722
21.9359	0.224635	0.249023	0.243209	1.12931	0.781993	0.752014	0.428256	0.390427	0.333208	0.242119	0.249188	0.286722
22.188	0.224635	0.247562	0.243209	1.1225	0.784619	0.670505	0.423372	0.386632	0.331844	0.237598	0.246203	0.28239
22.4402	0.224635	0.249023	0.241708	1.10748	0.77936	0.641461	0.423372	0.390427	0.334569	0.237598	0.243209	0.286722
22.6923	0.22165	0.247562	0.238701	1.0967	0.770534	0.659953	0.419694	0.380275	0.330479	0.236086	0.241708	0.283836
22.9444	0.220154	0.244634	0.238701	1.08387	0.764309	0.642443	0.417234	0.376441	0.325	0.234572	0.241708	0.28239
23.1966	0.220154	0.243166	0.235684	1.07805	0.761629	0.634561	0.417234	0.380275	0.318108	0.236086	0.243209	0.286722
23.4487	0.220154	0.241697	0.237194	1.06695	0.758942	0.631589	0.417234	0.373877	0.31395	0.233056	0.243209	0.286722
23.7009	0.220154	0.243166	0.237194	1.06234	0.755348	0.637524	0.414767	0.372592	0.311168	0.236086	0.241708	0.275128
23.953	0.218656	0.243166	0.234172	1.05039	0.750838	0.633571	0.409817	0.371306	0.306981	0.234572	0.240206	0.28528
24.2051	0.215653	0.241697	0.234172	1.04638	0.749028	0.631589	0.409817	0.371306	0.308379	0.234572	0.238701	0.273669
