# Supplementary material for: Metabolic genes on conjugative plasmids are highly prevalent in Escherichia coli and can protect against antibiotic treatment
Source: ISME J. 2022 Oct 19;17(1):151–62. doi: 10.1038/s41396-022-01329-1 (PMC9750983; doi:10.1038/s41396-022-01329-1)
Supplement: Supplementary file 9 — Table S10 [file 41396_2022_1329_MOESM9_ESM.xlsx]

## Sheet: Sheet1
replicate	strain	antibiotic	condition	concentration	OD
1	control	Ctx	8	16	0.0462
1	control	Ctx	7	5.0596	0.1123
1	control	Ctx	6	1.6	0.1402
1	control	Ctx	5	0.506	0.1419
1	control	Ctx	4	0.16	0.0941
1	control	Ctx	3	0.0506	0.1507
1	control	Ctx	2	0.016	0.088
1	control	Ctx	1	0	0.6783
2	control	Ctx	8	16	0.0479
2	control	Ctx	7	5.0596	0.098
2	control	Ctx	6	1.6	0.1579
2	control	Ctx	5	0.506	0.1839
2	control	Ctx	4	0.16	0.08
2	control	Ctx	3	0.0506	0.0786
2	control	Ctx	2	0.016	0.1916
2	control	Ctx	1	0	0.8988
3	control	Ctx	8	16	0.046
3	control	Ctx	7	5.0596	0.0525
3	control	Ctx	6	1.6	0.0649
3	control	Ctx	5	0.506	0.0987
3	control	Ctx	4	0.16	0.1818
3	control	Ctx	3	0.0506	0.1462
3	control	Ctx	2	0.016	1.0962
3	control	Ctx	1	0	1.0752
4	control	Ctx	8	16	0.0459
4	control	Ctx	7	5.0596	0.0546
4	control	Ctx	6	1.6	0.0542
4	control	Ctx	5	0.506	0.0521
4	control	Ctx	4	0.16	0.0526
4	control	Ctx	3	0.0506	0.0523
4	control	Ctx	2	0.016	0.0582
4	control	Ctx	1	0	0.6348
5	control	Ctx	8	16	0.0456
5	control	Ctx	7	5.0596	0.0623
5	control	Ctx	6	1.6	0.0924
5	control	Ctx	5	0.506	0.0871
5	control	Ctx	4	0.16	0.0735
5	control	Ctx	3	0.0506	0.0745
5	control	Ctx	2	0.016	0.1572
5	control	Ctx	1	0	0.83
1	katG	Ctx	8	16	0.0473
1	katG	Ctx	7	5.0596	0.165
1	katG	Ctx	6	1.6	0.1685
1	katG	Ctx	5	0.506	0.1873
1	katG	Ctx	4	0.16	0.1804
1	katG	Ctx	3	0.0506	0.3295
1	katG	Ctx	2	0.016	0.3095
1	katG	Ctx	1	0	0.8884
2	katG	Ctx	8	16	0.0463
2	katG	Ctx	7	5.0596	0.0588
2	katG	Ctx	6	1.6	0.2743
2	katG	Ctx	5	0.506	0.3082
2	katG	Ctx	4	0.16	0.2642
2	katG	Ctx	3	0.0506	0.3189
2	katG	Ctx	2	0.016	0.5047
2	katG	Ctx	1	0	0.7286
3	katG	Ctx	8	16	0.076
3	katG	Ctx	7	5.0596	0.0741
3	katG	Ctx	6	1.6	0.2644
3	katG	Ctx	5	0.506	0.3408
3	katG	Ctx	4	0.16	0.594
3	katG	Ctx	3	0.0506	0.605
3	katG	Ctx	2	0.016	0.7041
3	katG	Ctx	1	0	0.7392
4	katG	Ctx	8	16	0.0572
4	katG	Ctx	7	5.0596	0.1019
4	katG	Ctx	6	1.6	0.3343
4	katG	Ctx	5	0.506	0.4681
4	katG	Ctx	4	0.16	0.7183
4	katG	Ctx	3	0.0506	0.6036
4	katG	Ctx	2	0.016	0.6122
4	katG	Ctx	1	0	0.7565
5	katG	Ctx	8	16	0.0463
5	katG	Ctx	7	5.0596	0.1154
5	katG	Ctx	6	1.6	0.2692
5	katG	Ctx	5	0.506	0.1734
5	katG	Ctx	4	0.16	0.1818
5	katG	Ctx	3	0.0506	0.247
5	katG	Ctx	2	0.016	0.5454
5	katG	Ctx	1	0	1.0346
6	katG	Ctx	8	16	0.0464
6	katG	Ctx	7	5.0596	0.0603
6	katG	Ctx	6	1.6	0.2691
6	katG	Ctx	5	0.506	0.1755
6	katG	Ctx	4	0.16	0.2354
6	katG	Ctx	3	0.0506	0.2278
6	katG	Ctx	2	0.016	0.3357
6	katG	Ctx	1	0	0.8069
7	katG	Ctx	8	16	0.0481
7	katG	Ctx	7	5.0596	0.0572
7	katG	Ctx	6	1.6	0.0767
7	katG	Ctx	5	0.506	0.1404
7	katG	Ctx	4	0.16	0.1102
7	katG	Ctx	3	0.0506	0.1347
7	katG	Ctx	2	0.016	0.3455
7	katG	Ctx	1	0	0.9788
8	katG	Ctx	8	16	0.0483
8	katG	Ctx	7	5.0596	0.0576
8	katG	Ctx	6	1.6	0.0797
8	katG	Ctx	5	0.506	0.1078
8	katG	Ctx	4	0.16	0.1154
8	katG	Ctx	3	0.0506	0.1259
8	katG	Ctx	2	0.016	0.1716
8	katG	Ctx	1	0	1.0455
1	lpxM	Ctx	8	16	0.0469
1	lpxM	Ctx	7	5.0596	0.0524
1	lpxM	Ctx	6	1.6	0.0899
1	lpxM	Ctx	5	0.506	0.0837
1	lpxM	Ctx	4	0.16	0.1258
1	lpxM	Ctx	3	0.0506	0.1409
1	lpxM	Ctx	2	0.016	0.4225
1	lpxM	Ctx	1	0	0.7939
2	lpxM	Ctx	8	16	0.046
2	lpxM	Ctx	7	5.0596	0.0584
2	lpxM	Ctx	6	1.6	0.1285
2	lpxM	Ctx	5	0.506	0.1082
2	lpxM	Ctx	4	0.16	0.12
2	lpxM	Ctx	3	0.0506	0.1175
2	lpxM	Ctx	2	0.016	0.3421
2	lpxM	Ctx	1	0	1.0406
3	lpxM	Ctx	8	16	0.0455
3	lpxM	Ctx	7	5.0596	0.094
3	lpxM	Ctx	6	1.6	0.1495
3	lpxM	Ctx	5	0.506	0.1714
3	lpxM	Ctx	4	0.16	0.1195
3	lpxM	Ctx	3	0.0506	0.1412
3	lpxM	Ctx	2	0.016	0.361
3	lpxM	Ctx	1	0	0.9544
1	yfbR	Ctx	8	16	0.0453
1	yfbR	Ctx	7	5.0596	0.0531
1	yfbR	Ctx	6	1.6	0.0702
1	yfbR	Ctx	5	0.506	0.0678
1	yfbR	Ctx	4	0.16	0.0665
1	yfbR	Ctx	3	0.0506	0.0776
1	yfbR	Ctx	2	0.016	0.1776
1	yfbR	Ctx	1	0	0.3819
2	yfbR	Ctx	8	16	0.047
2	yfbR	Ctx	7	5.0596	0.0572
2	yfbR	Ctx	6	1.6	0.0947
2	yfbR	Ctx	5	0.506	0.0754
2	yfbR	Ctx	4	0.16	0.0846
2	yfbR	Ctx	3	0.0506	0.0829
2	yfbR	Ctx	2	0.016	0.6078
2	yfbR	Ctx	1	0	0.5259
3	yfbR	Ctx	8	16	0.045
3	yfbR	Ctx	7	5.0596	0.0551
3	yfbR	Ctx	6	1.6	0.0953
3	yfbR	Ctx	5	0.506	0.0618
3	yfbR	Ctx	4	0.16	0.0642
3	yfbR	Ctx	3	0.0506	0.068
3	yfbR	Ctx	2	0.016	0.0822
3	yfbR	Ctx	1	0	0.7716
4	yfbR	Ctx	8	16	0.0474
4	yfbR	Ctx	7	5.0596	0.0663
4	yfbR	Ctx	6	1.6	0.0848
4	yfbR	Ctx	5	0.506	0.0677
4	yfbR	Ctx	4	0.16	0.071
4	yfbR	Ctx	3	0.0506	0.0744
4	yfbR	Ctx	2	0.016	0.0847
4	yfbR	Ctx	1	0	0.7313
1	control	Cipro	8	1	0.0573
1	control	Cipro	7	0.3162	0.062
1	control	Cipro	6	0.1	0.1048
1	control	Cipro	5	0.0316	0.9134
1	control	Cipro	4	0.01	0.4817
1	control	Cipro	3	0.0032	0.7171
1	control	Cipro	2	0.001	0.6843
1	control	Cipro	1	0	0.8545
2	control	Cipro	8	1	0.0611
2	control	Cipro	7	0.3162	0.0651
2	control	Cipro	6	0.1	0.1056
2	control	Cipro	5	0.0316	0.8611
2	control	Cipro	4	0.01	0.9389
2	control	Cipro	3	0.0032	0.8465
2	control	Cipro	2	0.001	0.9853
2	control	Cipro	1	0	0.6854
3	control	Cipro	8	1	0.061
3	control	Cipro	7	0.3162	0.0924
3	control	Cipro	6	0.1	0.1349
3	control	Cipro	5	0.0316	0.3084
3	control	Cipro	4	0.01	0.4821
3	control	Cipro	3	0.0032	0.3751
3	control	Cipro	2	0.001	0.4362
3	control	Cipro	1	0	0.458
4	control	Cipro	8	1	0.0642
4	control	Cipro	7	0.3162	0.0869
4	control	Cipro	6	0.1	0.1313
4	control	Cipro	5	0.0316	0.3478
4	control	Cipro	4	0.01	0.5581
4	control	Cipro	3	0.0032	0.5699
4	control	Cipro	2	0.001	0.548
4	control	Cipro	1	0	0.5796
5	control	Cipro	8	1	0.053
5	control	Cipro	7	0.3162	0.0604
5	control	Cipro	6	0.1	0.1362
5	control	Cipro	5	0.0316	0.2262
5	control	Cipro	4	0.01	0.6585
5	control	Cipro	3	0.0032	0.7548
5	control	Cipro	2	0.001	0.7414
5	control	Cipro	1	0	0.3401
6	control	Cipro	8	1	0.0547
6	control	Cipro	7	0.3162	0.105
6	control	Cipro	6	0.1	0.1296
6	control	Cipro	5	0.0316	0.4666
6	control	Cipro	4	0.01	0.5936
6	control	Cipro	3	0.0032	0.7667
6	control	Cipro	2	0.001	0.9186
6	control	Cipro	1	0	0.3742
7	control	Cipro	8	1	0.0542
7	control	Cipro	7	0.3162	0.0573
7	control	Cipro	6	0.1	0.0685
7	control	Cipro	5	0.0316	0.3078
7	control	Cipro	4	0.01	0.2957
7	control	Cipro	3	0.0032	0.4051
7	control	Cipro	2	0.001	0.4192
7	control	Cipro	1	0	0.4174
8	control	Cipro	8	1	0.0573
8	control	Cipro	7	0.3162	0.0569
8	control	Cipro	6	0.1	0.0972
8	control	Cipro	5	0.0316	0.5065
8	control	Cipro	4	0.01	0.6965
8	control	Cipro	3	0.0032	0.3208
8	control	Cipro	2	0.001	0.4273
8	control	Cipro	1	0	0.4021
9	control	Cipro	8	1	0.0446
9	control	Cipro	7	0.3162	0.0463
9	control	Cipro	6	0.1	0.0518
9	control	Cipro	5	0.0316	0.0692
9	control	Cipro	4	0.01	0.0998
9	control	Cipro	3	0.0032	0.1093
9	control	Cipro	2	0.001	0.1048
9	control	Cipro	1	0	0.1066
10	control	Cipro	8	1	0.0445
10	control	Cipro	7	0.3162	0.0471
10	control	Cipro	6	0.1	0.0526
10	control	Cipro	5	0.0316	0.0787
10	control	Cipro	4	0.01	0.133
10	control	Cipro	3	0.0032	0.1271
10	control	Cipro	2	0.001	0.1505
10	control	Cipro	1	0	0.1034
11	control	Cipro	8	1	0.0494
11	control	Cipro	7	0.3162	0.0513
11	control	Cipro	6	0.1	0.0634
11	control	Cipro	5	0.0316	0.0847
11	control	Cipro	4	0.01	0.1033
11	control	Cipro	3	0.0032	0.1075
11	control	Cipro	2	0.001	0.0994
11	control	Cipro	1	0	0.1692
12	control	Cipro	8	1	0.0493
12	control	Cipro	7	0.3162	0.0511
12	control	Cipro	6	0.1	0.0615
12	control	Cipro	5	0.0316	0.0879
12	control	Cipro	4	0.01	0.0871
12	control	Cipro	3	0.0032	0.1027
12	control	Cipro	2	0.001	0.1053
12	control	Cipro	1	0	0.1257
1	katG	Cipro	8	1	0.0813
1	katG	Cipro	7	0.3162	0.0941
1	katG	Cipro	6	0.1	0.2118
1	katG	Cipro	5	0.0316	0.5088
1	katG	Cipro	4	0.01	0.8555
1	katG	Cipro	3	0.0032	0.9835
1	katG	Cipro	2	0.001	0.8682
1	katG	Cipro	1	0	0.6768
2	katG	Cipro	8	1	0.1227
2	katG	Cipro	7	0.3162	0.1677
2	katG	Cipro	6	0.1	0.28
2	katG	Cipro	5	0.0316	1.0411
2	katG	Cipro	4	0.01	1.2926
2	katG	Cipro	3	0.0032	1.3598
2	katG	Cipro	2	0.001	1.2745
2	katG	Cipro	1	0	0.7291
3	katG	Cipro	8	1	0.0626
3	katG	Cipro	7	0.3162	0.0697
3	katG	Cipro	6	0.1	0.2473
3	katG	Cipro	5	0.0316	1.0719
3	katG	Cipro	4	0.01	0.9624
3	katG	Cipro	3	0.0032	1.0783
3	katG	Cipro	2	0.001	1.0973
3	katG	Cipro	1	0	0.8851
4	katG	Cipro	8	1	0.0653
4	katG	Cipro	7	0.3162	0.075
4	katG	Cipro	6	0.1	0.2158
4	katG	Cipro	5	0.0316	1.0612
4	katG	Cipro	4	0.01	1.0341
4	katG	Cipro	3	0.0032	1.1969
4	katG	Cipro	2	0.001	1.1525
4	katG	Cipro	1	0	0.7191
5	katG	Cipro	8	1	0.0504
5	katG	Cipro	7	0.3162	0.0556
5	katG	Cipro	6	0.1	0.0729
5	katG	Cipro	5	0.0316	0.2048
5	katG	Cipro	4	0.01	0.4403
5	katG	Cipro	3	0.0032	0.5994
5	katG	Cipro	2	0.001	0.5614
5	katG	Cipro	1	0	0.4204
6	katG	Cipro	8	1	0.0499
6	katG	Cipro	7	0.3162	0.0535
6	katG	Cipro	6	0.1	0.0691
6	katG	Cipro	5	0.0316	0.2293
6	katG	Cipro	4	0.01	0.4011
6	katG	Cipro	3	0.0032	0.4811
6	katG	Cipro	2	0.001	0.4265
6	katG	Cipro	1	0	0.4358
7	katG	Cipro	8	1	0.0778
7	katG	Cipro	7	0.3162	0.0637
7	katG	Cipro	6	0.1	0.0697
7	katG	Cipro	5	0.0316	0.3884
7	katG	Cipro	4	0.01	0.665
7	katG	Cipro	3	0.0032	0.6014
7	katG	Cipro	2	0.001	0.6223
7	katG	Cipro	1	0	0.5334
8	katG	Cipro	8	1	0.054
8	katG	Cipro	7	0.3162	0.0785
8	katG	Cipro	6	0.1	0.0753
8	katG	Cipro	5	0.0316	0.4732
8	katG	Cipro	4	0.01	0.7869
8	katG	Cipro	3	0.0032	0.7364
8	katG	Cipro	2	0.001	0.6848
8	katG	Cipro	1	0	0.4702
1	lpxM	Cipro	8	1	0.0557
1	lpxM	Cipro	7	0.3162	0.0577
1	lpxM	Cipro	6	0.1	0.1614
1	lpxM	Cipro	5	0.0316	0.3164
1	lpxM	Cipro	4	0.01	0.3819
1	lpxM	Cipro	3	0.0032	0.7168
1	lpxM	Cipro	2	0.001	0.8167
1	lpxM	Cipro	1	0	0.6231
2	lpxM	Cipro	8	1	0.0559
2	lpxM	Cipro	7	0.3162	0.0625
2	lpxM	Cipro	6	0.1	0.1433
2	lpxM	Cipro	5	0.0316	0.5094
2	lpxM	Cipro	4	0.01	0.4183
2	lpxM	Cipro	3	0.0032	0.7706
2	lpxM	Cipro	2	0.001	1.0031
2	lpxM	Cipro	1	0	0.6605
3	lpxM	Cipro	8	1	0.0565
3	lpxM	Cipro	7	0.3162	0.0862
3	lpxM	Cipro	6	0.1	0.242
3	lpxM	Cipro	5	0.0316	1.139
3	lpxM	Cipro	4	0.01	1.2634
3	lpxM	Cipro	3	0.0032	1.1888
3	lpxM	Cipro	2	0.001	1.2336
3	lpxM	Cipro	1	0	0.6639
4	lpxM	Cipro	8	1	0.058
4	lpxM	Cipro	7	0.3162	0.1291
4	lpxM	Cipro	6	0.1	0.2043
4	lpxM	Cipro	5	0.0316	0.9974
4	lpxM	Cipro	4	0.01	1.1955
4	lpxM	Cipro	3	0.0032	1.24
4	lpxM	Cipro	2	0.001	1.1331
4	lpxM	Cipro	1	0	0.6991
5	lpxM	Cipro	8	1	0.0558
5	lpxM	Cipro	7	0.3162	0.0588
5	lpxM	Cipro	6	0.1	0.0652
5	lpxM	Cipro	5	0.0316	0.2167
5	lpxM	Cipro	4	0.01	0.4459
5	lpxM	Cipro	3	0.0032	0.4944
5	lpxM	Cipro	2	0.001	0.5336
5	lpxM	Cipro	1	0	0.5789
6	lpxM	Cipro	8	1	0.0531
6	lpxM	Cipro	7	0.3162	0.0561
6	lpxM	Cipro	6	0.1	0.0674
6	lpxM	Cipro	5	0.0316	0.1771
6	lpxM	Cipro	4	0.01	0.4401
6	lpxM	Cipro	3	0.0032	0.7733
6	lpxM	Cipro	2	0.001	0.5717
6	lpxM	Cipro	1	0	0.4627
7	lpxM	Cipro	8	1	0.0569
7	lpxM	Cipro	7	0.3162	0.0735
7	lpxM	Cipro	6	0.1	0.085
7	lpxM	Cipro	5	0.0316	0.374
7	lpxM	Cipro	4	0.01	0.5998
7	lpxM	Cipro	3	0.0032	0.6192
7	lpxM	Cipro	2	0.001	0.6249
7	lpxM	Cipro	1	0	0.5648
8	lpxM	Cipro	8	1	0.0567
8	lpxM	Cipro	7	0.3162	0.0678
8	lpxM	Cipro	6	0.1	0.1177
8	lpxM	Cipro	5	0.0316	0.3552
8	lpxM	Cipro	4	0.01	0.7625
8	lpxM	Cipro	3	0.0032	0.6305
8	lpxM	Cipro	2	0.001	0.6103
8	lpxM	Cipro	1	0	0.5708
1	yfbR	Cipro	8	1	0.0531
1	yfbR	Cipro	7	0.3162	0.0719
1	yfbR	Cipro	6	0.1	0.1728
1	yfbR	Cipro	5	0.0316	0.5326
1	yfbR	Cipro	4	0.01	0.7972
1	yfbR	Cipro	3	0.0032	0.9482
1	yfbR	Cipro	2	0.001	0.8027
1	yfbR	Cipro	1	0	0.6088
2	yfbR	Cipro	8	1	0.0557
2	yfbR	Cipro	7	0.3162	0.0774
2	yfbR	Cipro	6	0.1	0.1493
2	yfbR	Cipro	5	0.0316	0.597
2	yfbR	Cipro	4	0.01	0.8519
2	yfbR	Cipro	3	0.0032	0.827
2	yfbR	Cipro	2	0.001	0.8552
2	yfbR	Cipro	1	0	0.7032
3	yfbR	Cipro	8	1	0.063
3	yfbR	Cipro	7	0.3162	0.0657
3	yfbR	Cipro	6	0.1	0.1673
3	yfbR	Cipro	5	0.0316	0.6921
3	yfbR	Cipro	4	0.01	0.9574
3	yfbR	Cipro	3	0.0032	0.9666
3	yfbR	Cipro	2	0.001	0.5524
3	yfbR	Cipro	1	0	0.5279
4	yfbR	Cipro	8	1	0.0581
4	yfbR	Cipro	7	0.3162	0.0711
4	yfbR	Cipro	6	0.1	0.1937
4	yfbR	Cipro	5	0.0316	0.7533
4	yfbR	Cipro	4	0.01	1.0725
4	yfbR	Cipro	3	0.0032	0.8915
4	yfbR	Cipro	2	0.001	0.9325
4	yfbR	Cipro	1	0	0.4846
5	yfbR	Cipro	8	1	0.0582
5	yfbR	Cipro	7	0.3162	0.0582
5	yfbR	Cipro	6	0.1	0.0597
5	yfbR	Cipro	5	0.0316	0.0648
5	yfbR	Cipro	4	0.01	0.3393
5	yfbR	Cipro	3	0.0032	0.4454
5	yfbR	Cipro	2	0.001	0.5062
5	yfbR	Cipro	1	0	0.5461
6	yfbR	Cipro	8	1	0.534
6	yfbR	Cipro	7	0.3162	0.0584
6	yfbR	Cipro	6	0.1	0.0684
6	yfbR	Cipro	5	0.0316	0.333
6	yfbR	Cipro	4	0.01	0.3838
6	yfbR	Cipro	3	0.0032	0.3843
6	yfbR	Cipro	2	0.001	0.4787
6	yfbR	Cipro	1	0	0.4726
7	yfbR	Cipro	8	1	0.0573
7	yfbR	Cipro	7	0.3162	0.0576
7	yfbR	Cipro	6	0.1	0.076
7	yfbR	Cipro	5	0.0316	0.2987
7	yfbR	Cipro	4	0.01	0.3598
7	yfbR	Cipro	3	0.0032	0.3024
7	yfbR	Cipro	2	0.001	0.3821
7	yfbR	Cipro	1	0	0.396
8	yfbR	Cipro	8	1	0.0566
8	yfbR	Cipro	7	0.3162	0.0598
8	yfbR	Cipro	6	0.1	0.1075
8	yfbR	Cipro	5	0.0316	0.3358
8	yfbR	Cipro	4	0.01	0.3763
8	yfbR	Cipro	3	0.0032	0.3552
8	yfbR	Cipro	2	0.001	0.3948
8	yfbR	Cipro	1	0	0.5045
1	control	Strep	8	50	0.0534
1	control	Strep	7	15.8114	0.0605
1	control	Strep	6	5	0.4149
1	control	Strep	5	1.5811	0.6427
1	control	Strep	4	0.5	0.7939
1	control	Strep	3	0.1581	0.8346
1	control	Strep	2	0.05	0.8827
1	control	Strep	1	0	0.5712
2	control	Strep	8	50	0.053
2	control	Strep	7	15.8114	0.0633
2	control	Strep	6	5	0.3694
2	control	Strep	5	1.5811	0.4378
2	control	Strep	4	0.5	0.3696
2	control	Strep	3	0.1581	0.4702
2	control	Strep	2	0.05	1.0062
2	control	Strep	1	0	0.6411
3	control	Strep	8	50	0.0527
3	control	Strep	7	15.8114	0.3354
3	control	Strep	6	5	0.4757
3	control	Strep	5	1.5811	0.6366
3	control	Strep	4	0.5	0.6226
3	control	Strep	3	0.1581	0.4779
3	control	Strep	2	0.05	0.5308
3	control	Strep	1	0	0.4697
4	control	Strep	8	50	0.053
4	control	Strep	7	15.8114	0.297
4	control	Strep	6	5	0.5322
4	control	Strep	5	1.5811	0.5926
4	control	Strep	4	0.5	0.523
4	control	Strep	3	0.1581	0.5251
4	control	Strep	2	0.05	0.495
4	control	Strep	1	0	0.5338
5	control	Strep	8	50	0.0497
5	control	Strep	7	15.8114	0.2438
5	control	Strep	6	5	0.7404
5	control	Strep	5	1.5811	0.3149
5	control	Strep	4	0.5	0.7783
5	control	Strep	3	0.1581	0.6986
5	control	Strep	2	0.05	0.9148
5	control	Strep	1	0	0.7351
6	control	Strep	8	50	0.0574
6	control	Strep	7	15.8114	0.0542
6	control	Strep	6	5	0.6356
6	control	Strep	5	1.5811	0.7023
6	control	Strep	4	0.5	0.9234
6	control	Strep	3	0.1581	0.9798
6	control	Strep	2	0.05	1.0873
6	control	Strep	1	0	0.8193
7	control	Strep	8	50	0.049
7	control	Strep	7	15.8114	0.3434
7	control	Strep	6	5	0.8123
7	control	Strep	5	1.5811	0.6477
7	control	Strep	4	0.5	0.6866
7	control	Strep	3	0.1581	0.5014
7	control	Strep	2	0.05	0.389
7	control	Strep	1	0	0.4189
8	control	Strep	8	50	0.0579
8	control	Strep	7	15.8114	0.0943
8	control	Strep	6	5	0.6175
8	control	Strep	5	1.5811	0.6448
8	control	Strep	4	0.5	0.7752
8	control	Strep	3	0.1581	0.5046
8	control	Strep	2	0.05	0.3765
8	control	Strep	1	0	0.543
9	control	Strep	8	50	0.0426
9	control	Strep	7	15.8114	0.0486
9	control	Strep	6	5	0.1605
9	control	Strep	5	1.5811	0.1762
9	control	Strep	4	0.5	0.147
9	control	Strep	3	0.1581	0.1574
9	control	Strep	2	0.05	0.1252
9	control	Strep	1	0	0.1026
10	control	Strep	8	50	0.0471
10	control	Strep	7	15.8114	0.074
10	control	Strep	6	5	0.1814
10	control	Strep	5	1.5811	0.1579
10	control	Strep	4	0.5	0.1551
10	control	Strep	3	0.1581	0.2079
10	control	Strep	2	0.05	0.1117
10	control	Strep	1	0	0.1793
11	control	Strep	8	50	0.06
11	control	Strep	7	15.8114	0.089
11	control	Strep	6	5	0.1105
11	control	Strep	5	1.5811	0.1161
11	control	Strep	4	0.5	0.1501
11	control	Strep	3	0.1581	0.1523
11	control	Strep	2	0.05	0.1579
11	control	Strep	1	0	0.1475
12	control	Strep	8	50	0.0794
12	control	Strep	7	15.8114	0.2022
12	control	Strep	6	5	0.166
12	control	Strep	5	1.5811	0.1893
12	control	Strep	4	0.5	0.0896
12	control	Strep	3	0.1581	0.0942
12	control	Strep	2	0.05	0.1131
12	control	Strep	1	0	0.1247
1	katG	Strep	8	50	0.0894
1	katG	Strep	7	15.8114	0.0719
1	katG	Strep	6	5	0.7071
1	katG	Strep	5	1.5811	1.1788
1	katG	Strep	4	0.5	1.0727
1	katG	Strep	3	0.1581	1.0382
1	katG	Strep	2	0.05	1.3101
1	katG	Strep	1	0	0.685
2	katG	Strep	8	50	0.0657
2	katG	Strep	7	15.8114	0.0917
2	katG	Strep	6	5	1.1506
2	katG	Strep	5	1.5811	1.2085
2	katG	Strep	4	0.5	1.287
2	katG	Strep	3	0.1581	1.2407
2	katG	Strep	2	0.05	1.1883
2	katG	Strep	1	0	0.6563
3	katG	Strep	8	50	0.0549
3	katG	Strep	7	15.8114	0.7523
3	katG	Strep	6	5	0.989
3	katG	Strep	5	1.5811	1.2319
3	katG	Strep	4	0.5	1.0546
3	katG	Strep	3	0.1581	1.1569
3	katG	Strep	2	0.05	1.2027
3	katG	Strep	1	0	0.8671
4	katG	Strep	8	50	0.0527
4	katG	Strep	7	15.8114	0.8813
4	katG	Strep	6	5	0.8816
4	katG	Strep	5	1.5811	1.0088
4	katG	Strep	4	0.5	0.9713
4	katG	Strep	3	0.1581	1.1764
4	katG	Strep	2	0.05	1.2509
4	katG	Strep	1	0	0.9492
5	katG	Strep	8	50	0.0485
5	katG	Strep	7	15.8114	0.3426
5	katG	Strep	6	5	0.586
5	katG	Strep	5	1.5811	0.4841
5	katG	Strep	4	0.5	0.6648
5	katG	Strep	3	0.1581	0.7472
5	katG	Strep	2	0.05	0.5434
5	katG	Strep	1	0	0.4136
6	katG	Strep	8	50	0.0498
6	katG	Strep	7	15.8114	0.3933
6	katG	Strep	6	5	0.5429
6	katG	Strep	5	1.5811	0.3534
6	katG	Strep	4	0.5	0.4477
6	katG	Strep	3	0.1581	0.8097
6	katG	Strep	2	0.05	0.8026
6	katG	Strep	1	0	0.4623
7	katG	Strep	8	50	0.0478
7	katG	Strep	7	15.8114	0.6704
7	katG	Strep	6	5	0.5772
7	katG	Strep	5	1.5811	0.6781
7	katG	Strep	4	0.5	0.8194
7	katG	Strep	3	0.1581	0.8573
7	katG	Strep	2	0.05	0.7335
7	katG	Strep	1	0	0.6544
8	katG	Strep	8	50	0.0487
8	katG	Strep	7	15.8114	0.7394
8	katG	Strep	6	5	0.8066
8	katG	Strep	5	1.5811	0.7857
8	katG	Strep	4	0.5	0.709
8	katG	Strep	3	0.1581	0.7898
8	katG	Strep	2	0.05	0.7585
8	katG	Strep	1	0	0.7304
1	lpxM	Strep	8	50	0.0611
1	lpxM	Strep	7	15.8114	0.8533
1	lpxM	Strep	6	5	1.0869
1	lpxM	Strep	5	1.5811	0.6942
1	lpxM	Strep	4	0.5	0.8061
1	lpxM	Strep	3	0.1581	0.7377
1	lpxM	Strep	2	0.05	1.0673
1	lpxM	Strep	1	0	0.8948
2	lpxM	Strep	8	50	0.0516
2	lpxM	Strep	7	15.8114	0.7001
2	lpxM	Strep	6	5	0.8532
2	lpxM	Strep	5	1.5811	0.9309
2	lpxM	Strep	4	0.5	0.88
2	lpxM	Strep	3	0.1581	0.7685
2	lpxM	Strep	2	0.05	1.1306
2	lpxM	Strep	1	0	0.5459
3	lpxM	Strep	8	50	0.0559
3	lpxM	Strep	7	15.8114	1.1696
3	lpxM	Strep	6	5	1.1677
3	lpxM	Strep	5	1.5811	1.1495
3	lpxM	Strep	4	0.5	1.1935
3	lpxM	Strep	3	0.1581	1.1014
3	lpxM	Strep	2	0.05	1.1331
3	lpxM	Strep	1	0	0.7197
4	lpxM	Strep	8	50	0.0572
4	lpxM	Strep	7	15.8114	1.0904
4	lpxM	Strep	6	5	1.2289
4	lpxM	Strep	5	1.5811	1.1404
4	lpxM	Strep	4	0.5	1.0361
4	lpxM	Strep	3	0.1581	0.7243
4	lpxM	Strep	2	0.05	0.8045
4	lpxM	Strep	1	0	0.723
5	lpxM	Strep	8	50	0.0492
5	lpxM	Strep	7	15.8114	0.2536
5	lpxM	Strep	6	5	0.5986
5	lpxM	Strep	5	1.5811	0.7607
5	lpxM	Strep	4	0.5	0.7277
5	lpxM	Strep	3	0.1581	0.4832
5	lpxM	Strep	2	0.05	0.5966
5	lpxM	Strep	1	0	0.6229
6	lpxM	Strep	8	50	0.054
6	lpxM	Strep	7	15.8114	0.2345
6	lpxM	Strep	6	5	0.5832
6	lpxM	Strep	5	1.5811	0.4952
6	lpxM	Strep	4	0.5	0.5182
6	lpxM	Strep	3	0.1581	0.6307
6	lpxM	Strep	2	0.05	0.4887
6	lpxM	Strep	1	0	0.5081
7	lpxM	Strep	8	50	0.0516
7	lpxM	Strep	7	15.8114	0.5461
7	lpxM	Strep	6	5	0.7274
7	lpxM	Strep	5	1.5811	0.7021
7	lpxM	Strep	4	0.5	0.6138
7	lpxM	Strep	3	0.1581	0.6476
7	lpxM	Strep	2	0.05	0.5996
7	lpxM	Strep	1	0	0.5473
8	lpxM	Strep	8	50	0.0543
8	lpxM	Strep	7	15.8114	0.719
8	lpxM	Strep	6	5	0.7726
8	lpxM	Strep	5	1.5811	0.6129
8	lpxM	Strep	4	0.5	0.6709
8	lpxM	Strep	3	0.1581	0.6356
8	lpxM	Strep	2	0.05	0.5945
8	lpxM	Strep	1	0	0.5973
1	yfbR	Strep	8	50	0.0503
1	yfbR	Strep	7	15.8114	0.7624
1	yfbR	Strep	6	5	0.9092
1	yfbR	Strep	5	1.5811	0.6948
1	yfbR	Strep	4	0.5	0.6075
1	yfbR	Strep	3	0.1581	1.033
1	yfbR	Strep	2	0.05	0.8127
1	yfbR	Strep	1	0	0.5917
2	yfbR	Strep	8	50	0.0523
2	yfbR	Strep	7	15.8114	0.8181
2	yfbR	Strep	6	5	0.7192
2	yfbR	Strep	5	1.5811	0.7836
2	yfbR	Strep	4	0.5	0.7058
2	yfbR	Strep	3	0.1581	0.6386
2	yfbR	Strep	2	0.05	0.6083
2	yfbR	Strep	1	0	0.4476
3	yfbR	Strep	8	50	0.0541
3	yfbR	Strep	7	15.8114	0.7015
3	yfbR	Strep	6	5	0.888
3	yfbR	Strep	5	1.5811	0.7593
3	yfbR	Strep	4	0.5	1.0568
3	yfbR	Strep	3	0.1581	0.8765
3	yfbR	Strep	2	0.05	1.0502
3	yfbR	Strep	1	0	0.7752
4	yfbR	Strep	8	50	0.0541
4	yfbR	Strep	7	15.8114	0.8099
4	yfbR	Strep	6	5	0.8819
4	yfbR	Strep	5	1.5811	0.8886
4	yfbR	Strep	4	0.5	0.9156
4	yfbR	Strep	3	0.1581	0.9813
4	yfbR	Strep	2	0.05	1.0679
4	yfbR	Strep	1	0	0.7557
5	yfbR	Strep	8	50	0.0642
5	yfbR	Strep	7	15.8114	0.238
5	yfbR	Strep	6	5	0.3932
5	yfbR	Strep	5	1.5811	0.347
5	yfbR	Strep	4	0.5	0.3738
5	yfbR	Strep	3	0.1581	0.3593
5	yfbR	Strep	2	0.05	0.4285
5	yfbR	Strep	1	0	0.4726
6	yfbR	Strep	8	50	0.0539
6	yfbR	Strep	7	15.8114	0.2501
6	yfbR	Strep	6	5	0.3534
6	yfbR	Strep	5	1.5811	0.388
6	yfbR	Strep	4	0.5	0.3975
6	yfbR	Strep	3	0.1581	0.3727
6	yfbR	Strep	2	0.05	0.3993
6	yfbR	Strep	1	0	0.4692
7	yfbR	Strep	8	50	0.0514
7	yfbR	Strep	7	15.8114	0.3879
7	yfbR	Strep	6	5	0.4263
7	yfbR	Strep	5	1.5811	0.5008
7	yfbR	Strep	4	0.5	0.4113
7	yfbR	Strep	3	0.1581	0.3578
7	yfbR	Strep	2	0.05	0.4698
7	yfbR	Strep	1	0	0.3421
8	yfbR	Strep	8	50	0.0538
8	yfbR	Strep	7	15.8114	0.4127
8	yfbR	Strep	6	5	0.5393
8	yfbR	Strep	5	1.5811	0.4027
8	yfbR	Strep	4	0.5	0.3791
8	yfbR	Strep	3	0.1581	0.3582
8	yfbR	Strep	2	0.05	0.407
8	yfbR	Strep	1	0	0.3616
1	control	Amoxclav	8	10	0.0494
1	control	Amoxclav	7	3.1623	0.0554
1	control	Amoxclav	6	1	0.614
1	control	Amoxclav	5	0.3162	0.6391
1	control	Amoxclav	4	0.1	0.4663
1	control	Amoxclav	3	0.0316	0.7359
1	control	Amoxclav	2	0.01	0.8146
1	control	Amoxclav	1	0	0.7223
2	control	Amoxclav	8	10	0.0484
2	control	Amoxclav	7	3.1623	0.0609
2	control	Amoxclav	6	1	0.548
2	control	Amoxclav	5	0.3162	0.4625
2	control	Amoxclav	4	0.1	0.7636
2	control	Amoxclav	3	0.0316	0.647
2	control	Amoxclav	2	0.01	0.931
2	control	Amoxclav	1	0	1.0513
3	control	Amoxclav	8	10	0.0452
3	control	Amoxclav	7	3.1623	0.0492
3	control	Amoxclav	6	1	0.5515
3	control	Amoxclav	5	0.3162	0.6338
3	control	Amoxclav	4	0.1	0.9241
3	control	Amoxclav	3	0.0316	0.7058
3	control	Amoxclav	2	0.01	0.5383
3	control	Amoxclav	1	0	0.4477
4	control	Amoxclav	8	10	0.0459
4	control	Amoxclav	7	3.1623	0.048
4	control	Amoxclav	6	1	0.8311
4	control	Amoxclav	5	0.3162	0.903
4	control	Amoxclav	4	0.1	0.8005
4	control	Amoxclav	3	0.0316	0.5768
4	control	Amoxclav	2	0.01	0.4904
4	control	Amoxclav	1	0	0.4753
5	control	Amoxclav	8	10	0.0466
5	control	Amoxclav	7	3.1623	0.047
5	control	Amoxclav	6	1	0.9788
5	control	Amoxclav	5	0.3162	0.6627
5	control	Amoxclav	4	0.1	0.684
5	control	Amoxclav	3	0.0316	0.8303
5	control	Amoxclav	2	0.01	0.8538
5	control	Amoxclav	1	0	0.7245
6	control	Amoxclav	8	10	0.0469
6	control	Amoxclav	7	3.1623	0.0541
6	control	Amoxclav	6	1	0.9477
6	control	Amoxclav	5	0.3162	0.7753
6	control	Amoxclav	4	0.1	0.8861
6	control	Amoxclav	3	0.0316	0.7907
6	control	Amoxclav	2	0.01	0.5523
6	control	Amoxclav	1	0	0.4629
7	control	Amoxclav	8	10	0.0468
7	control	Amoxclav	7	3.1623	0.0588
7	control	Amoxclav	6	1	0.6033
7	control	Amoxclav	5	0.3162	0.5851
7	control	Amoxclav	4	0.1	0.7208
7	control	Amoxclav	3	0.0316	0.2861
7	control	Amoxclav	2	0.01	0.4926
7	control	Amoxclav	1	0	0.307
8	control	Amoxclav	8	10	0.047
8	control	Amoxclav	7	3.1623	0.0506
8	control	Amoxclav	6	1	0.6668
8	control	Amoxclav	5	0.3162	0.5082
8	control	Amoxclav	4	0.1	0.5251
8	control	Amoxclav	3	0.0316	0.3832
8	control	Amoxclav	2	0.01	0.7508
8	control	Amoxclav	1	0	0.6308
9	control	Amoxclav	8	10	0.0428
9	control	Amoxclav	7	3.1623	0.0535
9	control	Amoxclav	6	1	0.1929
9	control	Amoxclav	5	0.3162	0.1539
9	control	Amoxclav	4	0.1	0.1935
9	control	Amoxclav	3	0.0316	0.1158
9	control	Amoxclav	2	0.01	0.1481
9	control	Amoxclav	1	0	0.0852
10	control	Amoxclav	8	10	0.0425
10	control	Amoxclav	7	3.1623	0.0437
10	control	Amoxclav	6	1	0.1145
10	control	Amoxclav	5	0.3162	0.2181
10	control	Amoxclav	4	0.1	0.0908
10	control	Amoxclav	3	0.0316	0.1401
10	control	Amoxclav	2	0.01	0.1338
10	control	Amoxclav	1	0	0.1334
11	control	Amoxclav	8	10	0.0453
11	control	Amoxclav	7	3.1623	0.0594
11	control	Amoxclav	6	1	0.1272
11	control	Amoxclav	5	0.3162	0.0818
11	control	Amoxclav	4	0.1	0.1777
11	control	Amoxclav	3	0.0316	0.1477
11	control	Amoxclav	2	0.01	0.1392
11	control	Amoxclav	1	0	0.1115
12	control	Amoxclav	8	10	0.0445
12	control	Amoxclav	7	3.1623	0.0539
12	control	Amoxclav	6	1	0.173
12	control	Amoxclav	5	0.3162	0.1686
12	control	Amoxclav	4	0.1	0.0865
12	control	Amoxclav	3	0.0316	0.1946
12	control	Amoxclav	2	0.01	0.1383
12	control	Amoxclav	1	0	0.1161
1	katG	Amoxclav	8	10	0.0456
1	katG	Amoxclav	7	3.1623	0.0491
1	katG	Amoxclav	6	1	0.7837
1	katG	Amoxclav	5	0.3162	1.1585
1	katG	Amoxclav	4	0.1	1.0991
1	katG	Amoxclav	3	0.0316	1.2821
1	katG	Amoxclav	2	0.01	1.1453
1	katG	Amoxclav	1	0	0.8207
2	katG	Amoxclav	8	10	0.046
2	katG	Amoxclav	7	3.1623	0.0876
2	katG	Amoxclav	6	1	0.9296
2	katG	Amoxclav	5	0.3162	0.7628
2	katG	Amoxclav	4	0.1	1.0569
2	katG	Amoxclav	3	0.0316	1.1543
2	katG	Amoxclav	2	0.01	0.9307
2	katG	Amoxclav	1	0	0.802
3	katG	Amoxclav	8	10	0.0476
3	katG	Amoxclav	7	3.1623	0.1623
3	katG	Amoxclav	6	1	1.0272
3	katG	Amoxclav	5	0.3162	1.0941
3	katG	Amoxclav	4	0.1	0.9916
3	katG	Amoxclav	3	0.0316	0.9733
3	katG	Amoxclav	2	0.01	1.1779
3	katG	Amoxclav	1	0	1.0446
4	katG	Amoxclav	8	10	0.049
4	katG	Amoxclav	7	3.1623	0.0566
4	katG	Amoxclav	6	1	1.1636
4	katG	Amoxclav	5	0.3162	1.1009
4	katG	Amoxclav	4	0.1	0.9129
4	katG	Amoxclav	3	0.0316	1.1231
4	katG	Amoxclav	2	0.01	1.0688
4	katG	Amoxclav	1	0	0.6158
5	katG	Amoxclav	8	10	0.0488
5	katG	Amoxclav	7	3.1623	0.0514
5	katG	Amoxclav	6	1	0.3307
5	katG	Amoxclav	5	0.3162	0.434
5	katG	Amoxclav	4	0.1	0.4366
5	katG	Amoxclav	3	0.0316	0.6477
5	katG	Amoxclav	2	0.01	0.4979
5	katG	Amoxclav	1	0	0.5654
6	katG	Amoxclav	8	10	0.0453
6	katG	Amoxclav	7	3.1623	0.0732
6	katG	Amoxclav	6	1	0.2866
6	katG	Amoxclav	5	0.3162	0.3825
6	katG	Amoxclav	4	0.1	0.4155
6	katG	Amoxclav	3	0.0316	0.9278
6	katG	Amoxclav	2	0.01	0.6461
6	katG	Amoxclav	1	0	0.3653
7	katG	Amoxclav	8	10	0.0454
7	katG	Amoxclav	7	3.1623	0.0486
7	katG	Amoxclav	6	1	0.6125
7	katG	Amoxclav	5	0.3162	0.6998
7	katG	Amoxclav	4	0.1	0.7667
7	katG	Amoxclav	3	0.0316	0.7047
7	katG	Amoxclav	2	0.01	0.8139
7	katG	Amoxclav	1	0	0.6768
8	katG	Amoxclav	8	10	0.0454
8	katG	Amoxclav	7	3.1623	0.1031
8	katG	Amoxclav	6	1	0.7237
8	katG	Amoxclav	5	0.3162	0.6751
8	katG	Amoxclav	4	0.1	0.6971
8	katG	Amoxclav	3	0.0316	0.5667
8	katG	Amoxclav	2	0.01	0.842
8	katG	Amoxclav	1	0	0.7378
1	lpxM	Amoxclav	8	10	0.0456
1	lpxM	Amoxclav	7	3.1623	0.0483
1	lpxM	Amoxclav	6	1	0.6819
1	lpxM	Amoxclav	5	0.3162	0.9557
1	lpxM	Amoxclav	4	0.1	0.9896
1	lpxM	Amoxclav	3	0.0316	0.9444
1	lpxM	Amoxclav	2	0.01	0.6662
1	lpxM	Amoxclav	1	0	0.6348
2	lpxM	Amoxclav	8	10	0.0628
2	lpxM	Amoxclav	7	3.1623	0.0546
2	lpxM	Amoxclav	6	1	0.6052
2	lpxM	Amoxclav	5	0.3162	0.55
2	lpxM	Amoxclav	4	0.1	0.969
2	lpxM	Amoxclav	3	0.0316	0.7014
2	lpxM	Amoxclav	2	0.01	0.9826
2	lpxM	Amoxclav	1	0	0.5763
3	lpxM	Amoxclav	8	10	0.0687
3	lpxM	Amoxclav	7	3.1623	0.0552
3	lpxM	Amoxclav	6	1	0.793
3	lpxM	Amoxclav	5	0.3162	0.8977
3	lpxM	Amoxclav	4	0.1	1.0958
3	lpxM	Amoxclav	3	0.0316	1.0064
3	lpxM	Amoxclav	2	0.01	0.7582
3	lpxM	Amoxclav	1	0	0.6526
5	lpxM	Amoxclav	8	10	0.0473
5	lpxM	Amoxclav	7	3.1623	0.053
5	lpxM	Amoxclav	6	1	0.5677
5	lpxM	Amoxclav	5	0.3162	0.8157
5	lpxM	Amoxclav	4	0.1	0.8721
5	lpxM	Amoxclav	3	0.0316	0.5724
5	lpxM	Amoxclav	2	0.01	0.4786
5	lpxM	Amoxclav	1	0	0.5812
6	lpxM	Amoxclav	8	10	0.0458
6	lpxM	Amoxclav	7	3.1623	0.0519
6	lpxM	Amoxclav	6	1	0.6803
6	lpxM	Amoxclav	5	0.3162	0.7517
6	lpxM	Amoxclav	4	0.1	0.589
6	lpxM	Amoxclav	3	0.0316	0.498
6	lpxM	Amoxclav	2	0.01	0.5562
6	lpxM	Amoxclav	1	0	0.6257
7	lpxM	Amoxclav	8	10	0.0463
7	lpxM	Amoxclav	7	3.1623	0.0492
7	lpxM	Amoxclav	6	1	0.7
7	lpxM	Amoxclav	5	0.3162	0.7438
7	lpxM	Amoxclav	4	0.1	0.7081
7	lpxM	Amoxclav	3	0.0316	0.66
7	lpxM	Amoxclav	2	0.01	0.6061
7	lpxM	Amoxclav	1	0	0.6007
8	lpxM	Amoxclav	8	10	0.046
8	lpxM	Amoxclav	7	3.1623	0.0525
8	lpxM	Amoxclav	6	1	0.7074
8	lpxM	Amoxclav	5	0.3162	0.6765
8	lpxM	Amoxclav	4	0.1	0.8297
8	lpxM	Amoxclav	3	0.0316	0.6836
8	lpxM	Amoxclav	2	0.01	0.6122
8	lpxM	Amoxclav	1	0	0.6149
1	yfbR	Amoxclav	8	10	0.0626
1	yfbR	Amoxclav	7	3.1623	0.0597
1	yfbR	Amoxclav	6	1	0.6148
1	yfbR	Amoxclav	5	0.3162	0.5709
1	yfbR	Amoxclav	4	0.1	0.5697
1	yfbR	Amoxclav	3	0.0316	0.465
1	yfbR	Amoxclav	2	0.01	0.6311
1	yfbR	Amoxclav	1	0	0.372
2	yfbR	Amoxclav	8	10	0.0534
2	yfbR	Amoxclav	7	3.1623	0.0788
2	yfbR	Amoxclav	6	1	0.5485
2	yfbR	Amoxclav	5	0.3162	0.9267
2	yfbR	Amoxclav	4	0.1	0.8297
2	yfbR	Amoxclav	3	0.0316	0.8685
2	yfbR	Amoxclav	2	0.01	0.8877
2	yfbR	Amoxclav	1	0	0.6077
3	yfbR	Amoxclav	8	10	0.0462
3	yfbR	Amoxclav	7	3.1623	0.0614
3	yfbR	Amoxclav	6	1	0.7068
3	yfbR	Amoxclav	5	0.3162	0.7608
3	yfbR	Amoxclav	4	0.1	0.609
3	yfbR	Amoxclav	3	0.0316	0.5342
3	yfbR	Amoxclav	2	0.01	0.4798
3	yfbR	Amoxclav	1	0	0.5484
4	yfbR	Amoxclav	8	10	0.0763
4	yfbR	Amoxclav	7	3.1623	0.0577
4	yfbR	Amoxclav	6	1	0.6994
4	yfbR	Amoxclav	5	0.3162	1.0337
4	yfbR	Amoxclav	4	0.1	1.1148
4	yfbR	Amoxclav	3	0.0316	0.9386
4	yfbR	Amoxclav	2	0.01	0.4891
4	yfbR	Amoxclav	1	0	0.5448
5	yfbR	Amoxclav	8	10	0.0464
5	yfbR	Amoxclav	7	3.1623	0.0612
5	yfbR	Amoxclav	6	1	0.3499
5	yfbR	Amoxclav	5	0.3162	0.3807
5	yfbR	Amoxclav	4	0.1	0.3698
5	yfbR	Amoxclav	3	0.0316	0.3638
5	yfbR	Amoxclav	2	0.01	0.3908
5	yfbR	Amoxclav	1	0	0.4066
6	yfbR	Amoxclav	8	10	0.0454
6	yfbR	Amoxclav	7	3.1623	0.0527
6	yfbR	Amoxclav	6	1	0.3617
6	yfbR	Amoxclav	5	0.3162	0.4191
6	yfbR	Amoxclav	4	0.1	0.3883
6	yfbR	Amoxclav	3	0.0316	0.4562
6	yfbR	Amoxclav	2	0.01	0.3939
6	yfbR	Amoxclav	1	0	0.404
7	yfbR	Amoxclav	8	10	0.0462
7	yfbR	Amoxclav	7	3.1623	0.0552
7	yfbR	Amoxclav	6	1	0.355
7	yfbR	Amoxclav	5	0.3162	0.4962
7	yfbR	Amoxclav	4	0.1	0.4376
7	yfbR	Amoxclav	3	0.0316	0.4752
7	yfbR	Amoxclav	2	0.01	0.3527
7	yfbR	Amoxclav	1	0	0.3996
8	yfbR	Amoxclav	8	10	0.0459
8	yfbR	Amoxclav	7	3.1623	0.0727
8	yfbR	Amoxclav	6	1	0.3701
8	yfbR	Amoxclav	5	0.3162	0.4221
8	yfbR	Amoxclav	4	0.1	0.4554
8	yfbR	Amoxclav	3	0.0316	0.4709
8	yfbR	Amoxclav	2	0.01	0.34
8	yfbR	Amoxclav	1	0	0.3742
1	control	ERT	8	10	0.2016
1	control	ERT	7	3.1623	0.8387
1	control	ERT	6	1	0.9844
1	control	ERT	5	0.3162	1.158
1	control	ERT	4	0.1	0.8053
1	control	ERT	3	0.0316	1.0308
1	control	ERT	2	0.01	1.0008
1	control	ERT	1	0	0.9819
2	control	ERT	8	10	0.1019
2	control	ERT	7	3.1623	0.8528
2	control	ERT	6	1	0.9012
2	control	ERT	5	0.3162	0.5656
2	control	ERT	4	0.1	1.1434
2	control	ERT	3	0.0316	1.2125
2	control	ERT	2	0.01	0.8844
2	control	ERT	1	0	0.7214
3	control	ERT	8	10	0.0528
3	control	ERT	7	3.1623	1.0592
3	control	ERT	6	1	0.9379
3	control	ERT	5	0.3162	0.7854
3	control	ERT	4	0.1	0.9569
3	control	ERT	3	0.0316	0.5758
3	control	ERT	2	0.01	0.564
3	control	ERT	1	0	0.5308
4	control	ERT	8	10	0.0537
4	control	ERT	7	3.1623	0.9428
4	control	ERT	6	1	0.9185
4	control	ERT	5	0.3162	1.052
4	control	ERT	4	0.1	1.0288
4	control	ERT	3	0.0316	0.5619
4	control	ERT	2	0.01	0.5938
4	control	ERT	1	0	0.4921
5	control	ERT	8	10	0.097
5	control	ERT	7	3.1623	1.0265
5	control	ERT	6	1	1.0806
5	control	ERT	5	0.3162	0.8201
5	control	ERT	4	0.1	1.0879
5	control	ERT	3	0.0316	0.7232
5	control	ERT	2	0.01	0.9186
5	control	ERT	1	0	0.4463
6	control	ERT	8	10	0.1447
6	control	ERT	7	3.1623	0.8261
6	control	ERT	6	1	0.8646
6	control	ERT	5	0.3162	1.1351
6	control	ERT	4	0.1	1.0335
6	control	ERT	3	0.0316	1.027
6	control	ERT	2	0.01	0.6334
6	control	ERT	1	0	0.355
7	control	ERT	8	10	0.0489
7	control	ERT	7	3.1623	0.4476
7	control	ERT	6	1	0.5636
7	control	ERT	5	0.3162	0.6554
7	control	ERT	4	0.1	0.459
7	control	ERT	3	0.0316	0.5737
7	control	ERT	2	0.01	0.5954
7	control	ERT	1	0	0.321
8	control	ERT	8	10	0.0471
8	control	ERT	7	3.1623	0.6699
8	control	ERT	6	1	0.4415
8	control	ERT	5	0.3162	0.6286
8	control	ERT	4	0.1	0.674
8	control	ERT	3	0.0316	0.4103
8	control	ERT	2	0.01	0.5823
8	control	ERT	1	0	0.5073
9	control	ERT	8	10	0.0435
9	control	ERT	7	3.1623	0.2403
9	control	ERT	6	1	0.2247
9	control	ERT	5	0.3162	0.1419
9	control	ERT	4	0.1	0.1506
9	control	ERT	3	0.0316	0.148
9	control	ERT	2	0.01	0.1863
9	control	ERT	1	0	0.1394
10	control	ERT	8	10	0.0676
10	control	ERT	7	3.1623	0.237
10	control	ERT	6	1	0.2714
10	control	ERT	5	0.3162	0.1287
10	control	ERT	4	0.1	0.1672
10	control	ERT	3	0.0316	0.2281
10	control	ERT	2	0.01	0.1149
10	control	ERT	1	0	0.1047
11	control	ERT	8	10	0.0623
11	control	ERT	7	3.1623	0.1999
11	control	ERT	6	1	0.2611
11	control	ERT	5	0.3162	0.1381
11	control	ERT	4	0.1	0.149
11	control	ERT	3	0.0316	0.1676
11	control	ERT	2	0.01	0.1644
11	control	ERT	1	0	0.162
12	control	ERT	8	10	0.136
12	control	ERT	7	3.1623	0.1257
12	control	ERT	6	1	0.2313
12	control	ERT	5	0.3162	0.1115
12	control	ERT	4	0.1	0.1543
12	control	ERT	3	0.0316	0.1131
12	control	ERT	2	0.01	0.1459
12	control	ERT	1	0	0.1265
1	katG	ERT	8	10	0.0625
1	katG	ERT	7	3.1623	0.7803
1	katG	ERT	6	1	1.0338
1	katG	ERT	5	0.3162	1.1258
1	katG	ERT	4	0.1	1.1289
1	katG	ERT	3	0.0316	1.2601
1	katG	ERT	2	0.01	1.1949
1	katG	ERT	1	0	0.9455
2	katG	ERT	8	10	0.0622
2	katG	ERT	7	3.1623	0.8664
2	katG	ERT	6	1	1.0917
2	katG	ERT	5	0.3162	1.2236
2	katG	ERT	4	0.1	1.0521
2	katG	ERT	3	0.0316	1.025
2	katG	ERT	2	0.01	1.1089
2	katG	ERT	1	0	1.0642
3	katG	ERT	8	10	0.1053
3	katG	ERT	7	3.1623	0.9295
3	katG	ERT	6	1	1.1808
3	katG	ERT	5	0.3162	1.1912
3	katG	ERT	4	0.1	0.9952
3	katG	ERT	3	0.0316	0.5518
3	katG	ERT	2	0.01	0.5788
3	katG	ERT	1	0	0.5395
4	katG	ERT	8	10	0.1607
4	katG	ERT	7	3.1623	0.9841
4	katG	ERT	6	1	1.1988
4	katG	ERT	5	0.3162	1.1898
4	katG	ERT	4	0.1	1.0229
4	katG	ERT	3	0.0316	0.5709
4	katG	ERT	2	0.01	0.551
4	katG	ERT	1	0	0.5442
5	katG	ERT	8	10	0.1284
5	katG	ERT	7	3.1623	0.4421
5	katG	ERT	6	1	0.3562
5	katG	ERT	5	0.3162	0.1938
5	katG	ERT	4	0.1	0.5678
5	katG	ERT	3	0.0316	0.5496
5	katG	ERT	2	0.01	0.585
5	katG	ERT	1	0	0.5353
6	katG	ERT	8	10	0.1462
6	katG	ERT	7	3.1623	0.4286
6	katG	ERT	6	1	0.4086
6	katG	ERT	5	0.3162	0.334
6	katG	ERT	4	0.1	0.4144
6	katG	ERT	3	0.0316	0.3733
6	katG	ERT	2	0.01	0.474
6	katG	ERT	1	0	0.4803
7	katG	ERT	8	10	0.0572
7	katG	ERT	7	3.1623	0.4457
7	katG	ERT	6	1	0.5554
7	katG	ERT	5	0.3162	0.6829
7	katG	ERT	4	0.1	0.6551
7	katG	ERT	3	0.0316	0.5563
7	katG	ERT	2	0.01	0.7695
7	katG	ERT	1	0	0.6898
8	katG	ERT	8	10	0.0611
8	katG	ERT	7	3.1623	0.6197
8	katG	ERT	6	1	0.6422
8	katG	ERT	5	0.3162	0.6037
8	katG	ERT	4	0.1	0.6257
8	katG	ERT	3	0.0316	0.5427
8	katG	ERT	2	0.01	0.6034
8	katG	ERT	1	0	0.7773
1	lpxM	ERT	8	10	0.0534
1	lpxM	ERT	7	3.1623	0.8815
1	lpxM	ERT	6	1	0.7326
1	lpxM	ERT	5	0.3162	0.7598
1	lpxM	ERT	4	0.1	0.9008
1	lpxM	ERT	3	0.0316	0.5258
1	lpxM	ERT	2	0.01	0.8565
1	lpxM	ERT	1	0	0.7865
2	lpxM	ERT	8	10	0.0539
2	lpxM	ERT	7	3.1623	0.7537
2	lpxM	ERT	6	1	1.1141
2	lpxM	ERT	5	0.3162	1.1088
2	lpxM	ERT	4	0.1	0.8886
2	lpxM	ERT	3	0.0316	0.7563
2	lpxM	ERT	2	0.01	1.0287
2	lpxM	ERT	1	0	0.8969
3	lpxM	ERT	8	10	0.1642
3	lpxM	ERT	7	3.1623	0.8621
3	lpxM	ERT	6	1	1.2798
3	lpxM	ERT	5	0.3162	1.3225
3	lpxM	ERT	4	0.1	1.1951
3	lpxM	ERT	3	0.0316	0.9939
3	lpxM	ERT	2	0.01	1.2364
3	lpxM	ERT	1	0	0.6713
4	lpxM	ERT	8	10	0.207
4	lpxM	ERT	7	3.1623	1.0989
4	lpxM	ERT	6	1	1.2732
4	lpxM	ERT	5	0.3162	1.218
4	lpxM	ERT	4	0.1	1.0731
4	lpxM	ERT	3	0.0316	1.0969
4	lpxM	ERT	2	0.01	0.9209
4	lpxM	ERT	1	0	0.7289
5	lpxM	ERT	8	10	0.2764
5	lpxM	ERT	7	3.1623	0.6954
5	lpxM	ERT	6	1	0.6516
5	lpxM	ERT	5	0.3162	0.5686
5	lpxM	ERT	4	0.1	0.7348
5	lpxM	ERT	3	0.0316	0.62
5	lpxM	ERT	2	0.01	0.6712
5	lpxM	ERT	1	0	0.5767
6	lpxM	ERT	8	10	0.0597
6	lpxM	ERT	7	3.1623	0.4919
6	lpxM	ERT	6	1	0.5688
6	lpxM	ERT	5	0.3162	0.5834
6	lpxM	ERT	4	0.1	0.6191
6	lpxM	ERT	3	0.0316	0.4205
6	lpxM	ERT	2	0.01	0.6382
6	lpxM	ERT	1	0	0.5688
7	lpxM	ERT	8	10	0.0565
7	lpxM	ERT	7	3.1623	0.6472
7	lpxM	ERT	6	1	0.6391
7	lpxM	ERT	5	0.3162	0.6433
7	lpxM	ERT	4	0.1	0.5546
7	lpxM	ERT	3	0.0316	0.6757
7	lpxM	ERT	2	0.01	0.684
7	lpxM	ERT	1	0	0.6518
8	lpxM	ERT	8	10	0.0563
8	lpxM	ERT	7	3.1623	0.8529
8	lpxM	ERT	6	1	0.7699
8	lpxM	ERT	5	0.3162	0.598
8	lpxM	ERT	4	0.1	0.6457
8	lpxM	ERT	3	0.0316	0.6492
8	lpxM	ERT	2	0.01	0.6712
8	lpxM	ERT	1	0	0.6581
1	yfbR	ERT	8	10	0.059
1	yfbR	ERT	7	3.1623	0.5299
1	yfbR	ERT	6	1	0.5263
1	yfbR	ERT	5	0.3162	0.9279
1	yfbR	ERT	4	0.1	0.9698
1	yfbR	ERT	3	0.0316	0.7212
1	yfbR	ERT	2	0.01	0.935
1	yfbR	ERT	1	0	0.5857
2	yfbR	ERT	8	10	0.056
2	yfbR	ERT	7	3.1623	0.6522
2	yfbR	ERT	6	1	0.8727
2	yfbR	ERT	5	0.3162	0.8322
2	yfbR	ERT	4	0.1	0.9411
2	yfbR	ERT	3	0.0316	0.6827
2	yfbR	ERT	2	0.01	1.0243
2	yfbR	ERT	1	0	0.5167
3	yfbR	ERT	8	10	0.081
3	yfbR	ERT	7	3.1623	0.6978
3	yfbR	ERT	6	1	0.9687
3	yfbR	ERT	5	0.3162	0.9384
3	yfbR	ERT	4	0.1	1.0193
3	yfbR	ERT	3	0.0316	0.9357
3	yfbR	ERT	2	0.01	1.0975
3	yfbR	ERT	1	0	0.7113
4	yfbR	ERT	8	10	0.0881
4	yfbR	ERT	7	3.1623	0.6855
4	yfbR	ERT	6	1	0.9021
4	yfbR	ERT	5	0.3162	1.1402
4	yfbR	ERT	4	0.1	1.0395
4	yfbR	ERT	3	0.0316	0.9869
4	yfbR	ERT	2	0.01	0.9877
4	yfbR	ERT	1	0	0.5701
5	yfbR	ERT	8	10	0.0521
5	yfbR	ERT	7	3.1623	0.2692
5	yfbR	ERT	6	1	0.3739
5	yfbR	ERT	5	0.3162	0.4492
5	yfbR	ERT	4	0.1	0.3491
5	yfbR	ERT	3	0.0316	0.3935
5	yfbR	ERT	2	0.01	0.4345
5	yfbR	ERT	1	0	0.5404
6	yfbR	ERT	8	10	0.0668
6	yfbR	ERT	7	3.1623	0.2796
6	yfbR	ERT	6	1	0.3654
6	yfbR	ERT	5	0.3162	0.3742
6	yfbR	ERT	4	0.1	0.3707
6	yfbR	ERT	3	0.0316	0.3888
6	yfbR	ERT	2	0.01	0.4965
6	yfbR	ERT	1	0	0.4501
7	yfbR	ERT	8	10	0.0966
7	yfbR	ERT	7	3.1623	0.3424
7	yfbR	ERT	6	1	0.3793
7	yfbR	ERT	5	0.3162	0.353
7	yfbR	ERT	4	0.1	0.3827
7	yfbR	ERT	3	0.0316	0.304
7	yfbR	ERT	2	0.01	0.3232
7	yfbR	ERT	1	0	0.5144
8	yfbR	ERT	8	10	0.0738
8	yfbR	ERT	7	3.1623	0.4429
8	yfbR	ERT	6	1	0.5204
8	yfbR	ERT	5	0.3162	0.3253
8	yfbR	ERT	4	0.1	0.3234
8	yfbR	ERT	3	0.0316	0.387
8	yfbR	ERT	2	0.01	0.382
8	yfbR	ERT	1	0	0.3398
1	control	CM	8	50	0.0514
1	control	CM	7	15.8114	0.0583
1	control	CM	6	5	0.0909
1	control	CM	5	1.5811	0.2968
1	control	CM	4	0.5	0.4441
1	control	CM	3	0.1581	0.7752
1	control	CM	2	0.05	0.6521
1	control	CM	1	0	0.5155
2	control	CM	8	50	0.0489
2	control	CM	7	15.8114	0.0487
2	control	CM	6	5	0.0809
2	control	CM	5	1.5811	0.4553
2	control	CM	4	0.5	0.5124
2	control	CM	3	0.1581	0.5049
2	control	CM	2	0.05	0.5875
2	control	CM	1	0	0.4414
3	control	CM	8	50	0.1183
3	control	CM	7	15.8114	0.0753
3	control	CM	6	5	0.2222
3	control	CM	5	1.5811	0.8159
3	control	CM	4	0.5	1.0099
3	control	CM	3	0.1581	1.1842
3	control	CM	2	0.05	1.0138
3	control	CM	1	0	0.964
4	control	CM	8	50	0.0588
4	control	CM	7	15.8114	0.059
4	control	CM	6	5	0.1253
4	control	CM	5	1.5811	0.5587
4	control	CM	4	0.5	0.8397
4	control	CM	3	0.1581	0.8915
4	control	CM	2	0.05	0.8852
4	control	CM	1	0	0.6012
5	control	CM	8	50	0.0559
5	control	CM	7	15.8114	0.0657
5	control	CM	6	5	0.1367
5	control	CM	5	1.5811	0.8201
5	control	CM	4	0.5	0.8638
5	control	CM	3	0.1581	0.9472
5	control	CM	2	0.05	0.7906
5	control	CM	1	0	0.3191
6	control	CM	8	50	0.0558
6	control	CM	7	15.8114	0.0634
6	control	CM	6	5	0.1298
6	control	CM	5	1.5811	0.7351
6	control	CM	4	0.5	0.8083
6	control	CM	3	0.1581	1.0308
6	control	CM	2	0.05	0.6126
6	control	CM	1	0	0.4234
7	control	CM	8	50	0.0498
7	control	CM	7	15.8114	0.0553
7	control	CM	6	5	0.0879
7	control	CM	5	1.5811	0.5112
7	control	CM	4	0.5	0.4837
7	control	CM	3	0.1581	0.4283
7	control	CM	2	0.05	0.4522
7	control	CM	1	0	0.5401
8	control	CM	8	50	0.0484
8	control	CM	7	15.8114	0.0519
8	control	CM	6	5	0.0995
8	control	CM	5	1.5811	0.3322
8	control	CM	4	0.5	0.5643
8	control	CM	3	0.1581	0.3791
8	control	CM	2	0.05	0.2812
8	control	CM	1	0	0.3935
9	control	CM	8	50	0.043
9	control	CM	7	15.8114	0.0489
9	control	CM	6	5	0.0858
9	control	CM	5	1.5811	0.2438
9	control	CM	4	0.5	0.1667
9	control	CM	3	0.1581	0.1268
9	control	CM	2	0.05	0.101
9	control	CM	1	0	0.1252
10	control	CM	8	50	0.043
10	control	CM	7	15.8114	0.0468
10	control	CM	6	5	0.0924
10	control	CM	5	1.5811	0.2384
10	control	CM	4	0.5	0.2062
10	control	CM	3	0.1581	0.106
10	control	CM	2	0.05	0.1632
10	control	CM	1	0	0.1124
11	control	CM	8	50	0.0447
11	control	CM	7	15.8114	0.0479
11	control	CM	6	5	0.0929
11	control	CM	5	1.5811	0.3202
11	control	CM	4	0.5	0.1826
11	control	CM	3	0.1581	0.1563
11	control	CM	2	0.05	0.2012
11	control	CM	1	0	0.1678
12	control	CM	8	50	0.0455
12	control	CM	7	15.8114	0.052
12	control	CM	6	5	0.0936
12	control	CM	5	1.5811	0.2889
12	control	CM	4	0.5	0.2311
12	control	CM	3	0.1581	0.1927
12	control	CM	2	0.05	0.1762
12	control	CM	1	0	0.1586
1	katG	CM	8	50	0.091
1	katG	CM	7	15.8114	0.1731
1	katG	CM	6	5	0.534
1	katG	CM	5	1.5811	0.9989
1	katG	CM	4	0.5	1.0281
1	katG	CM	3	0.1581	1.1558
1	katG	CM	2	0.05	0.9788
1	katG	CM	1	0	1.0485
2	katG	CM	8	50	0.077
2	katG	CM	7	15.8114	0.0925
2	katG	CM	6	5	0.5021
2	katG	CM	5	1.5811	0.7398
2	katG	CM	4	0.5	0.9461
2	katG	CM	3	0.1581	1.0817
2	katG	CM	2	0.05	1.2133
2	katG	CM	1	0	1.2792
3	katG	CM	8	50	0.0599
3	katG	CM	7	15.8114	0.0557
3	katG	CM	6	5	0.2489
3	katG	CM	5	1.5811	0.6924
3	katG	CM	4	0.5	0.9515
3	katG	CM	3	0.1581	1.115
3	katG	CM	2	0.05	1.0573
3	katG	CM	1	0	0.5919
4	katG	CM	8	50	0.0704
4	katG	CM	7	15.8114	0.0704
4	katG	CM	6	5	0.1753
4	katG	CM	5	1.5811	0.5328
4	katG	CM	4	0.5	0.6473
4	katG	CM	3	0.1581	1.0177
4	katG	CM	2	0.05	1.027
4	katG	CM	1	0	0.4458
5	katG	CM	8	50	0.0475
5	katG	CM	7	15.8114	0.2669
5	katG	CM	6	5	0.4291
5	katG	CM	5	1.5811	0.4896
5	katG	CM	4	0.5	0.6323
5	katG	CM	3	0.1581	0.4825
5	katG	CM	2	0.05	0.6253
5	katG	CM	1	0	0.5719
6	katG	CM	8	50	0.047
6	katG	CM	7	15.8114	0.2254
6	katG	CM	6	5	0.5152
6	katG	CM	5	1.5811	0.453
6	katG	CM	4	0.5	0.4785
6	katG	CM	3	0.1581	0.3774
6	katG	CM	2	0.05	0.6729
6	katG	CM	1	0	0.4441
7	katG	CM	8	50	0.0506
7	katG	CM	7	15.8114	0.0502
7	katG	CM	6	5	0.0842
7	katG	CM	5	1.5811	0.3196
7	katG	CM	4	0.5	0.5338
7	katG	CM	3	0.1581	0.5863
7	katG	CM	2	0.05	0.5496
7	katG	CM	1	0	0.6837
8	katG	CM	8	50	0.048
8	katG	CM	7	15.8114	0.0494
8	katG	CM	6	5	0.0804
8	katG	CM	5	1.5811	0.4071
8	katG	CM	4	0.5	0.5137
8	katG	CM	3	0.1581	0.5154
8	katG	CM	2	0.05	0.7644
8	katG	CM	1	0	0.6411
1	lpxM	CM	8	50	0.0564
1	lpxM	CM	7	15.8114	0.0612
1	lpxM	CM	6	5	0.3282
1	lpxM	CM	5	1.5811	0.8145
1	lpxM	CM	4	0.5	0.5569
1	lpxM	CM	3	0.1581	0.8225
1	lpxM	CM	2	0.05	0.8503
1	lpxM	CM	1	0	0.6796
2	lpxM	CM	8	50	0.0498
2	lpxM	CM	7	15.8114	0.0644
2	lpxM	CM	6	5	0.4152
2	lpxM	CM	5	1.5811	0.7718
2	lpxM	CM	4	0.5	0.7954
2	lpxM	CM	3	0.1581	0.8243
2	lpxM	CM	2	0.05	0.9764
2	lpxM	CM	1	0	0.8472
3	lpxM	CM	8	50	0.0513
3	lpxM	CM	7	15.8114	0.1176
3	lpxM	CM	6	5	0.391
3	lpxM	CM	5	1.5811	0.9352
3	lpxM	CM	4	0.5	1.178
3	lpxM	CM	3	0.1581	1.2368
3	lpxM	CM	2	0.05	1.2306
3	lpxM	CM	1	0	0.6721
4	lpxM	CM	8	50	0.0517
4	lpxM	CM	7	15.8114	0.1069
4	lpxM	CM	6	5	0.4498
4	lpxM	CM	5	1.5811	0.872
4	lpxM	CM	4	0.5	1.0389
4	lpxM	CM	3	0.1581	1.1975
4	lpxM	CM	2	0.05	1.1398
4	lpxM	CM	1	0	0.6908
5	lpxM	CM	8	50	0.0487
5	lpxM	CM	7	15.8114	0.0551
5	lpxM	CM	6	5	0.1654
5	lpxM	CM	5	1.5811	0.5869
5	lpxM	CM	4	0.5	0.7188
5	lpxM	CM	3	0.1581	0.5704
5	lpxM	CM	2	0.05	0.7076
5	lpxM	CM	1	0	0.8194
6	lpxM	CM	8	50	0.0494
6	lpxM	CM	7	15.8114	0.0531
6	lpxM	CM	6	5	0.1249
6	lpxM	CM	5	1.5811	0.3581
6	lpxM	CM	4	0.5	0.5101
6	lpxM	CM	3	0.1581	0.531
6	lpxM	CM	2	0.05	0.6039
6	lpxM	CM	1	0	0.7356
7	lpxM	CM	8	50	0.0481
7	lpxM	CM	7	15.8114	0.0556
7	lpxM	CM	6	5	0.123
7	lpxM	CM	5	1.5811	0.3943
7	lpxM	CM	4	0.5	0.5873
7	lpxM	CM	3	0.1581	0.7468
7	lpxM	CM	2	0.05	0.7496
7	lpxM	CM	1	0	0.6257
8	lpxM	CM	8	50	0.0483
8	lpxM	CM	7	15.8114	0.053
8	lpxM	CM	6	5	0.1005
8	lpxM	CM	5	1.5811	0.3715
8	lpxM	CM	4	0.5	0.5703
8	lpxM	CM	3	0.1581	0.6333
8	lpxM	CM	2	0.05	0.6282
8	lpxM	CM	1	0	0.6141
1	yfbR	CM	8	50	0.0535
1	yfbR	CM	7	15.8114	0.0634
1	yfbR	CM	6	5	0.243
1	yfbR	CM	5	1.5811	0.4579
1	yfbR	CM	4	0.5	0.8914
1	yfbR	CM	3	0.1581	0.9097
1	yfbR	CM	2	0.05	0.4859
1	yfbR	CM	1	0	0.5129
2	yfbR	CM	8	50	0.0525
2	yfbR	CM	7	15.8114	0.0614
2	yfbR	CM	6	5	0.2712
2	yfbR	CM	5	1.5811	0.598
2	yfbR	CM	4	0.5	0.865
2	yfbR	CM	3	0.1581	0.9381
2	yfbR	CM	2	0.05	0.8924
2	yfbR	CM	1	0	0.5795
3	yfbR	CM	8	50	0.0568
3	yfbR	CM	7	15.8114	0.0873
3	yfbR	CM	6	5	0.2055
3	yfbR	CM	5	1.5811	0.7608
3	yfbR	CM	4	0.5	0.8863
3	yfbR	CM	3	0.1581	0.929
3	yfbR	CM	2	0.05	0.8998
3	yfbR	CM	1	0	0.7122
4	yfbR	CM	8	50	0.0655
4	yfbR	CM	7	15.8114	0.071
4	yfbR	CM	6	5	0.3626
4	yfbR	CM	5	1.5811	0.74
4	yfbR	CM	4	0.5	0.8779
4	yfbR	CM	3	0.1581	0.7452
4	yfbR	CM	2	0.05	0.8909
4	yfbR	CM	1	0	0.5199
5	yfbR	CM	8	50	0.0476
5	yfbR	CM	7	15.8114	0.0508
5	yfbR	CM	6	5	0.0909
5	yfbR	CM	5	1.5811	0.2207
5	yfbR	CM	4	0.5	0.3471
5	yfbR	CM	3	0.1581	0.3865
5	yfbR	CM	2	0.05	0.3897
5	yfbR	CM	1	0	0.4029
6	yfbR	CM	8	50	0.0472
6	yfbR	CM	7	15.8114	0.0555
6	yfbR	CM	6	5	0.0652
6	yfbR	CM	5	1.5811	0.199
6	yfbR	CM	4	0.5	0.3155
6	yfbR	CM	3	0.1581	0.3625
6	yfbR	CM	2	0.05	0.3577
6	yfbR	CM	1	0	0.3593
7	yfbR	CM	8	50	0.0473
7	yfbR	CM	7	15.8114	0.0534
7	yfbR	CM	6	5	0.0879
7	yfbR	CM	5	1.5811	0.2736
7	yfbR	CM	4	0.5	0.3694
7	yfbR	CM	3	0.1581	0.4124
7	yfbR	CM	2	0.05	0.331
7	yfbR	CM	1	0	0.4544
8	yfbR	CM	8	50	0.0463
8	yfbR	CM	7	15.8114	0.0516
8	yfbR	CM	6	5	0.0807
8	yfbR	CM	5	1.5811	0.2371
8	yfbR	CM	4	0.5	0.4286
8	yfbR	CM	3	0.1581	0.4796
8	yfbR	CM	2	0.05	0.4505
8	yfbR	CM	1	0	0.4848
1	control	Gent	8	50	0.0474
1	control	Gent	7	15.8114	0.0472
1	control	Gent	6	5	0.0507
1	control	Gent	5	1.5811	0.0457
1	control	Gent	4	0.5	0.0474
1	control	Gent	3	0.1581	0.1066
1	control	Gent	2	0.05	0.4857
1	control	Gent	1	0	0.3925
2	control	Gent	8	50	0.0471
2	control	Gent	7	15.8114	0.0473
2	control	Gent	6	5	0.0477
2	control	Gent	5	1.5811	0.0482
2	control	Gent	4	0.5	0.047
2	control	Gent	3	0.1581	0.0668
2	control	Gent	2	0.05	0.4431
2	control	Gent	1	0	0.4879
3	control	Gent	8	50	0.0525
3	control	Gent	7	15.8114	0.054
3	control	Gent	6	5	0.05
3	control	Gent	5	1.5811	0.0507
3	control	Gent	4	0.5	0.0493
3	control	Gent	3	0.1581	0.2097
3	control	Gent	2	0.05	0.8061
3	control	Gent	1	0	0.4769
4	control	Gent	8	50	0.0485
4	control	Gent	7	15.8114	0.0541
4	control	Gent	6	5	0.0526
4	control	Gent	5	1.5811	0.0498
4	control	Gent	4	0.5	0.054
4	control	Gent	3	0.1581	0.2095
4	control	Gent	2	0.05	0.7461
4	control	Gent	1	0	0.4087
5	control	Gent	8	50	0.05
5	control	Gent	7	15.8114	0.049
5	control	Gent	6	5	0.0486
5	control	Gent	5	1.5811	0.0487
5	control	Gent	4	0.5	0.0497
5	control	Gent	3	0.1581	0.0655
5	control	Gent	2	0.05	0.2861
5	control	Gent	1	0	0.5692
6	control	Gent	8	50	0.0493
6	control	Gent	7	15.8114	0.0488
6	control	Gent	6	5	0.0496
6	control	Gent	5	1.5811	0.049
6	control	Gent	4	0.5	0.0497
6	control	Gent	3	0.1581	0.0837
6	control	Gent	2	0.05	0.5496
6	control	Gent	1	0	0.4155
7	control	Gent	8	50	0.0472
7	control	Gent	7	15.8114	0.0463
7	control	Gent	6	5	0.0474
7	control	Gent	5	1.5811	0.0469
7	control	Gent	4	0.5	0.0483
7	control	Gent	3	0.1581	0.1197
7	control	Gent	2	0.05	0.2985
7	control	Gent	1	0	0.3603
8	control	Gent	8	50	0.0474
8	control	Gent	7	15.8114	0.0462
8	control	Gent	6	5	0.0468
8	control	Gent	5	1.5811	0.0466
8	control	Gent	4	0.5	0.0476
8	control	Gent	3	0.1581	0.1217
8	control	Gent	2	0.05	0.3497
8	control	Gent	1	0	0.4724
9	control	Gent	8	50	0.0423
9	control	Gent	7	15.8114	0.0421
9	control	Gent	6	5	0.0419
9	control	Gent	5	1.5811	0.0422
9	control	Gent	4	0.5	0.0421
9	control	Gent	3	0.1581	0.0997
9	control	Gent	2	0.05	0.0911
9	control	Gent	1	0	0.1238
10	control	Gent	8	50	0.0422
10	control	Gent	7	15.8114	0.0413
10	control	Gent	6	5	0.0409
10	control	Gent	5	1.5811	0.0408
10	control	Gent	4	0.5	0.0407
10	control	Gent	3	0.1581	0.0859
10	control	Gent	2	0.05	0.1254
10	control	Gent	1	0	0.1924
11	control	Gent	8	50	0.044
11	control	Gent	7	15.8114	0.0434
11	control	Gent	6	5	0.0438
11	control	Gent	5	1.5811	0.0442
11	control	Gent	4	0.5	0.0459
11	control	Gent	3	0.1581	0.0776
11	control	Gent	2	0.05	0.1184
11	control	Gent	1	0	0.1721
12	control	Gent	8	50	0.0443
12	control	Gent	7	15.8114	0.0431
12	control	Gent	6	5	0.0431
12	control	Gent	5	1.5811	0.0433
12	control	Gent	4	0.5	0.0448
12	control	Gent	3	0.1581	0.1018
12	control	Gent	2	0.05	0.1537
12	control	Gent	1	0	0.181
1	katG	Gent	8	50	0.0519
1	katG	Gent	7	15.8114	0.059
1	katG	Gent	6	5	0.0577
1	katG	Gent	5	1.5811	0.0538
1	katG	Gent	4	0.5	0.0519
1	katG	Gent	3	0.1581	0.3976
1	katG	Gent	2	0.05	1.1417
1	katG	Gent	1	0	0.7722
2	katG	Gent	8	50	0.052
2	katG	Gent	7	15.8114	0.06
2	katG	Gent	6	5	0.0536
2	katG	Gent	5	1.5811	0.0531
2	katG	Gent	4	0.5	0.0551
2	katG	Gent	3	0.1581	0.4779
2	katG	Gent	2	0.05	0.9733
2	katG	Gent	1	0	1.0319
3	katG	Gent	8	50	0.05
3	katG	Gent	7	15.8114	0.0572
3	katG	Gent	6	5	0.0535
3	katG	Gent	5	1.5811	0.0507
3	katG	Gent	4	0.5	0.0507
3	katG	Gent	3	0.1581	0.5137
3	katG	Gent	2	0.05	0.8372
3	katG	Gent	1	0	0.9196
4	katG	Gent	8	50	0.048
4	katG	Gent	7	15.8114	0.0581
4	katG	Gent	6	5	0.0535
4	katG	Gent	5	1.5811	0.0496
4	katG	Gent	4	0.5	0.0533
4	katG	Gent	3	0.1581	0.3982
4	katG	Gent	2	0.05	0.9673
4	katG	Gent	1	0	0.8511
5	katG	Gent	8	50	0.047
5	katG	Gent	7	15.8114	0.0505
5	katG	Gent	6	5	0.0501
5	katG	Gent	5	1.5811	0.05
5	katG	Gent	4	0.5	0.049
5	katG	Gent	3	0.1581	0.1407
5	katG	Gent	2	0.05	0.5316
5	katG	Gent	1	0	0.4695
6	katG	Gent	8	50	0.0493
6	katG	Gent	7	15.8114	0.0496
6	katG	Gent	6	5	0.0494
6	katG	Gent	5	1.5811	0.0494
6	katG	Gent	4	0.5	0.0491
6	katG	Gent	3	0.1581	0.2472
6	katG	Gent	2	0.05	0.5028
6	katG	Gent	1	0	0.5968
7	katG	Gent	8	50	0.0624
7	katG	Gent	7	15.8114	0.0548
7	katG	Gent	6	5	0.0479
7	katG	Gent	5	1.5811	0.0537
7	katG	Gent	4	0.5	0.0578
7	katG	Gent	3	0.1581	0.0984
7	katG	Gent	2	0.05	0.6373
7	katG	Gent	1	0	0.4309
8	katG	Gent	8	50	0.0456
8	katG	Gent	7	15.8114	0.0447
8	katG	Gent	6	5	0.0509
8	katG	Gent	5	1.5811	0.055
8	katG	Gent	4	0.5	0.0481
8	katG	Gent	3	0.1581	0.1358
8	katG	Gent	2	0.05	0.5553
8	katG	Gent	1	0	0.5904
1	lpxM	Gent	8	50	0.0564
1	lpxM	Gent	7	15.8114	0.0595
1	lpxM	Gent	6	5	0.0556
1	lpxM	Gent	5	1.5811	0.052
1	lpxM	Gent	4	0.5	0.0598
1	lpxM	Gent	3	0.1581	0.2732
1	lpxM	Gent	2	0.05	0.7839
1	lpxM	Gent	1	0	0.7128
2	lpxM	Gent	8	50	0.0543
2	lpxM	Gent	7	15.8114	0.0581
2	lpxM	Gent	6	5	0.0533
2	lpxM	Gent	5	1.5811	0.0504
2	lpxM	Gent	4	0.5	0.0563
2	lpxM	Gent	3	0.1581	0.1919
2	lpxM	Gent	2	0.05	0.7037
2	lpxM	Gent	1	0	0.585
3	lpxM	Gent	8	50	0.0495
3	lpxM	Gent	7	15.8114	0.0589
3	lpxM	Gent	6	5	0.0509
3	lpxM	Gent	5	1.5811	0.0524
3	lpxM	Gent	4	0.5	0.0495
3	lpxM	Gent	3	0.1581	0.2842
3	lpxM	Gent	2	0.05	0.9934
3	lpxM	Gent	1	0	0.7895
4	lpxM	Gent	8	50	0.0576
4	lpxM	Gent	7	15.8114	0.0551
4	lpxM	Gent	6	5	0.0484
4	lpxM	Gent	5	1.5811	0.0479
4	lpxM	Gent	4	0.5	0.0506
4	lpxM	Gent	3	0.1581	0.1846
4	lpxM	Gent	2	0.05	0.5385
4	lpxM	Gent	1	0	0.6199
5	lpxM	Gent	8	50	0.0467
5	lpxM	Gent	7	15.8114	0.0488
5	lpxM	Gent	6	5	0.0489
5	lpxM	Gent	5	1.5811	0.0486
5	lpxM	Gent	4	0.5	0.0525
5	lpxM	Gent	3	0.1581	0.1251
5	lpxM	Gent	2	0.05	0.4631
5	lpxM	Gent	1	0	0.4476
6	lpxM	Gent	8	50	0.0649
6	lpxM	Gent	7	15.8114	0.0525
6	lpxM	Gent	6	5	0.0472
6	lpxM	Gent	5	1.5811	0.0537
6	lpxM	Gent	4	0.5	0.058
6	lpxM	Gent	3	0.1581	0.1606
6	lpxM	Gent	2	0.05	0.4585
6	lpxM	Gent	1	0	0.5655
7	lpxM	Gent	8	50	0.0504
7	lpxM	Gent	7	15.8114	0.0484
7	lpxM	Gent	6	5	0.0481
7	lpxM	Gent	5	1.5811	0.0504
7	lpxM	Gent	4	0.5	0.0595
7	lpxM	Gent	3	0.1581	0.1681
7	lpxM	Gent	2	0.05	0.6552
7	lpxM	Gent	1	0	0.6713
8	lpxM	Gent	8	50	0.0463
8	lpxM	Gent	7	15.8114	0.0564
8	lpxM	Gent	6	5	0.0558
8	lpxM	Gent	5	1.5811	0.0542
8	lpxM	Gent	4	0.5	0.0518
8	lpxM	Gent	3	0.1581	0.1213
8	lpxM	Gent	2	0.05	0.5684
8	lpxM	Gent	1	0	0.538
1	yfbR	Gent	8	50	0.0492
1	yfbR	Gent	7	15.8114	0.049
1	yfbR	Gent	6	5	0.0489
1	yfbR	Gent	5	1.5811	0.0487
1	yfbR	Gent	4	0.5	0.0503
1	yfbR	Gent	3	0.1581	0.3248
1	yfbR	Gent	2	0.05	0.4835
1	yfbR	Gent	1	0	0.5433
2	yfbR	Gent	8	50	0.0502
2	yfbR	Gent	7	15.8114	0.0502
2	yfbR	Gent	6	5	0.0498
2	yfbR	Gent	5	1.5811	0.0495
2	yfbR	Gent	4	0.5	0.0529
2	yfbR	Gent	3	0.1581	0.6223
2	yfbR	Gent	2	0.05	0.8547
2	yfbR	Gent	1	0	0.8202
3	yfbR	Gent	8	50	0.0505
3	yfbR	Gent	7	15.8114	0.0515
3	yfbR	Gent	6	5	0.0505
3	yfbR	Gent	5	1.5811	0.0497
3	yfbR	Gent	4	0.5	0.0548
3	yfbR	Gent	3	0.1581	0.4759
3	yfbR	Gent	2	0.05	1.0129
3	yfbR	Gent	1	0	0.8607
4	yfbR	Gent	8	50	0.0513
4	yfbR	Gent	7	15.8114	0.0509
4	yfbR	Gent	6	5	0.0511
4	yfbR	Gent	5	1.5811	0.0493
4	yfbR	Gent	4	0.5	0.055
4	yfbR	Gent	3	0.1581	0.3726
4	yfbR	Gent	2	0.05	1.0582
4	yfbR	Gent	1	0	0.6472
5	yfbR	Gent	8	50	0.0481
5	yfbR	Gent	7	15.8114	0.058
5	yfbR	Gent	6	5	0.0505
5	yfbR	Gent	5	1.5811	0.0478
5	yfbR	Gent	4	0.5	0.0494
5	yfbR	Gent	3	0.1581	0.1234
5	yfbR	Gent	2	0.05	0.364
5	yfbR	Gent	1	0	0.4601
6	yfbR	Gent	8	50	0.0502
6	yfbR	Gent	7	15.8114	0.05
6	yfbR	Gent	6	5	0.0473
6	yfbR	Gent	5	1.5811	0.0494
6	yfbR	Gent	4	0.5	0.0565
6	yfbR	Gent	3	0.1581	0.1228
6	yfbR	Gent	2	0.05	0.4265
6	yfbR	Gent	1	0	0.4807
7	yfbR	Gent	8	50	0.0458
7	yfbR	Gent	7	15.8114	0.0581
7	yfbR	Gent	6	5	0.064
7	yfbR	Gent	5	1.5811	0.0537
7	yfbR	Gent	4	0.5	0.0578
7	yfbR	Gent	3	0.1581	0.2553
7	yfbR	Gent	2	0.05	0.399
7	yfbR	Gent	1	0	0.421
8	yfbR	Gent	8	50	0.0461
8	yfbR	Gent	7	15.8114	0.0461
8	yfbR	Gent	6	5	0.0488
8	yfbR	Gent	5	1.5811	0.0516
8	yfbR	Gent	4	0.5	0.0715
8	yfbR	Gent	3	0.1581	0.1978
8	yfbR	Gent	2	0.05	0.4521
8	yfbR	Gent	1	0	0.4455
1	control	Carb	8	50	0.058
1	control	Carb	7	15.8114	0.059
1	control	Carb	6	5	0.0679
1	control	Carb	5	1.5811	0.1942
1	control	Carb	4	0.5	0.274
1	control	Carb	3	0.1581	0.2759
1	control	Carb	2	0.05	0.2749
1	control	Carb	1	0	0.3155
2	control	Carb	8	50	0.0499
2	control	Carb	7	15.8114	0.0599
2	control	Carb	6	5	0.0664
2	control	Carb	5	1.5811	0.2022
2	control	Carb	4	0.5	0.3208
2	control	Carb	3	0.1581	0.3551
2	control	Carb	2	0.05	0.4088
2	control	Carb	1	0	0.3936
3	control	Carb	8	50	0.0549
3	control	Carb	7	15.8114	0.0585
3	control	Carb	6	5	0.067
3	control	Carb	5	1.5811	0.2196
3	control	Carb	4	0.5	0.357
3	control	Carb	3	0.1581	0.3898
3	control	Carb	2	0.05	0.4158
3	control	Carb	1	0	0.4038
4	control	Carb	8	50	0.0545
4	control	Carb	7	15.8114	0.0625
4	control	Carb	6	5	0.0684
4	control	Carb	5	1.5811	0.251
4	control	Carb	4	0.5	0.4441
4	control	Carb	3	0.1581	0.5146
4	control	Carb	2	0.05	0.484
4	control	Carb	1	0	0.4486
5	control	Carb	8	50	0.0489
5	control	Carb	7	15.8114	0.0673
5	control	Carb	6	5	0.0903
5	control	Carb	5	1.5811	0.272
5	control	Carb	4	0.5	0.4772
5	control	Carb	3	0.1581	0.506
5	control	Carb	2	0.05	0.4697
5	control	Carb	1	0	0.4393
6	control	Carb	8	50	0.0503
6	control	Carb	7	15.8114	0.0673
6	control	Carb	6	5	0.0945
6	control	Carb	5	1.5811	0.3203
6	control	Carb	4	0.5	0.461
6	control	Carb	3	0.1581	0.4933
6	control	Carb	2	0.05	0.4913
6	control	Carb	1	0	0.4572
7	control	Carb	8	50	0.0505
7	control	Carb	7	15.8114	0.0545
7	control	Carb	6	5	0.0633
7	control	Carb	5	1.5811	0.0879
7	control	Carb	4	0.5	0.2934
7	control	Carb	3	0.1581	0.4
7	control	Carb	2	0.05	0.436
7	control	Carb	1	0	0.4394
8	control	Carb	8	50	0.0519
8	control	Carb	7	15.8114	0.0547
8	control	Carb	6	5	0.0639
8	control	Carb	5	1.5811	0.0744
8	control	Carb	4	0.5	0.2606
8	control	Carb	3	0.1581	0.3984
8	control	Carb	2	0.05	0.4436
8	control	Carb	1	0	0.4228
9	control	Carb	8	50	0.0531
9	control	Carb	7	15.8114	0.0549
9	control	Carb	6	5	0.0626
9	control	Carb	5	1.5811	0.0736
9	control	Carb	4	0.5	0.2701
9	control	Carb	3	0.1581	0.4209
9	control	Carb	2	0.05	0.4529
9	control	Carb	1	0	0.4282
10	control	Carb	8	50	0.0519
10	control	Carb	7	15.8114	0.0569
10	control	Carb	6	5	0.0701
10	control	Carb	5	1.5811	0.0864
10	control	Carb	4	0.5	0.3102
10	control	Carb	3	0.1581	0.3729
10	control	Carb	2	0.05	0.3388
10	control	Carb	1	0	0.3499
11	control	Carb	8	50	0.052
11	control	Carb	7	15.8114	0.0564
11	control	Carb	6	5	0.072
11	control	Carb	5	1.5811	0.0787
11	control	Carb	4	0.5	0.2814
11	control	Carb	3	0.1581	0.336
11	control	Carb	2	0.05	0.354
11	control	Carb	1	0	0.3489
12	control	Carb	8	50	0.0502
12	control	Carb	7	15.8114	0.0569
12	control	Carb	6	5	0.0683
12	control	Carb	5	1.5811	0.1387
12	control	Carb	4	0.5	0.0521
12	control	Carb	3	0.1581	0.3186
12	control	Carb	2	0.05	0.3604
12	control	Carb	1	0	0.3503
1	katG	Carb	8	50	0.0586
1	katG	Carb	7	15.8114	0.0912
1	katG	Carb	6	5	0.2358
1	katG	Carb	5	1.5811	0.3476
1	katG	Carb	4	0.5	0.4853
1	katG	Carb	3	0.1581	0.5195
1	katG	Carb	2	0.05	0.5301
1	katG	Carb	1	0	0.4636
2	katG	Carb	8	50	0.0636
2	katG	Carb	7	15.8114	0.0839
2	katG	Carb	6	5	0.2396
2	katG	Carb	5	1.5811	0.318
2	katG	Carb	4	0.5	0.4709
2	katG	Carb	3	0.1581	0.4946
2	katG	Carb	2	0.05	0.4877
2	katG	Carb	1	0	0.4748
3	katG	Carb	8	50	0.0598
3	katG	Carb	7	15.8114	0.0972
3	katG	Carb	6	5	0.1955
3	katG	Carb	5	1.5811	0.3072
3	katG	Carb	4	0.5	0.3849
3	katG	Carb	3	0.1581	0.3929
3	katG	Carb	2	0.05	0.4934
[truncated: 241 more rows]

## Sheet: Sheet2
replicate	strain	antibiotic	condition	concentration	OD	filter	filter_lowdens
1	control	Ctx	8	16	0.0462	0	0
1	control	Ctx	7	5.0596	0.1123	0	0
1	control	Ctx	6	1.6	0.1402	0	0
1	control	Ctx	5	0.506	0.1419	0	0
1	control	Ctx	4	0.16	0.0941	0	0
1	control	Ctx	3	0.0506	0.1507	0	0
1	control	Ctx	2	0.016	0.088	0	0
1	control	Ctx	1	0	0.6783	0	0
2	control	Ctx	8	16	0.0479	0	0
2	control	Ctx	7	5.0596	0.098	0	0
2	control	Ctx	6	1.6	0.1579	0	0
2	control	Ctx	5	0.506	0.1839	0	0
2	control	Ctx	4	0.16	0.08	0	0
2	control	Ctx	3	0.0506	0.0786	0	0
2	control	Ctx	2	0.016	0.1916	0	0
2	control	Ctx	1	0	0.8988	0	0
3	control	Ctx	8	16	0.046	0	0
3	control	Ctx	7	5.0596	0.0525	0	0
3	control	Ctx	6	1.6	0.0649	0	0
3	control	Ctx	5	0.506	0.0987	0	0
3	control	Ctx	4	0.16	0.1818	0	0
3	control	Ctx	3	0.0506	0.1462	0	0
3	control	Ctx	2	0.016	1.0962	0	0
3	control	Ctx	1	0	1.0752	0	0
4	control	Ctx	8	16	0.0459	0	0
4	control	Ctx	7	5.0596	0.0546	0	0
4	control	Ctx	6	1.6	0.0542	0	0
4	control	Ctx	5	0.506	0.0521	0	0
4	control	Ctx	4	0.16	0.0526	0	0
4	control	Ctx	3	0.0506	0.0523	0	0
4	control	Ctx	2	0.016	0.0582	0	0
4	control	Ctx	1	0	0.6348	0	0
5	control	Ctx	8	16	0.0456	0	0
5	control	Ctx	7	5.0596	0.0623	0	0
5	control	Ctx	6	1.6	0.0924	0	0
5	control	Ctx	5	0.506	0.0871	0	0
5	control	Ctx	4	0.16	0.0735	0	0
5	control	Ctx	3	0.0506	0.0745	0	0
5	control	Ctx	2	0.016	0.1572	0	0
5	control	Ctx	1	0	0.83	0	0
1	katG	Ctx	8	16	0.0473	0	0
1	katG	Ctx	7	5.0596	0.165	0	0
1	katG	Ctx	6	1.6	0.1685	0	0
1	katG	Ctx	5	0.506	0.1873	0	0
1	katG	Ctx	4	0.16	0.1804	0	0
1	katG	Ctx	3	0.0506	0.3295	0	0
1	katG	Ctx	2	0.016	0.3095	0	0
1	katG	Ctx	1	0	0.8884	0	0
2	katG	Ctx	8	16	0.0463	0	0
2	katG	Ctx	7	5.0596	0.0588	0	0
2	katG	Ctx	6	1.6	0.2743	0	0
2	katG	Ctx	5	0.506	0.3082	0	0
2	katG	Ctx	4	0.16	0.2642	0	0
2	katG	Ctx	3	0.0506	0.3189	0	0
2	katG	Ctx	2	0.016	0.5047	0	0
2	katG	Ctx	1	0	0.7286	0	0
3	katG	Ctx	8	16	0.076	0	0
3	katG	Ctx	7	5.0596	0.0741	0	0
3	katG	Ctx	6	1.6	0.2644	0	0
3	katG	Ctx	5	0.506	0.3408	0	0
3	katG	Ctx	4	0.16	0.594	0	0
3	katG	Ctx	3	0.0506	0.605	0	0
3	katG	Ctx	2	0.016	0.7041	0	0
3	katG	Ctx	1	0	0.7392	0	0
4	katG	Ctx	8	16	0.0572	0	0
4	katG	Ctx	7	5.0596	0.1019	0	0
4	katG	Ctx	6	1.6	0.3343	0	0
4	katG	Ctx	5	0.506	0.4681	0	0
4	katG	Ctx	4	0.16	0.7183	0	0
4	katG	Ctx	3	0.0506	0.6036	0	0
4	katG	Ctx	2	0.016	0.6122	0	0
4	katG	Ctx	1	0	0.7565	0	0
5	katG	Ctx	8	16	0.0463	0	0
5	katG	Ctx	7	5.0596	0.1154	0	0
5	katG	Ctx	6	1.6	0.2692	0	0
5	katG	Ctx	5	0.506	0.1734	0	0
5	katG	Ctx	4	0.16	0.1818	0	0
5	katG	Ctx	3	0.0506	0.247	0	0
5	katG	Ctx	2	0.016	0.5454	0	0
5	katG	Ctx	1	0	1.0346	0	0
6	katG	Ctx	8	16	0.0464	0	0
6	katG	Ctx	7	5.0596	0.0603	0	0
6	katG	Ctx	6	1.6	0.2691	0	0
6	katG	Ctx	5	0.506	0.1755	0	0
6	katG	Ctx	4	0.16	0.2354	0	0
6	katG	Ctx	3	0.0506	0.2278	0	0
6	katG	Ctx	2	0.016	0.3357	0	0
6	katG	Ctx	1	0	0.8069	0	0
7	katG	Ctx	8	16	0.0481	0	0
7	katG	Ctx	7	5.0596	0.0572	0	0
7	katG	Ctx	6	1.6	0.0767	0	0
7	katG	Ctx	5	0.506	0.1404	0	0
7	katG	Ctx	4	0.16	0.1102	0	0
7	katG	Ctx	3	0.0506	0.1347	0	0
7	katG	Ctx	2	0.016	0.3455	0	0
7	katG	Ctx	1	0	0.9788	0	0
8	katG	Ctx	8	16	0.0483	0	0
8	katG	Ctx	7	5.0596	0.0576	0	0
8	katG	Ctx	6	1.6	0.0797	0	0
8	katG	Ctx	5	0.506	0.1078	0	0
8	katG	Ctx	4	0.16	0.1154	0	0
8	katG	Ctx	3	0.0506	0.1259	0	0
8	katG	Ctx	2	0.016	0.1716	0	0
8	katG	Ctx	1	0	1.0455	0	0
1	lpxM	Ctx	8	16	0.0469	0	0
1	lpxM	Ctx	7	5.0596	0.0524	0	0
1	lpxM	Ctx	6	1.6	0.0899	0	0
1	lpxM	Ctx	5	0.506	0.0837	0	0
1	lpxM	Ctx	4	0.16	0.1258	0	0
1	lpxM	Ctx	3	0.0506	0.1409	0	0
1	lpxM	Ctx	2	0.016	0.4225	0	0
1	lpxM	Ctx	1	0	0.7939	0	0
2	lpxM	Ctx	8	16	0.046	0	0
2	lpxM	Ctx	7	5.0596	0.0584	0	0
2	lpxM	Ctx	6	1.6	0.1285	0	0
2	lpxM	Ctx	5	0.506	0.1082	0	0
2	lpxM	Ctx	4	0.16	0.12	0	0
2	lpxM	Ctx	3	0.0506	0.1175	0	0
2	lpxM	Ctx	2	0.016	0.3421	0	0
2	lpxM	Ctx	1	0	1.0406	0	0
3	lpxM	Ctx	8	16	0.0455	0	0
3	lpxM	Ctx	7	5.0596	0.094	0	0
3	lpxM	Ctx	6	1.6	0.1495	0	0
3	lpxM	Ctx	5	0.506	0.1714	0	0
3	lpxM	Ctx	4	0.16	0.1195	0	0
3	lpxM	Ctx	3	0.0506	0.1412	0	0
3	lpxM	Ctx	2	0.016	0.361	0	0
3	lpxM	Ctx	1	0	0.9544	0	0
1	yfbR	Ctx	8	16	0.0453	0	0
1	yfbR	Ctx	7	5.0596	0.0531	0	0
1	yfbR	Ctx	6	1.6	0.0702	0	0
1	yfbR	Ctx	5	0.506	0.0678	0	0
1	yfbR	Ctx	4	0.16	0.0665	0	0
1	yfbR	Ctx	3	0.0506	0.0776	0	0
1	yfbR	Ctx	2	0.016	0.1776	0	0
1	yfbR	Ctx	1	0	0.3819	0	0
2	yfbR	Ctx	8	16	0.047	0	0
2	yfbR	Ctx	7	5.0596	0.0572	0	0
2	yfbR	Ctx	6	1.6	0.0947	0	0
2	yfbR	Ctx	5	0.506	0.0754	0	0
2	yfbR	Ctx	4	0.16	0.0846	0	0
2	yfbR	Ctx	3	0.0506	0.0829	0	0
2	yfbR	Ctx	2	0.016	0.6078	0	0
2	yfbR	Ctx	1	0	0.5259	0	0
3	yfbR	Ctx	8	16	0.045	0	0
3	yfbR	Ctx	7	5.0596	0.0551	0	0
3	yfbR	Ctx	6	1.6	0.0953	0	0
3	yfbR	Ctx	5	0.506	0.0618	0	0
3	yfbR	Ctx	4	0.16	0.0642	0	0
3	yfbR	Ctx	3	0.0506	0.068	0	0
3	yfbR	Ctx	2	0.016	0.0822	0	0
3	yfbR	Ctx	1	0	0.7716	0	0
4	yfbR	Ctx	8	16	0.0474	0	0
4	yfbR	Ctx	7	5.0596	0.0663	0	0
4	yfbR	Ctx	6	1.6	0.0848	0	0
4	yfbR	Ctx	5	0.506	0.0677	0	0
4	yfbR	Ctx	4	0.16	0.071	0	0
4	yfbR	Ctx	3	0.0506	0.0744	0	0
4	yfbR	Ctx	2	0.016	0.0847	0	0
4	yfbR	Ctx	1	0	0.7313	0	0
1	control	Cipro	8	1	0.0573	0	0
1	control	Cipro	7	0.3162	0.062	0	0
1	control	Cipro	6	0.1	0.1048	0	0
1	control	Cipro	5	0.0316	0.9134	0	0
1	control	Cipro	4	0.01	0.4817	0	0
1	control	Cipro	3	0.0032	0.7171	0	0
1	control	Cipro	2	0.001	0.6843	0	0
1	control	Cipro	1	0	0.8545	0	0
2	control	Cipro	8	1	0.0611	0	0
2	control	Cipro	7	0.3162	0.0651	0	0
2	control	Cipro	6	0.1	0.1056	0	0
2	control	Cipro	5	0.0316	0.8611	0	0
2	control	Cipro	4	0.01	0.9389	0	0
2	control	Cipro	3	0.0032	0.8465	0	0
2	control	Cipro	2	0.001	0.9853	0	0
2	control	Cipro	1	0	0.6854	0	0
3	control	Cipro	8	1	0.061	0	0
3	control	Cipro	7	0.3162	0.0924	0	0
3	control	Cipro	6	0.1	0.1349	0	0
3	control	Cipro	5	0.0316	0.3084	0	0
3	control	Cipro	4	0.01	0.4821	0	0
3	control	Cipro	3	0.0032	0.3751	0	0
3	control	Cipro	2	0.001	0.4362	0	0
3	control	Cipro	1	0	0.458	0	0
4	control	Cipro	8	1	0.0642	0	0
4	control	Cipro	7	0.3162	0.0869	0	0
4	control	Cipro	6	0.1	0.1313	0	0
4	control	Cipro	5	0.0316	0.3478	0	0
4	control	Cipro	4	0.01	0.5581	0	0
4	control	Cipro	3	0.0032	0.5699	0	0
4	control	Cipro	2	0.001	0.548	0	0
4	control	Cipro	1	0	0.5796	0	0
5	control	Cipro	8	1	0.053	0	0
5	control	Cipro	7	0.3162	0.0604	0	0
5	control	Cipro	6	0.1	0.1362	0	0
5	control	Cipro	5	0.0316	0.2262	0	0
5	control	Cipro	4	0.01	0.6585	0	0
5	control	Cipro	3	0.0032	0.7548	0	0
5	control	Cipro	2	0.001	0.7414	0	0
5	control	Cipro	1	0	0.3401	0	0
6	control	Cipro	8	1	0.0547	0	0
6	control	Cipro	7	0.3162	0.105	0	0
6	control	Cipro	6	0.1	0.1296	0	0
6	control	Cipro	5	0.0316	0.4666	0	0
6	control	Cipro	4	0.01	0.5936	0	0
6	control	Cipro	3	0.0032	0.7667	0	0
6	control	Cipro	2	0.001	0.9186	0	0
6	control	Cipro	1	0	0.3742	0	0
7	control	Cipro	8	1	0.0542	0	0
7	control	Cipro	7	0.3162	0.0573	0	0
7	control	Cipro	6	0.1	0.0685	0	0
7	control	Cipro	5	0.0316	0.3078	0	0
7	control	Cipro	4	0.01	0.2957	0	0
7	control	Cipro	3	0.0032	0.4051	0	0
7	control	Cipro	2	0.001	0.4192	0	0
7	control	Cipro	1	0	0.4174	0	0
8	control	Cipro	8	1	0.0573	0	0
8	control	Cipro	7	0.3162	0.0569	0	0
8	control	Cipro	6	0.1	0.0972	0	0
8	control	Cipro	5	0.0316	0.5065	0	0
8	control	Cipro	4	0.01	0.6965	0	0
8	control	Cipro	3	0.0032	0.3208	0	0
8	control	Cipro	2	0.001	0.4273	0	0
8	control	Cipro	1	0	0.4021	0	0
9	control	Cipro	8	1	0.0446	0	1
9	control	Cipro	7	0.3162	0.0463	0	1
9	control	Cipro	6	0.1	0.0518	0	1
9	control	Cipro	5	0.0316	0.0692	0	1
9	control	Cipro	4	0.01	0.0998	0	1
9	control	Cipro	3	0.0032	0.1093	0	1
9	control	Cipro	2	0.001	0.1048	0	1
9	control	Cipro	1	0	0.1066	0	1
10	control	Cipro	8	1	0.0445	0	1
10	control	Cipro	7	0.3162	0.0471	0	1
10	control	Cipro	6	0.1	0.0526	0	1
10	control	Cipro	5	0.0316	0.0787	0	1
10	control	Cipro	4	0.01	0.133	0	1
10	control	Cipro	3	0.0032	0.1271	0	1
10	control	Cipro	2	0.001	0.1505	0	1
10	control	Cipro	1	0	0.1034	0	1
11	control	Cipro	8	1	0.0494	0	1
11	control	Cipro	7	0.3162	0.0513	0	1
11	control	Cipro	6	0.1	0.0634	0	1
11	control	Cipro	5	0.0316	0.0847	0	1
11	control	Cipro	4	0.01	0.1033	0	1
11	control	Cipro	3	0.0032	0.1075	0	1
11	control	Cipro	2	0.001	0.0994	0	1
11	control	Cipro	1	0	0.1692	0	1
12	control	Cipro	8	1	0.0493	0	1
12	control	Cipro	7	0.3162	0.0511	0	1
12	control	Cipro	6	0.1	0.0615	0	1
12	control	Cipro	5	0.0316	0.0879	0	1
12	control	Cipro	4	0.01	0.0871	0	1
12	control	Cipro	3	0.0032	0.1027	0	1
12	control	Cipro	2	0.001	0.1053	0	1
12	control	Cipro	1	0	0.1257	0	1
1	katG	Cipro	8	1	0.0813	0	0
1	katG	Cipro	7	0.3162	0.0941	0	0
1	katG	Cipro	6	0.1	0.2118	0	0
1	katG	Cipro	5	0.0316	0.5088	0	0
1	katG	Cipro	4	0.01	0.8555	0	0
1	katG	Cipro	3	0.0032	0.9835	0	0
1	katG	Cipro	2	0.001	0.8682	0	0
1	katG	Cipro	1	0	0.6768	0	0
2	katG	Cipro	8	1	0.1227	0	0
2	katG	Cipro	7	0.3162	0.1677	0	0
2	katG	Cipro	6	0.1	0.28	0	0
2	katG	Cipro	5	0.0316	1.0411	0	0
2	katG	Cipro	4	0.01	1.2926	0	0
2	katG	Cipro	3	0.0032	1.3598	0	0
2	katG	Cipro	2	0.001	1.2745	0	0
2	katG	Cipro	1	0	0.7291	0	0
3	katG	Cipro	8	1	0.0626	0	0
3	katG	Cipro	7	0.3162	0.0697	0	0
3	katG	Cipro	6	0.1	0.2473	0	0
3	katG	Cipro	5	0.0316	1.0719	0	0
3	katG	Cipro	4	0.01	0.9624	0	0
3	katG	Cipro	3	0.0032	1.0783	0	0
3	katG	Cipro	2	0.001	1.0973	0	0
3	katG	Cipro	1	0	0.8851	0	0
4	katG	Cipro	8	1	0.0653	0	0
4	katG	Cipro	7	0.3162	0.075	0	0
4	katG	Cipro	6	0.1	0.2158	0	0
4	katG	Cipro	5	0.0316	1.0612	0	0
4	katG	Cipro	4	0.01	1.0341	0	0
4	katG	Cipro	3	0.0032	1.1969	0	0
4	katG	Cipro	2	0.001	1.1525	0	0
4	katG	Cipro	1	0	0.7191	0	0
5	katG	Cipro	8	1	0.0504	0	0
5	katG	Cipro	7	0.3162	0.0556	0	0
5	katG	Cipro	6	0.1	0.0729	0	0
5	katG	Cipro	5	0.0316	0.2048	0	0
5	katG	Cipro	4	0.01	0.4403	0	0
5	katG	Cipro	3	0.0032	0.5994	0	0
5	katG	Cipro	2	0.001	0.5614	0	0
5	katG	Cipro	1	0	0.4204	0	0
6	katG	Cipro	8	1	0.0499	0	0
6	katG	Cipro	7	0.3162	0.0535	0	0
6	katG	Cipro	6	0.1	0.0691	0	0
6	katG	Cipro	5	0.0316	0.2293	0	0
6	katG	Cipro	4	0.01	0.4011	0	0
6	katG	Cipro	3	0.0032	0.4811	0	0
6	katG	Cipro	2	0.001	0.4265	0	0
6	katG	Cipro	1	0	0.4358	0	0
7	katG	Cipro	8	1	0.0778	0	0
7	katG	Cipro	7	0.3162	0.0637	0	0
7	katG	Cipro	6	0.1	0.0697	0	0
7	katG	Cipro	5	0.0316	0.3884	0	0
7	katG	Cipro	4	0.01	0.665	0	0
7	katG	Cipro	3	0.0032	0.6014	0	0
7	katG	Cipro	2	0.001	0.6223	0	0
7	katG	Cipro	1	0	0.5334	0	0
8	katG	Cipro	8	1	0.054	0	0
8	katG	Cipro	7	0.3162	0.0785	0	0
8	katG	Cipro	6	0.1	0.0753	0	0
8	katG	Cipro	5	0.0316	0.4732	0	0
8	katG	Cipro	4	0.01	0.7869	0	0
8	katG	Cipro	3	0.0032	0.7364	0	0
8	katG	Cipro	2	0.001	0.6848	0	0
8	katG	Cipro	1	0	0.4702	0	0
1	lpxM	Cipro	8	1	0.0557	0	0
1	lpxM	Cipro	7	0.3162	0.0577	0	0
1	lpxM	Cipro	6	0.1	0.1614	0	0
1	lpxM	Cipro	5	0.0316	0.3164	0	0
1	lpxM	Cipro	4	0.01	0.3819	0	0
1	lpxM	Cipro	3	0.0032	0.7168	0	0
1	lpxM	Cipro	2	0.001	0.8167	0	0
1	lpxM	Cipro	1	0	0.6231	0	0
2	lpxM	Cipro	8	1	0.0559	0	0
2	lpxM	Cipro	7	0.3162	0.0625	0	0
2	lpxM	Cipro	6	0.1	0.1433	0	0
2	lpxM	Cipro	5	0.0316	0.5094	0	0
2	lpxM	Cipro	4	0.01	0.4183	0	0
2	lpxM	Cipro	3	0.0032	0.7706	0	0
2	lpxM	Cipro	2	0.001	1.0031	0	0
2	lpxM	Cipro	1	0	0.6605	0	0
3	lpxM	Cipro	8	1	0.0565	0	0
3	lpxM	Cipro	7	0.3162	0.0862	0	0
3	lpxM	Cipro	6	0.1	0.242	0	0
3	lpxM	Cipro	5	0.0316	1.139	0	0
3	lpxM	Cipro	4	0.01	1.2634	0	0
3	lpxM	Cipro	3	0.0032	1.1888	0	0
3	lpxM	Cipro	2	0.001	1.2336	0	0
3	lpxM	Cipro	1	0	0.6639	0	0
4	lpxM	Cipro	8	1	0.058	0	0
4	lpxM	Cipro	7	0.3162	0.1291	0	0
4	lpxM	Cipro	6	0.1	0.2043	0	0
4	lpxM	Cipro	5	0.0316	0.9974	0	0
4	lpxM	Cipro	4	0.01	1.1955	0	0
4	lpxM	Cipro	3	0.0032	1.24	0	0
4	lpxM	Cipro	2	0.001	1.1331	0	0
4	lpxM	Cipro	1	0	0.6991	0	0
5	lpxM	Cipro	8	1	0.0558	0	0
5	lpxM	Cipro	7	0.3162	0.0588	0	0
5	lpxM	Cipro	6	0.1	0.0652	0	0
5	lpxM	Cipro	5	0.0316	0.2167	0	0
5	lpxM	Cipro	4	0.01	0.4459	0	0
5	lpxM	Cipro	3	0.0032	0.4944	0	0
5	lpxM	Cipro	2	0.001	0.5336	0	0
5	lpxM	Cipro	1	0	0.5789	0	0
6	lpxM	Cipro	8	1	0.0531	0	0
6	lpxM	Cipro	7	0.3162	0.0561	0	0
6	lpxM	Cipro	6	0.1	0.0674	0	0
6	lpxM	Cipro	5	0.0316	0.1771	0	0
6	lpxM	Cipro	4	0.01	0.4401	0	0
6	lpxM	Cipro	3	0.0032	0.7733	0	0
6	lpxM	Cipro	2	0.001	0.5717	0	0
6	lpxM	Cipro	1	0	0.4627	0	0
7	lpxM	Cipro	8	1	0.0569	0	0
7	lpxM	Cipro	7	0.3162	0.0735	0	0
7	lpxM	Cipro	6	0.1	0.085	0	0
7	lpxM	Cipro	5	0.0316	0.374	0	0
7	lpxM	Cipro	4	0.01	0.5998	0	0
7	lpxM	Cipro	3	0.0032	0.6192	0	0
7	lpxM	Cipro	2	0.001	0.6249	0	0
7	lpxM	Cipro	1	0	0.5648	0	0
8	lpxM	Cipro	8	1	0.0567	0	0
8	lpxM	Cipro	7	0.3162	0.0678	0	0
8	lpxM	Cipro	6	0.1	0.1177	0	0
8	lpxM	Cipro	5	0.0316	0.3552	0	0
8	lpxM	Cipro	4	0.01	0.7625	0	0
8	lpxM	Cipro	3	0.0032	0.6305	0	0
8	lpxM	Cipro	2	0.001	0.6103	0	0
8	lpxM	Cipro	1	0	0.5708	0	0
1	yfbR	Cipro	8	1	0.0531	0	0
1	yfbR	Cipro	7	0.3162	0.0719	0	0
1	yfbR	Cipro	6	0.1	0.1728	0	0
1	yfbR	Cipro	5	0.0316	0.5326	0	0
1	yfbR	Cipro	4	0.01	0.7972	0	0
1	yfbR	Cipro	3	0.0032	0.9482	0	0
1	yfbR	Cipro	2	0.001	0.8027	0	0
1	yfbR	Cipro	1	0	0.6088	0	0
2	yfbR	Cipro	8	1	0.0557	0	0
2	yfbR	Cipro	7	0.3162	0.0774	0	0
2	yfbR	Cipro	6	0.1	0.1493	0	0
2	yfbR	Cipro	5	0.0316	0.597	0	0
2	yfbR	Cipro	4	0.01	0.8519	0	0
2	yfbR	Cipro	3	0.0032	0.827	0	0
2	yfbR	Cipro	2	0.001	0.8552	0	0
2	yfbR	Cipro	1	0	0.7032	0	0
3	yfbR	Cipro	8	1	0.063	0	0
3	yfbR	Cipro	7	0.3162	0.0657	0	0
3	yfbR	Cipro	6	0.1	0.1673	0	0
3	yfbR	Cipro	5	0.0316	0.6921	0	0
3	yfbR	Cipro	4	0.01	0.9574	0	0
3	yfbR	Cipro	3	0.0032	0.9666	0	0
3	yfbR	Cipro	2	0.001	0.5524	0	0
3	yfbR	Cipro	1	0	0.5279	0	0
4	yfbR	Cipro	8	1	0.0581	0	0
4	yfbR	Cipro	7	0.3162	0.0711	0	0
4	yfbR	Cipro	6	0.1	0.1937	0	0
4	yfbR	Cipro	5	0.0316	0.7533	0	0
4	yfbR	Cipro	4	0.01	1.0725	0	0
4	yfbR	Cipro	3	0.0032	0.8915	0	0
4	yfbR	Cipro	2	0.001	0.9325	0	0
4	yfbR	Cipro	1	0	0.4846	0	0
5	yfbR	Cipro	8	1	0.0582	0	0
5	yfbR	Cipro	7	0.3162	0.0582	0	0
5	yfbR	Cipro	6	0.1	0.0597	0	0
5	yfbR	Cipro	5	0.0316	0.0648	0	0
5	yfbR	Cipro	4	0.01	0.3393	0	0
5	yfbR	Cipro	3	0.0032	0.4454	0	0
5	yfbR	Cipro	2	0.001	0.5062	0	0
5	yfbR	Cipro	1	0	0.5461	0	0
6	yfbR	Cipro	8	1	0.534	0	0
6	yfbR	Cipro	7	0.3162	0.0584	0	0
6	yfbR	Cipro	6	0.1	0.0684	0	0
6	yfbR	Cipro	5	0.0316	0.333	0	0
6	yfbR	Cipro	4	0.01	0.3838	0	0
6	yfbR	Cipro	3	0.0032	0.3843	0	0
6	yfbR	Cipro	2	0.001	0.4787	0	0
6	yfbR	Cipro	1	0	0.4726	0	0
7	yfbR	Cipro	8	1	0.0573	0	0
7	yfbR	Cipro	7	0.3162	0.0576	0	0
7	yfbR	Cipro	6	0.1	0.076	0	0
7	yfbR	Cipro	5	0.0316	0.2987	0	0
7	yfbR	Cipro	4	0.01	0.3598	0	0
7	yfbR	Cipro	3	0.0032	0.3024	0	0
7	yfbR	Cipro	2	0.001	0.3821	0	0
7	yfbR	Cipro	1	0	0.396	0	0
8	yfbR	Cipro	8	1	0.0566	0	0
8	yfbR	Cipro	7	0.3162	0.0598	0	0
8	yfbR	Cipro	6	0.1	0.1075	0	0
8	yfbR	Cipro	5	0.0316	0.3358	0	0
8	yfbR	Cipro	4	0.01	0.3763	0	0
8	yfbR	Cipro	3	0.0032	0.3552	0	0
8	yfbR	Cipro	2	0.001	0.3948	0	0
8	yfbR	Cipro	1	0	0.5045	0	0
1	control	Strep	8	50	0.0534	0	0
1	control	Strep	7	15.8114	0.0605	0	0
1	control	Strep	6	5	0.4149	0	0
1	control	Strep	5	1.5811	0.6427	0	0
1	control	Strep	4	0.5	0.7939	0	0
1	control	Strep	3	0.1581	0.8346	0	0
1	control	Strep	2	0.05	0.8827	0	0
1	control	Strep	1	0	0.5712	0	0
2	control	Strep	8	50	0.053	0	0
2	control	Strep	7	15.8114	0.0633	0	0
2	control	Strep	6	5	0.3694	0	0
2	control	Strep	5	1.5811	0.4378	0	0
2	control	Strep	4	0.5	0.3696	0	0
2	control	Strep	3	0.1581	0.4702	0	0
2	control	Strep	2	0.05	1.0062	0	0
2	control	Strep	1	0	0.6411	0	0
3	control	Strep	8	50	0.0527	0	0
3	control	Strep	7	15.8114	0.3354	0	0
3	control	Strep	6	5	0.4757	0	0
3	control	Strep	5	1.5811	0.6366	0	0
3	control	Strep	4	0.5	0.6226	0	0
3	control	Strep	3	0.1581	0.4779	0	0
3	control	Strep	2	0.05	0.5308	0	0
3	control	Strep	1	0	0.4697	0	0
4	control	Strep	8	50	0.053	0	0
4	control	Strep	7	15.8114	0.297	0	0
4	control	Strep	6	5	0.5322	0	0
4	control	Strep	5	1.5811	0.5926	0	0
4	control	Strep	4	0.5	0.523	0	0
4	control	Strep	3	0.1581	0.5251	0	0
4	control	Strep	2	0.05	0.495	0	0
4	control	Strep	1	0	0.5338	0	0
5	control	Strep	8	50	0.0497	0	0
5	control	Strep	7	15.8114	0.2438	0	0
5	control	Strep	6	5	0.7404	0	0
5	control	Strep	5	1.5811	0.3149	0	0
5	control	Strep	4	0.5	0.7783	0	0
5	control	Strep	3	0.1581	0.6986	0	0
5	control	Strep	2	0.05	0.9148	0	0
5	control	Strep	1	0	0.7351	0	0
6	control	Strep	8	50	0.0574	0	0
6	control	Strep	7	15.8114	0.0542	0	0
6	control	Strep	6	5	0.6356	0	0
6	control	Strep	5	1.5811	0.7023	0	0
6	control	Strep	4	0.5	0.9234	0	0
6	control	Strep	3	0.1581	0.9798	0	0
6	control	Strep	2	0.05	1.0873	0	0
6	control	Strep	1	0	0.8193	0	0
7	control	Strep	8	50	0.049	0	0
7	control	Strep	7	15.8114	0.3434	0	0
7	control	Strep	6	5	0.8123	0	0
7	control	Strep	5	1.5811	0.6477	0	0
7	control	Strep	4	0.5	0.6866	0	0
7	control	Strep	3	0.1581	0.5014	0	0
7	control	Strep	2	0.05	0.389	0	0
7	control	Strep	1	0	0.4189	0	0
8	control	Strep	8	50	0.0579	0	0
8	control	Strep	7	15.8114	0.0943	0	0
8	control	Strep	6	5	0.6175	0	0
8	control	Strep	5	1.5811	0.6448	0	0
8	control	Strep	4	0.5	0.7752	0	0
8	control	Strep	3	0.1581	0.5046	0	0
8	control	Strep	2	0.05	0.3765	0	0
8	control	Strep	1	0	0.543	0	0
9	control	Strep	8	50	0.0426	0	1
9	control	Strep	7	15.8114	0.0486	0	1
9	control	Strep	6	5	0.1605	0	1
9	control	Strep	5	1.5811	0.1762	0	1
9	control	Strep	4	0.5	0.147	0	1
9	control	Strep	3	0.1581	0.1574	0	1
9	control	Strep	2	0.05	0.1252	0	1
9	control	Strep	1	0	0.1026	0	1
10	control	Strep	8	50	0.0471	0	1
10	control	Strep	7	15.8114	0.074	0	1
10	control	Strep	6	5	0.1814	0	1
10	control	Strep	5	1.5811	0.1579	0	1
10	control	Strep	4	0.5	0.1551	0	1
10	control	Strep	3	0.1581	0.2079	0	1
10	control	Strep	2	0.05	0.1117	0	1
10	control	Strep	1	0	0.1793	0	1
11	control	Strep	8	50	0.06	0	1
11	control	Strep	7	15.8114	0.089	0	1
11	control	Strep	6	5	0.1105	0	1
11	control	Strep	5	1.5811	0.1161	0	1
11	control	Strep	4	0.5	0.1501	0	1
11	control	Strep	3	0.1581	0.1523	0	1
11	control	Strep	2	0.05	0.1579	0	1
11	control	Strep	1	0	0.1475	0	1
12	control	Strep	8	50	0.0794	0	1
12	control	Strep	7	15.8114	0.2022	0	1
12	control	Strep	6	5	0.166	0	1
12	control	Strep	5	1.5811	0.1893	0	1
12	control	Strep	4	0.5	0.0896	0	1
12	control	Strep	3	0.1581	0.0942	0	1
12	control	Strep	2	0.05	0.1131	0	1
12	control	Strep	1	0	0.1247	0	1
1	katG	Strep	8	50	0.0894	0	0
1	katG	Strep	7	15.8114	0.0719	0	0
1	katG	Strep	6	5	0.7071	0	0
1	katG	Strep	5	1.5811	1.1788	0	0
1	katG	Strep	4	0.5	1.0727	0	0
1	katG	Strep	3	0.1581	1.0382	0	0
1	katG	Strep	2	0.05	1.3101	0	0
1	katG	Strep	1	0	0.685	0	0
2	katG	Strep	8	50	0.0657	0	0
2	katG	Strep	7	15.8114	0.0917	0	0
2	katG	Strep	6	5	1.1506	0	0
2	katG	Strep	5	1.5811	1.2085	0	0
2	katG	Strep	4	0.5	1.287	0	0
2	katG	Strep	3	0.1581	1.2407	0	0
2	katG	Strep	2	0.05	1.1883	0	0
2	katG	Strep	1	0	0.6563	0	0
3	katG	Strep	8	50	0.0549	0	0
3	katG	Strep	7	15.8114	0.7523	0	0
3	katG	Strep	6	5	0.989	0	0
3	katG	Strep	5	1.5811	1.2319	0	0
3	katG	Strep	4	0.5	1.0546	0	0
3	katG	Strep	3	0.1581	1.1569	0	0
3	katG	Strep	2	0.05	1.2027	0	0
3	katG	Strep	1	0	0.8671	0	0
4	katG	Strep	8	50	0.0527	0	0
4	katG	Strep	7	15.8114	0.8813	0	0
4	katG	Strep	6	5	0.8816	0	0
4	katG	Strep	5	1.5811	1.0088	0	0
4	katG	Strep	4	0.5	0.9713	0	0
4	katG	Strep	3	0.1581	1.1764	0	0
4	katG	Strep	2	0.05	1.2509	0	0
4	katG	Strep	1	0	0.9492	0	0
5	katG	Strep	8	50	0.0485	0	0
5	katG	Strep	7	15.8114	0.3426	0	0
5	katG	Strep	6	5	0.586	0	0
5	katG	Strep	5	1.5811	0.4841	0	0
5	katG	Strep	4	0.5	0.6648	0	0
5	katG	Strep	3	0.1581	0.7472	0	0
5	katG	Strep	2	0.05	0.5434	0	0
5	katG	Strep	1	0	0.4136	0	0
6	katG	Strep	8	50	0.0498	0	0
6	katG	Strep	7	15.8114	0.3933	0	0
6	katG	Strep	6	5	0.5429	0	0
6	katG	Strep	5	1.5811	0.3534	0	0
6	katG	Strep	4	0.5	0.4477	0	0
6	katG	Strep	3	0.1581	0.8097	0	0
6	katG	Strep	2	0.05	0.8026	0	0
6	katG	Strep	1	0	0.4623	0	0
7	katG	Strep	8	50	0.0478	0	0
7	katG	Strep	7	15.8114	0.6704	0	0
7	katG	Strep	6	5	0.5772	0	0
7	katG	Strep	5	1.5811	0.6781	0	0
7	katG	Strep	4	0.5	0.8194	0	0
7	katG	Strep	3	0.1581	0.8573	0	0
7	katG	Strep	2	0.05	0.7335	0	0
7	katG	Strep	1	0	0.6544	0	0
8	katG	Strep	8	50	0.0487	0	0
8	katG	Strep	7	15.8114	0.7394	0	0
8	katG	Strep	6	5	0.8066	0	0
8	katG	Strep	5	1.5811	0.7857	0	0
8	katG	Strep	4	0.5	0.709	0	0
8	katG	Strep	3	0.1581	0.7898	0	0
8	katG	Strep	2	0.05	0.7585	0	0
8	katG	Strep	1	0	0.7304	0	0
1	lpxM	Strep	8	50	0.0611	0	0
1	lpxM	Strep	7	15.8114	0.8533	0	0
1	lpxM	Strep	6	5	1.0869	0	0
1	lpxM	Strep	5	1.5811	0.6942	0	0
1	lpxM	Strep	4	0.5	0.8061	0	0
1	lpxM	Strep	3	0.1581	0.7377	0	0
1	lpxM	Strep	2	0.05	1.0673	0	0
1	lpxM	Strep	1	0	0.8948	0	0
2	lpxM	Strep	8	50	0.0516	0	0
2	lpxM	Strep	7	15.8114	0.7001	0	0
2	lpxM	Strep	6	5	0.8532	0	0
2	lpxM	Strep	5	1.5811	0.9309	0	0
2	lpxM	Strep	4	0.5	0.88	0	0
2	lpxM	Strep	3	0.1581	0.7685	0	0
2	lpxM	Strep	2	0.05	1.1306	0	0
2	lpxM	Strep	1	0	0.5459	0	0
3	lpxM	Strep	8	50	0.0559	0	0
3	lpxM	Strep	7	15.8114	1.1696	0	0
3	lpxM	Strep	6	5	1.1677	0	0
3	lpxM	Strep	5	1.5811	1.1495	0	0
3	lpxM	Strep	4	0.5	1.1935	0	0
3	lpxM	Strep	3	0.1581	1.1014	0	0
3	lpxM	Strep	2	0.05	1.1331	0	0
3	lpxM	Strep	1	0	0.7197	0	0
4	lpxM	Strep	8	50	0.0572	0	0
4	lpxM	Strep	7	15.8114	1.0904	0	0
4	lpxM	Strep	6	5	1.2289	0	0
4	lpxM	Strep	5	1.5811	1.1404	0	0
4	lpxM	Strep	4	0.5	1.0361	0	0
4	lpxM	Strep	3	0.1581	0.7243	0	0
4	lpxM	Strep	2	0.05	0.8045	0	0
4	lpxM	Strep	1	0	0.723	0	0
5	lpxM	Strep	8	50	0.0492	0	0
5	lpxM	Strep	7	15.8114	0.2536	0	0
5	lpxM	Strep	6	5	0.5986	0	0
5	lpxM	Strep	5	1.5811	0.7607	0	0
5	lpxM	Strep	4	0.5	0.7277	0	0
5	lpxM	Strep	3	0.1581	0.4832	0	0
5	lpxM	Strep	2	0.05	0.5966	0	0
5	lpxM	Strep	1	0	0.6229	0	0
6	lpxM	Strep	8	50	0.054	0	0
6	lpxM	Strep	7	15.8114	0.2345	0	0
6	lpxM	Strep	6	5	0.5832	0	0
6	lpxM	Strep	5	1.5811	0.4952	0	0
6	lpxM	Strep	4	0.5	0.5182	0	0
6	lpxM	Strep	3	0.1581	0.6307	0	0
6	lpxM	Strep	2	0.05	0.4887	0	0
6	lpxM	Strep	1	0	0.5081	0	0
7	lpxM	Strep	8	50	0.0516	0	0
7	lpxM	Strep	7	15.8114	0.5461	0	0
7	lpxM	Strep	6	5	0.7274	0	0
7	lpxM	Strep	5	1.5811	0.7021	0	0
7	lpxM	Strep	4	0.5	0.6138	0	0
7	lpxM	Strep	3	0.1581	0.6476	0	0
7	lpxM	Strep	2	0.05	0.5996	0	0
7	lpxM	Strep	1	0	0.5473	0	0
8	lpxM	Strep	8	50	0.0543	0	0
8	lpxM	Strep	7	15.8114	0.719	0	0
8	lpxM	Strep	6	5	0.7726	0	0
8	lpxM	Strep	5	1.5811	0.6129	0	0
8	lpxM	Strep	4	0.5	0.6709	0	0
8	lpxM	Strep	3	0.1581	0.6356	0	0
8	lpxM	Strep	2	0.05	0.5945	0	0
8	lpxM	Strep	1	0	0.5973	0	0
1	yfbR	Strep	8	50	0.0503	0	0
1	yfbR	Strep	7	15.8114	0.7624	0	0
1	yfbR	Strep	6	5	0.9092	0	0
1	yfbR	Strep	5	1.5811	0.6948	0	0
1	yfbR	Strep	4	0.5	0.6075	0	0
1	yfbR	Strep	3	0.1581	1.033	0	0
1	yfbR	Strep	2	0.05	0.8127	0	0
1	yfbR	Strep	1	0	0.5917	0	0
2	yfbR	Strep	8	50	0.0523	0	0
2	yfbR	Strep	7	15.8114	0.8181	0	0
2	yfbR	Strep	6	5	0.7192	0	0
2	yfbR	Strep	5	1.5811	0.7836	0	0
2	yfbR	Strep	4	0.5	0.7058	0	0
2	yfbR	Strep	3	0.1581	0.6386	0	0
2	yfbR	Strep	2	0.05	0.6083	0	0
2	yfbR	Strep	1	0	0.4476	0	0
3	yfbR	Strep	8	50	0.0541	0	0
3	yfbR	Strep	7	15.8114	0.7015	0	0
3	yfbR	Strep	6	5	0.888	0	0
3	yfbR	Strep	5	1.5811	0.7593	0	0
3	yfbR	Strep	4	0.5	1.0568	0	0
3	yfbR	Strep	3	0.1581	0.8765	0	0
3	yfbR	Strep	2	0.05	1.0502	0	0
3	yfbR	Strep	1	0	0.7752	0	0
4	yfbR	Strep	8	50	0.0541	0	0
4	yfbR	Strep	7	15.8114	0.8099	0	0
4	yfbR	Strep	6	5	0.8819	0	0
4	yfbR	Strep	5	1.5811	0.8886	0	0
4	yfbR	Strep	4	0.5	0.9156	0	0
4	yfbR	Strep	3	0.1581	0.9813	0	0
4	yfbR	Strep	2	0.05	1.0679	0	0
4	yfbR	Strep	1	0	0.7557	0	0
5	yfbR	Strep	8	50	0.0642	0	0
5	yfbR	Strep	7	15.8114	0.238	0	0
5	yfbR	Strep	6	5	0.3932	0	0
5	yfbR	Strep	5	1.5811	0.347	0	0
5	yfbR	Strep	4	0.5	0.3738	0	0
5	yfbR	Strep	3	0.1581	0.3593	0	0
5	yfbR	Strep	2	0.05	0.4285	0	0
5	yfbR	Strep	1	0	0.4726	0	0
6	yfbR	Strep	8	50	0.0539	0	0
6	yfbR	Strep	7	15.8114	0.2501	0	0
6	yfbR	Strep	6	5	0.3534	0	0
6	yfbR	Strep	5	1.5811	0.388	0	0
6	yfbR	Strep	4	0.5	0.3975	0	0
6	yfbR	Strep	3	0.1581	0.3727	0	0
6	yfbR	Strep	2	0.05	0.3993	0	0
6	yfbR	Strep	1	0	0.4692	0	0
7	yfbR	Strep	8	50	0.0514	0	0
7	yfbR	Strep	7	15.8114	0.3879	0	0
7	yfbR	Strep	6	5	0.4263	0	0
7	yfbR	Strep	5	1.5811	0.5008	0	0
7	yfbR	Strep	4	0.5	0.4113	0	0
7	yfbR	Strep	3	0.1581	0.3578	0	0
7	yfbR	Strep	2	0.05	0.4698	0	0
7	yfbR	Strep	1	0	0.3421	0	0
8	yfbR	Strep	8	50	0.0538	0	0
8	yfbR	Strep	7	15.8114	0.4127	0	0
8	yfbR	Strep	6	5	0.5393	0	0
8	yfbR	Strep	5	1.5811	0.4027	0	0
8	yfbR	Strep	4	0.5	0.3791	0	0
8	yfbR	Strep	3	0.1581	0.3582	0	0
8	yfbR	Strep	2	0.05	0.407	0	0
8	yfbR	Strep	1	0	0.3616	0	0
1	control	Amoxclav	8	10	0.0494	0	0
1	control	Amoxclav	7	3.1623	0.0554	0	0
1	control	Amoxclav	6	1	0.614	0	0
1	control	Amoxclav	5	0.3162	0.6391	0	0
1	control	Amoxclav	4	0.1	0.4663	0	0
1	control	Amoxclav	3	0.0316	0.7359	0	0
1	control	Amoxclav	2	0.01	0.8146	0	0
1	control	Amoxclav	1	0	0.7223	0	0
2	control	Amoxclav	8	10	0.0484	0	0
2	control	Amoxclav	7	3.1623	0.0609	0	0
2	control	Amoxclav	6	1	0.548	0	0
2	control	Amoxclav	5	0.3162	0.4625	0	0
2	control	Amoxclav	4	0.1	0.7636	0	0
2	control	Amoxclav	3	0.0316	0.647	0	0
2	control	Amoxclav	2	0.01	0.931	0	0
2	control	Amoxclav	1	0	1.0513	0	0
3	control	Amoxclav	8	10	0.0452	0	0
3	control	Amoxclav	7	3.1623	0.0492	0	0
3	control	Amoxclav	6	1	0.5515	0	0
3	control	Amoxclav	5	0.3162	0.6338	0	0
3	control	Amoxclav	4	0.1	0.9241	0	0
3	control	Amoxclav	3	0.0316	0.7058	0	0
3	control	Amoxclav	2	0.01	0.5383	0	0
3	control	Amoxclav	1	0	0.4477	0	0
4	control	Amoxclav	8	10	0.0459	0	0
4	control	Amoxclav	7	3.1623	0.048	0	0
4	control	Amoxclav	6	1	0.8311	0	0
4	control	Amoxclav	5	0.3162	0.903	0	0
4	control	Amoxclav	4	0.1	0.8005	0	0
4	control	Amoxclav	3	0.0316	0.5768	0	0
4	control	Amoxclav	2	0.01	0.4904	0	0
4	control	Amoxclav	1	0	0.4753	0	0
5	control	Amoxclav	8	10	0.0466	0	0
5	control	Amoxclav	7	3.1623	0.047	0	0
5	control	Amoxclav	6	1	0.9788	0	0
5	control	Amoxclav	5	0.3162	0.6627	0	0
5	control	Amoxclav	4	0.1	0.684	0	0
5	control	Amoxclav	3	0.0316	0.8303	0	0
5	control	Amoxclav	2	0.01	0.8538	0	0
5	control	Amoxclav	1	0	0.7245	0	0
6	control	Amoxclav	8	10	0.0469	0	0
6	control	Amoxclav	7	3.1623	0.0541	0	0
6	control	Amoxclav	6	1	0.9477	0	0
6	control	Amoxclav	5	0.3162	0.7753	0	0
6	control	Amoxclav	4	0.1	0.8861	0	0
6	control	Amoxclav	3	0.0316	0.7907	0	0
6	control	Amoxclav	2	0.01	0.5523	0	0
6	control	Amoxclav	1	0	0.4629	0	0
7	control	Amoxclav	8	10	0.0468	0	0
7	control	Amoxclav	7	3.1623	0.0588	0	0
7	control	Amoxclav	6	1	0.6033	0	0
7	control	Amoxclav	5	0.3162	0.5851	0	0
7	control	Amoxclav	4	0.1	0.7208	0	0
7	control	Amoxclav	3	0.0316	0.2861	0	0
7	control	Amoxclav	2	0.01	0.4926	0	0
7	control	Amoxclav	1	0	0.307	0	0
8	control	Amoxclav	8	10	0.047	0	0
8	control	Amoxclav	7	3.1623	0.0506	0	0
8	control	Amoxclav	6	1	0.6668	0	0
8	control	Amoxclav	5	0.3162	0.5082	0	0
8	control	Amoxclav	4	0.1	0.5251	0	0
8	control	Amoxclav	3	0.0316	0.3832	0	0
8	control	Amoxclav	2	0.01	0.7508	0	0
8	control	Amoxclav	1	0	0.6308	0	0
9	control	Amoxclav	8	10	0.0428	0	1
9	control	Amoxclav	7	3.1623	0.0535	0	1
9	control	Amoxclav	6	1	0.1929	0	1
9	control	Amoxclav	5	0.3162	0.1539	0	1
9	control	Amoxclav	4	0.1	0.1935	0	1
9	control	Amoxclav	3	0.0316	0.1158	0	1
9	control	Amoxclav	2	0.01	0.1481	0	1
9	control	Amoxclav	1	0	0.0852	0	1
10	control	Amoxclav	8	10	0.0425	0	1
10	control	Amoxclav	7	3.1623	0.0437	0	1
10	control	Amoxclav	6	1	0.1145	0	1
10	control	Amoxclav	5	0.3162	0.2181	0	1
10	control	Amoxclav	4	0.1	0.0908	0	1
10	control	Amoxclav	3	0.0316	0.1401	0	1
10	control	Amoxclav	2	0.01	0.1338	0	1
10	control	Amoxclav	1	0	0.1334	0	1
11	control	Amoxclav	8	10	0.0453	0	1
11	control	Amoxclav	7	3.1623	0.0594	0	1
11	control	Amoxclav	6	1	0.1272	0	1
11	control	Amoxclav	5	0.3162	0.0818	0	1
11	control	Amoxclav	4	0.1	0.1777	0	1
11	control	Amoxclav	3	0.0316	0.1477	0	1
11	control	Amoxclav	2	0.01	0.1392	0	1
11	control	Amoxclav	1	0	0.1115	0	1
12	control	Amoxclav	8	10	0.0445	0	1
12	control	Amoxclav	7	3.1623	0.0539	0	1
12	control	Amoxclav	6	1	0.173	0	1
12	control	Amoxclav	5	0.3162	0.1686	0	1
12	control	Amoxclav	4	0.1	0.0865	0	1
12	control	Amoxclav	3	0.0316	0.1946	0	1
12	control	Amoxclav	2	0.01	0.1383	0	1
12	control	Amoxclav	1	0	0.1161	0	1
1	katG	Amoxclav	8	10	0.0456	0	0
1	katG	Amoxclav	7	3.1623	0.0491	0	0
1	katG	Amoxclav	6	1	0.7837	0	0
1	katG	Amoxclav	5	0.3162	1.1585	0	0
1	katG	Amoxclav	4	0.1	1.0991	0	0
1	katG	Amoxclav	3	0.0316	1.2821	0	0
1	katG	Amoxclav	2	0.01	1.1453	0	0
1	katG	Amoxclav	1	0	0.8207	0	0
2	katG	Amoxclav	8	10	0.046	0	0
2	katG	Amoxclav	7	3.1623	0.0876	0	0
2	katG	Amoxclav	6	1	0.9296	0	0
2	katG	Amoxclav	5	0.3162	0.7628	0	0
2	katG	Amoxclav	4	0.1	1.0569	0	0
2	katG	Amoxclav	3	0.0316	1.1543	0	0
2	katG	Amoxclav	2	0.01	0.9307	0	0
2	katG	Amoxclav	1	0	0.802	0	0
3	katG	Amoxclav	8	10	0.0476	0	0
3	katG	Amoxclav	7	3.1623	0.1623	0	0
3	katG	Amoxclav	6	1	1.0272	0	0
3	katG	Amoxclav	5	0.3162	1.0941	0	0
3	katG	Amoxclav	4	0.1	0.9916	0	0
3	katG	Amoxclav	3	0.0316	0.9733	0	0
3	katG	Amoxclav	2	0.01	1.1779	0	0
3	katG	Amoxclav	1	0	1.0446	0	0
4	katG	Amoxclav	8	10	0.049	0	0
4	katG	Amoxclav	7	3.1623	0.0566	0	0
4	katG	Amoxclav	6	1	1.1636	0	0
4	katG	Amoxclav	5	0.3162	1.1009	0	0
4	katG	Amoxclav	4	0.1	0.9129	0	0
4	katG	Amoxclav	3	0.0316	1.1231	0	0
4	katG	Amoxclav	2	0.01	1.0688	0	0
4	katG	Amoxclav	1	0	0.6158	0	0
5	katG	Amoxclav	8	10	0.0488	0	0
5	katG	Amoxclav	7	3.1623	0.0514	0	0
5	katG	Amoxclav	6	1	0.3307	0	0
5	katG	Amoxclav	5	0.3162	0.434	0	0
5	katG	Amoxclav	4	0.1	0.4366	0	0
5	katG	Amoxclav	3	0.0316	0.6477	0	0
5	katG	Amoxclav	2	0.01	0.4979	0	0
5	katG	Amoxclav	1	0	0.5654	0	0
6	katG	Amoxclav	8	10	0.0453	0	0
6	katG	Amoxclav	7	3.1623	0.0732	0	0
6	katG	Amoxclav	6	1	0.2866	0	0
6	katG	Amoxclav	5	0.3162	0.3825	0	0
6	katG	Amoxclav	4	0.1	0.4155	0	0
6	katG	Amoxclav	3	0.0316	0.9278	0	0
6	katG	Amoxclav	2	0.01	0.6461	0	0
6	katG	Amoxclav	1	0	0.3653	0	0
7	katG	Amoxclav	8	10	0.0454	0	0
7	katG	Amoxclav	7	3.1623	0.0486	0	0
7	katG	Amoxclav	6	1	0.6125	0	0
7	katG	Amoxclav	5	0.3162	0.6998	0	0
7	katG	Amoxclav	4	0.1	0.7667	0	0
7	katG	Amoxclav	3	0.0316	0.7047	0	0
7	katG	Amoxclav	2	0.01	0.8139	0	0
7	katG	Amoxclav	1	0	0.6768	0	0
8	katG	Amoxclav	8	10	0.0454	0	0
8	katG	Amoxclav	7	3.1623	0.1031	0	0
8	katG	Amoxclav	6	1	0.7237	0	0
8	katG	Amoxclav	5	0.3162	0.6751	0	0
8	katG	Amoxclav	4	0.1	0.6971	0	0
8	katG	Amoxclav	3	0.0316	0.5667	0	0
8	katG	Amoxclav	2	0.01	0.842	0	0
8	katG	Amoxclav	1	0	0.7378	0	0
1	lpxM	Amoxclav	8	10	0.0456	0	0
1	lpxM	Amoxclav	7	3.1623	0.0483	0	0
1	lpxM	Amoxclav	6	1	0.6819	0	0
1	lpxM	Amoxclav	5	0.3162	0.9557	0	0
1	lpxM	Amoxclav	4	0.1	0.9896	0	0
1	lpxM	Amoxclav	3	0.0316	0.9444	0	0
1	lpxM	Amoxclav	2	0.01	0.6662	0	0
1	lpxM	Amoxclav	1	0	0.6348	0	0
2	lpxM	Amoxclav	8	10	0.0628	0	0
2	lpxM	Amoxclav	7	3.1623	0.0546	0	0
2	lpxM	Amoxclav	6	1	0.6052	0	0
2	lpxM	Amoxclav	5	0.3162	0.55	0	0
2	lpxM	Amoxclav	4	0.1	0.969	0	0
2	lpxM	Amoxclav	3	0.0316	0.7014	0	0
2	lpxM	Amoxclav	2	0.01	0.9826	0	0
2	lpxM	Amoxclav	1	0	0.5763	0	0
3	lpxM	Amoxclav	8	10	0.0687	0	0
3	lpxM	Amoxclav	7	3.1623	0.0552	0	0
3	lpxM	Amoxclav	6	1	0.793	0	0
3	lpxM	Amoxclav	5	0.3162	0.8977	0	0
3	lpxM	Amoxclav	4	0.1	1.0958	0	0
3	lpxM	Amoxclav	3	0.0316	1.0064	0	0
3	lpxM	Amoxclav	2	0.01	0.7582	0	0
3	lpxM	Amoxclav	1	0	0.6526	0	0
5	lpxM	Amoxclav	8	10	0.0473	0	0
5	lpxM	Amoxclav	7	3.1623	0.053	0	0
5	lpxM	Amoxclav	6	1	0.5677	0	0
5	lpxM	Amoxclav	5	0.3162	0.8157	0	0
5	lpxM	Amoxclav	4	0.1	0.8721	0	0
5	lpxM	Amoxclav	3	0.0316	0.5724	0	0
5	lpxM	Amoxclav	2	0.01	0.4786	0	0
5	lpxM	Amoxclav	1	0	0.5812	0	0
6	lpxM	Amoxclav	8	10	0.0458	0	0
6	lpxM	Amoxclav	7	3.1623	0.0519	0	0
6	lpxM	Amoxclav	6	1	0.6803	0	0
6	lpxM	Amoxclav	5	0.3162	0.7517	0	0
6	lpxM	Amoxclav	4	0.1	0.589	0	0
6	lpxM	Amoxclav	3	0.0316	0.498	0	0
6	lpxM	Amoxclav	2	0.01	0.5562	0	0
6	lpxM	Amoxclav	1	0	0.6257	0	0
7	lpxM	Amoxclav	8	10	0.0463	0	0
7	lpxM	Amoxclav	7	3.1623	0.0492	0	0
7	lpxM	Amoxclav	6	1	0.7	0	0
7	lpxM	Amoxclav	5	0.3162	0.7438	0	0
7	lpxM	Amoxclav	4	0.1	0.7081	0	0
7	lpxM	Amoxclav	3	0.0316	0.66	0	0
7	lpxM	Amoxclav	2	0.01	0.6061	0	0
7	lpxM	Amoxclav	1	0	0.6007	0	0
8	lpxM	Amoxclav	8	10	0.046	0	0
8	lpxM	Amoxclav	7	3.1623	0.0525	0	0
8	lpxM	Amoxclav	6	1	0.7074	0	0
8	lpxM	Amoxclav	5	0.3162	0.6765	0	0
8	lpxM	Amoxclav	4	0.1	0.8297	0	0
8	lpxM	Amoxclav	3	0.0316	0.6836	0	0
8	lpxM	Amoxclav	2	0.01	0.6122	0	0
8	lpxM	Amoxclav	1	0	0.6149	0	0
1	yfbR	Amoxclav	8	10	0.0626	0	0
1	yfbR	Amoxclav	7	3.1623	0.0597	0	0
1	yfbR	Amoxclav	6	1	0.6148	0	0
1	yfbR	Amoxclav	5	0.3162	0.5709	0	0
1	yfbR	Amoxclav	4	0.1	0.5697	0	0
1	yfbR	Amoxclav	3	0.0316	0.465	0	0
1	yfbR	Amoxclav	2	0.01	0.6311	0	0
1	yfbR	Amoxclav	1	0	0.372	0	0
2	yfbR	Amoxclav	8	10	0.0534	0	0
2	yfbR	Amoxclav	7	3.1623	0.0788	0	0
2	yfbR	Amoxclav	6	1	0.5485	0	0
2	yfbR	Amoxclav	5	0.3162	0.9267	0	0
2	yfbR	Amoxclav	4	0.1	0.8297	0	0
2	yfbR	Amoxclav	3	0.0316	0.8685	0	0
2	yfbR	Amoxclav	2	0.01	0.8877	0	0
2	yfbR	Amoxclav	1	0	0.6077	0	0
3	yfbR	Amoxclav	8	10	0.0462	0	0
3	yfbR	Amoxclav	7	3.1623	0.0614	0	0
3	yfbR	Amoxclav	6	1	0.7068	0	0
3	yfbR	Amoxclav	5	0.3162	0.7608	0	0
3	yfbR	Amoxclav	4	0.1	0.609	0	0
3	yfbR	Amoxclav	3	0.0316	0.5342	0	0
3	yfbR	Amoxclav	2	0.01	0.4798	0	0
3	yfbR	Amoxclav	1	0	0.5484	0	0
4	yfbR	Amoxclav	8	10	0.0763	0	0
4	yfbR	Amoxclav	7	3.1623	0.0577	0	0
4	yfbR	Amoxclav	6	1	0.6994	0	0
4	yfbR	Amoxclav	5	0.3162	1.0337	0	0
4	yfbR	Amoxclav	4	0.1	1.1148	0	0
4	yfbR	Amoxclav	3	0.0316	0.9386	0	0
4	yfbR	Amoxclav	2	0.01	0.4891	0	0
4	yfbR	Amoxclav	1	0	0.5448	0	0
5	yfbR	Amoxclav	8	10	0.0464	0	0
5	yfbR	Amoxclav	7	3.1623	0.0612	0	0
5	yfbR	Amoxclav	6	1	0.3499	0	0
5	yfbR	Amoxclav	5	0.3162	0.3807	0	0
5	yfbR	Amoxclav	4	0.1	0.3698	0	0
5	yfbR	Amoxclav	3	0.0316	0.3638	0	0
5	yfbR	Amoxclav	2	0.01	0.3908	0	0
5	yfbR	Amoxclav	1	0	0.4066	0	0
6	yfbR	Amoxclav	8	10	0.0454	0	0
6	yfbR	Amoxclav	7	3.1623	0.0527	0	0
6	yfbR	Amoxclav	6	1	0.3617	0	0
6	yfbR	Amoxclav	5	0.3162	0.4191	0	0
6	yfbR	Amoxclav	4	0.1	0.3883	0	0
6	yfbR	Amoxclav	3	0.0316	0.4562	0	0
6	yfbR	Amoxclav	2	0.01	0.3939	0	0
6	yfbR	Amoxclav	1	0	0.404	0	0
7	yfbR	Amoxclav	8	10	0.0462	0	0
7	yfbR	Amoxclav	7	3.1623	0.0552	0	0
7	yfbR	Amoxclav	6	1	0.355	0	0
7	yfbR	Amoxclav	5	0.3162	0.4962	0	0
7	yfbR	Amoxclav	4	0.1	0.4376	0	0
7	yfbR	Amoxclav	3	0.0316	0.4752	0	0
7	yfbR	Amoxclav	2	0.01	0.3527	0	0
7	yfbR	Amoxclav	1	0	0.3996	0	0
8	yfbR	Amoxclav	8	10	0.0459	0	0
8	yfbR	Amoxclav	7	3.1623	0.0727	0	0
8	yfbR	Amoxclav	6	1	0.3701	0	0
8	yfbR	Amoxclav	5	0.3162	0.4221	0	0
8	yfbR	Amoxclav	4	0.1	0.4554	0	0
8	yfbR	Amoxclav	3	0.0316	0.4709	0	0
8	yfbR	Amoxclav	2	0.01	0.34	0	0
8	yfbR	Amoxclav	1	0	0.3742	0	0
1	control	ERT	8	10	0.2016	0	0
1	control	ERT	7	3.1623	0.8387	0	0
1	control	ERT	6	1	0.9844	0	0
1	control	ERT	5	0.3162	1.158	0	0
1	control	ERT	4	0.1	0.8053	0	0
1	control	ERT	3	0.0316	1.0308	0	0
1	control	ERT	2	0.01	1.0008	0	0
1	control	ERT	1	0	0.9819	0	0
2	control	ERT	8	10	0.1019	0	0
2	control	ERT	7	3.1623	0.8528	0	0
2	control	ERT	6	1	0.9012	0	0
2	control	ERT	5	0.3162	0.5656	0	0
2	control	ERT	4	0.1	1.1434	0	0
2	control	ERT	3	0.0316	1.2125	0	0
2	control	ERT	2	0.01	0.8844	0	0
2	control	ERT	1	0	0.7214	0	0
3	control	ERT	8	10	0.0528	0	0
3	control	ERT	7	3.1623	1.0592	0	0
3	control	ERT	6	1	0.9379	0	0
3	control	ERT	5	0.3162	0.7854	0	0
3	control	ERT	4	0.1	0.9569	0	0
3	control	ERT	3	0.0316	0.5758	0	0
3	control	ERT	2	0.01	0.564	0	0
3	control	ERT	1	0	0.5308	0	0
4	control	ERT	8	10	0.0537	0	0
4	control	ERT	7	3.1623	0.9428	0	0
4	control	ERT	6	1	0.9185	0	0
4	control	ERT	5	0.3162	1.052	0	0
4	control	ERT	4	0.1	1.0288	0	0
4	control	ERT	3	0.0316	0.5619	0	0
4	control	ERT	2	0.01	0.5938	0	0
4	control	ERT	1	0	0.4921	0	0
5	control	ERT	8	10	0.097	0	0
5	control	ERT	7	3.1623	1.0265	0	0
5	control	ERT	6	1	1.0806	0	0
5	control	ERT	5	0.3162	0.8201	0	0
5	control	ERT	4	0.1	1.0879	0	0
5	control	ERT	3	0.0316	0.7232	0	0
5	control	ERT	2	0.01	0.9186	0	0
5	control	ERT	1	0	0.4463	0	0
6	control	ERT	8	10	0.1447	0	0
6	control	ERT	7	3.1623	0.8261	0	0
6	control	ERT	6	1	0.8646	0	0
6	control	ERT	5	0.3162	1.1351	0	0
6	control	ERT	4	0.1	1.0335	0	0
6	control	ERT	3	0.0316	1.027	0	0
6	control	ERT	2	0.01	0.6334	0	0
6	control	ERT	1	0	0.355	0	0
7	control	ERT	8	10	0.0489	0	0
7	control	ERT	7	3.1623	0.4476	0	0
7	control	ERT	6	1	0.5636	0	0
7	control	ERT	5	0.3162	0.6554	0	0
7	control	ERT	4	0.1	0.459	0	0
7	control	ERT	3	0.0316	0.5737	0	0
7	control	ERT	2	0.01	0.5954	0	0
7	control	ERT	1	0	0.321	0	0
8	control	ERT	8	10	0.0471	0	0
8	control	ERT	7	3.1623	0.6699	0	0
8	control	ERT	6	1	0.4415	0	0
8	control	ERT	5	0.3162	0.6286	0	0
8	control	ERT	4	0.1	0.674	0	0
8	control	ERT	3	0.0316	0.4103	0	0
8	control	ERT	2	0.01	0.5823	0	0
8	control	ERT	1	0	0.5073	0	0
9	control	ERT	8	10	0.0435	0	1
9	control	ERT	7	3.1623	0.2403	0	1
9	control	ERT	6	1	0.2247	0	1
9	control	ERT	5	0.3162	0.1419	0	1
9	control	ERT	4	0.1	0.1506	0	1
9	control	ERT	3	0.0316	0.148	0	1
9	control	ERT	2	0.01	0.1863	0	1
9	control	ERT	1	0	0.1394	0	1
10	control	ERT	8	10	0.0676	0	1
10	control	ERT	7	3.1623	0.237	0	1
10	control	ERT	6	1	0.2714	0	1
10	control	ERT	5	0.3162	0.1287	0	1
10	control	ERT	4	0.1	0.1672	0	1
10	control	ERT	3	0.0316	0.2281	0	1
10	control	ERT	2	0.01	0.1149	0	1
10	control	ERT	1	0	0.1047	0	1
11	control	ERT	8	10	0.0623	0	1
11	control	ERT	7	3.1623	0.1999	0	1
11	control	ERT	6	1	0.2611	0	1
11	control	ERT	5	0.3162	0.1381	0	1
11	control	ERT	4	0.1	0.149	0	1
11	control	ERT	3	0.0316	0.1676	0	1
11	control	ERT	2	0.01	0.1644	0	1
11	control	ERT	1	0	0.162	0	1
12	control	ERT	8	10	0.136	0	1
12	control	ERT	7	3.1623	0.1257	0	1
12	control	ERT	6	1	0.2313	0	1
12	control	ERT	5	0.3162	0.1115	0	1
12	control	ERT	4	0.1	0.1543	0	1
12	control	ERT	3	0.0316	0.1131	0	1
12	control	ERT	2	0.01	0.1459	0	1
12	control	ERT	1	0	0.1265	0	1
1	katG	ERT	8	10	0.0625	0	0
1	katG	ERT	7	3.1623	0.7803	0	0
1	katG	ERT	6	1	1.0338	0	0
1	katG	ERT	5	0.3162	1.1258	0	0
1	katG	ERT	4	0.1	1.1289	0	0
1	katG	ERT	3	0.0316	1.2601	0	0
1	katG	ERT	2	0.01	1.1949	0	0
1	katG	ERT	1	0	0.9455	0	0
2	katG	ERT	8	10	0.0622	0	0
2	katG	ERT	7	3.1623	0.8664	0	0
2	katG	ERT	6	1	1.0917	0	0
2	katG	ERT	5	0.3162	1.2236	0	0
2	katG	ERT	4	0.1	1.0521	0	0
2	katG	ERT	3	0.0316	1.025	0	0
2	katG	ERT	2	0.01	1.1089	0	0
2	katG	ERT	1	0	1.0642	0	0
3	katG	ERT	8	10	0.1053	0	0
3	katG	ERT	7	3.1623	0.9295	0	0
3	katG	ERT	6	1	1.1808	0	0
3	katG	ERT	5	0.3162	1.1912	0	0
3	katG	ERT	4	0.1	0.9952	0	0
3	katG	ERT	3	0.0316	0.5518	0	0
3	katG	ERT	2	0.01	0.5788	0	0
3	katG	ERT	1	0	0.5395	0	0
4	katG	ERT	8	10	0.1607	0	0
4	katG	ERT	7	3.1623	0.9841	0	0
4	katG	ERT	6	1	1.1988	0	0
4	katG	ERT	5	0.3162	1.1898	0	0
4	katG	ERT	4	0.1	1.0229	0	0
4	katG	ERT	3	0.0316	0.5709	0	0
4	katG	ERT	2	0.01	0.551	0	0
4	katG	ERT	1	0	0.5442	0	0
5	katG	ERT	8	10	0.1284	0	0
5	katG	ERT	7	3.1623	0.4421	0	0
5	katG	ERT	6	1	0.3562	0	0
5	katG	ERT	5	0.3162	0.1938	0	0
5	katG	ERT	4	0.1	0.5678	0	0
5	katG	ERT	3	0.0316	0.5496	0	0
5	katG	ERT	2	0.01	0.585	0	0
5	katG	ERT	1	0	0.5353	0	0
6	katG	ERT	8	10	0.1462	0	0
6	katG	ERT	7	3.1623	0.4286	0	0
6	katG	ERT	6	1	0.4086	0	0
6	katG	ERT	5	0.3162	0.334	0	0
6	katG	ERT	4	0.1	0.4144	0	0
6	katG	ERT	3	0.0316	0.3733	0	0
6	katG	ERT	2	0.01	0.474	0	0
6	katG	ERT	1	0	0.4803	0	0
7	katG	ERT	8	10	0.0572	0	0
7	katG	ERT	7	3.1623	0.4457	0	0
7	katG	ERT	6	1	0.5554	0	0
7	katG	ERT	5	0.3162	0.6829	0	0
7	katG	ERT	4	0.1	0.6551	0	0
7	katG	ERT	3	0.0316	0.5563	0	0
7	katG	ERT	2	0.01	0.7695	0	0
7	katG	ERT	1	0	0.6898	0	0
8	katG	ERT	8	10	0.0611	0	0
8	katG	ERT	7	3.1623	0.6197	0	0
8	katG	ERT	6	1	0.6422	0	0
8	katG	ERT	5	0.3162	0.6037	0	0
8	katG	ERT	4	0.1	0.6257	0	0
8	katG	ERT	3	0.0316	0.5427	0	0
8	katG	ERT	2	0.01	0.6034	0	0
8	katG	ERT	1	0	0.7773	0	0
1	lpxM	ERT	8	10	0.0534	0	0
1	lpxM	ERT	7	3.1623	0.8815	0	0
1	lpxM	ERT	6	1	0.7326	0	0
1	lpxM	ERT	5	0.3162	0.7598	0	0
1	lpxM	ERT	4	0.1	0.9008	0	0
1	lpxM	ERT	3	0.0316	0.5258	0	0
1	lpxM	ERT	2	0.01	0.8565	0	0
1	lpxM	ERT	1	0	0.7865	0	0
2	lpxM	ERT	8	10	0.0539	0	0
2	lpxM	ERT	7	3.1623	0.7537	0	0
2	lpxM	ERT	6	1	1.1141	0	0
2	lpxM	ERT	5	0.3162	1.1088	0	0
2	lpxM	ERT	4	0.1	0.8886	0	0
2	lpxM	ERT	3	0.0316	0.7563	0	0
2	lpxM	ERT	2	0.01	1.0287	0	0
2	lpxM	ERT	1	0	0.8969	0	0
3	lpxM	ERT	8	10	0.1642	0	0
3	lpxM	ERT	7	3.1623	0.8621	0	0
3	lpxM	ERT	6	1	1.2798	0	0
3	lpxM	ERT	5	0.3162	1.3225	0	0
3	lpxM	ERT	4	0.1	1.1951	0	0
3	lpxM	ERT	3	0.0316	0.9939	0	0
3	lpxM	ERT	2	0.01	1.2364	0	0
3	lpxM	ERT	1	0	0.6713	0	0
4	lpxM	ERT	8	10	0.207	0	0
4	lpxM	ERT	7	3.1623	1.0989	0	0
4	lpxM	ERT	6	1	1.2732	0	0
4	lpxM	ERT	5	0.3162	1.218	0	0
4	lpxM	ERT	4	0.1	1.0731	0	0
4	lpxM	ERT	3	0.0316	1.0969	0	0
4	lpxM	ERT	2	0.01	0.9209	0	0
4	lpxM	ERT	1	0	0.7289	0	0
5	lpxM	ERT	8	10	0.2764	0	0
5	lpxM	ERT	7	3.1623	0.6954	0	0
5	lpxM	ERT	6	1	0.6516	0	0
5	lpxM	ERT	5	0.3162	0.5686	0	0
5	lpxM	ERT	4	0.1	0.7348	0	0
5	lpxM	ERT	3	0.0316	0.62	0	0
5	lpxM	ERT	2	0.01	0.6712	0	0
5	lpxM	ERT	1	0	0.5767	0	0
6	lpxM	ERT	8	10	0.0597	0	0
6	lpxM	ERT	7	3.1623	0.4919	0	0
6	lpxM	ERT	6	1	0.5688	0	0
6	lpxM	ERT	5	0.3162	0.5834	0	0
6	lpxM	ERT	4	0.1	0.6191	0	0
6	lpxM	ERT	3	0.0316	0.4205	0	0
6	lpxM	ERT	2	0.01	0.6382	0	0
6	lpxM	ERT	1	0	0.5688	0	0
7	lpxM	ERT	8	10	0.0565	0	0
7	lpxM	ERT	7	3.1623	0.6472	0	0
7	lpxM	ERT	6	1	0.6391	0	0
7	lpxM	ERT	5	0.3162	0.6433	0	0
7	lpxM	ERT	4	0.1	0.5546	0	0
7	lpxM	ERT	3	0.0316	0.6757	0	0
7	lpxM	ERT	2	0.01	0.684	0	0
7	lpxM	ERT	1	0	0.6518	0	0
8	lpxM	ERT	8	10	0.0563	0	0
8	lpxM	ERT	7	3.1623	0.8529	0	0
8	lpxM	ERT	6	1	0.7699	0	0
8	lpxM	ERT	5	0.3162	0.598	0	0
8	lpxM	ERT	4	0.1	0.6457	0	0
8	lpxM	ERT	3	0.0316	0.6492	0	0
8	lpxM	ERT	2	0.01	0.6712	0	0
8	lpxM	ERT	1	0	0.6581	0	0
1	yfbR	ERT	8	10	0.059	0	0
1	yfbR	ERT	7	3.1623	0.5299	0	0
1	yfbR	ERT	6	1	0.5263	0	0
1	yfbR	ERT	5	0.3162	0.9279	0	0
1	yfbR	ERT	4	0.1	0.9698	0	0
1	yfbR	ERT	3	0.0316	0.7212	0	0
1	yfbR	ERT	2	0.01	0.935	0	0
1	yfbR	ERT	1	0	0.5857	0	0
2	yfbR	ERT	8	10	0.056	0	0
2	yfbR	ERT	7	3.1623	0.6522	0	0
2	yfbR	ERT	6	1	0.8727	0	0
2	yfbR	ERT	5	0.3162	0.8322	0	0
2	yfbR	ERT	4	0.1	0.9411	0	0
2	yfbR	ERT	3	0.0316	0.6827	0	0
2	yfbR	ERT	2	0.01	1.0243	0	0
2	yfbR	ERT	1	0	0.5167	0	0
3	yfbR	ERT	8	10	0.081	0	0
3	yfbR	ERT	7	3.1623	0.6978	0	0
3	yfbR	ERT	6	1	0.9687	0	0
3	yfbR	ERT	5	0.3162	0.9384	0	0
3	yfbR	ERT	4	0.1	1.0193	0	0
3	yfbR	ERT	3	0.0316	0.9357	0	0
3	yfbR	ERT	2	0.01	1.0975	0	0
3	yfbR	ERT	1	0	0.7113	0	0
4	yfbR	ERT	8	10	0.0881	0	0
4	yfbR	ERT	7	3.1623	0.6855	0	0
4	yfbR	ERT	6	1	0.9021	0	0
4	yfbR	ERT	5	0.3162	1.1402	0	0
4	yfbR	ERT	4	0.1	1.0395	0	0
4	yfbR	ERT	3	0.0316	0.9869	0	0
4	yfbR	ERT	2	0.01	0.9877	0	0
4	yfbR	ERT	1	0	0.5701	0	0
5	yfbR	ERT	8	10	0.0521	0	0
5	yfbR	ERT	7	3.1623	0.2692	0	0
5	yfbR	ERT	6	1	0.3739	0	0
5	yfbR	ERT	5	0.3162	0.4492	0	0
5	yfbR	ERT	4	0.1	0.3491	0	0
5	yfbR	ERT	3	0.0316	0.3935	0	0
5	yfbR	ERT	2	0.01	0.4345	0	0
5	yfbR	ERT	1	0	0.5404	0	0
6	yfbR	ERT	8	10	0.0668	0	0
6	yfbR	ERT	7	3.1623	0.2796	0	0
6	yfbR	ERT	6	1	0.3654	0	0
6	yfbR	ERT	5	0.3162	0.3742	0	0
6	yfbR	ERT	4	0.1	0.3707	0	0
6	yfbR	ERT	3	0.0316	0.3888	0	0
6	yfbR	ERT	2	0.01	0.4965	0	0
6	yfbR	ERT	1	0	0.4501	0	0
7	yfbR	ERT	8	10	0.0966	0	0
7	yfbR	ERT	7	3.1623	0.3424	0	0
7	yfbR	ERT	6	1	0.3793	0	0
7	yfbR	ERT	5	0.3162	0.353	0	0
7	yfbR	ERT	4	0.1	0.3827	0	0
7	yfbR	ERT	3	0.0316	0.304	0	0
7	yfbR	ERT	2	0.01	0.3232	0	0
7	yfbR	ERT	1	0	0.5144	0	0
8	yfbR	ERT	8	10	0.0738	0	0
8	yfbR	ERT	7	3.1623	0.4429	0	0
8	yfbR	ERT	6	1	0.5204	0	0
8	yfbR	ERT	5	0.3162	0.3253	0	0
8	yfbR	ERT	4	0.1	0.3234	0	0
8	yfbR	ERT	3	0.0316	0.387	0	0
8	yfbR	ERT	2	0.01	0.382	0	0
8	yfbR	ERT	1	0	0.3398	0	0
1	control	CM	8	50	0.0514	0	0
1	control	CM	7	15.8114	0.0583	0	0
1	control	CM	6	5	0.0909	0	0
1	control	CM	5	1.5811	0.2968	0	0
1	control	CM	4	0.5	0.4441	0	0
1	control	CM	3	0.1581	0.7752	0	0
1	control	CM	2	0.05	0.6521	0	0
1	control	CM	1	0	0.5155	0	0
2	control	CM	8	50	0.0489	0	0
2	control	CM	7	15.8114	0.0487	0	0
2	control	CM	6	5	0.0809	0	0
2	control	CM	5	1.5811	0.4553	0	0
2	control	CM	4	0.5	0.5124	0	0
2	control	CM	3	0.1581	0.5049	0	0
2	control	CM	2	0.05	0.5875	0	0
2	control	CM	1	0	0.4414	0	0
3	control	CM	8	50	0.1183	0	0
3	control	CM	7	15.8114	0.0753	0	0
3	control	CM	6	5	0.2222	0	0
3	control	CM	5	1.5811	0.8159	0	0
3	control	CM	4	0.5	1.0099	0	0
3	control	CM	3	0.1581	1.1842	0	0
3	control	CM	2	0.05	1.0138	0	0
3	control	CM	1	0	0.964	0	0
4	control	CM	8	50	0.0588	0	0
4	control	CM	7	15.8114	0.059	0	0
4	control	CM	6	5	0.1253	0	0
4	control	CM	5	1.5811	0.5587	0	0
4	control	CM	4	0.5	0.8397	0	0
4	control	CM	3	0.1581	0.8915	0	0
4	control	CM	2	0.05	0.8852	0	0
4	control	CM	1	0	0.6012	0	0
5	control	CM	8	50	0.0559	0	0
5	control	CM	7	15.8114	0.0657	0	0
5	control	CM	6	5	0.1367	0	0
5	control	CM	5	1.5811	0.8201	0	0
5	control	CM	4	0.5	0.8638	0	0
5	control	CM	3	0.1581	0.9472	0	0
5	control	CM	2	0.05	0.7906	0	0
5	control	CM	1	0	0.3191	0	0
6	control	CM	8	50	0.0558	0	0
6	control	CM	7	15.8114	0.0634	0	0
6	control	CM	6	5	0.1298	0	0
6	control	CM	5	1.5811	0.7351	0	0
6	control	CM	4	0.5	0.8083	0	0
6	control	CM	3	0.1581	1.0308	0	0
6	control	CM	2	0.05	0.6126	0	0
6	control	CM	1	0	0.4234	0	0
7	control	CM	8	50	0.0498	0	0
7	control	CM	7	15.8114	0.0553	0	0
7	control	CM	6	5	0.0879	0	0
7	control	CM	5	1.5811	0.5112	0	0
7	control	CM	4	0.5	0.4837	0	0
7	control	CM	3	0.1581	0.4283	0	0
7	control	CM	2	0.05	0.4522	0	0
7	control	CM	1	0	0.5401	0	0
8	control	CM	8	50	0.0484	0	0
8	control	CM	7	15.8114	0.0519	0	0
8	control	CM	6	5	0.0995	0	0
8	control	CM	5	1.5811	0.3322	0	0
8	control	CM	4	0.5	0.5643	0	0
8	control	CM	3	0.1581	0.3791	0	0
8	control	CM	2	0.05	0.2812	0	0
8	control	CM	1	0	0.3935	0	0
9	control	CM	8	50	0.043	0	1
9	control	CM	7	15.8114	0.0489	0	1
9	control	CM	6	5	0.0858	0	1
9	control	CM	5	1.5811	0.2438	0	1
9	control	CM	4	0.5	0.1667	0	1
9	control	CM	3	0.1581	0.1268	0	1
9	control	CM	2	0.05	0.101	0	1
9	control	CM	1	0	0.1252	0	1
10	control	CM	8	50	0.043	0	1
10	control	CM	7	15.8114	0.0468	0	1
10	control	CM	6	5	0.0924	0	1
10	control	CM	5	1.5811	0.2384	0	1
10	control	CM	4	0.5	0.2062	0	1
10	control	CM	3	0.1581	0.106	0	1
10	control	CM	2	0.05	0.1632	0	1
10	control	CM	1	0	0.1124	0	1
11	control	CM	8	50	0.0447	0	1
11	control	CM	7	15.8114	0.0479	0	1
11	control	CM	6	5	0.0929	0	1
11	control	CM	5	1.5811	0.3202	0	1
11	control	CM	4	0.5	0.1826	0	1
11	control	CM	3	0.1581	0.1563	0	1
11	control	CM	2	0.05	0.2012	0	1
11	control	CM	1	0	0.1678	0	1
12	control	CM	8	50	0.0455	0	1
12	control	CM	7	15.8114	0.052	0	1
12	control	CM	6	5	0.0936	0	1
12	control	CM	5	1.5811	0.2889	0	1
12	control	CM	4	0.5	0.2311	0	1
12	control	CM	3	0.1581	0.1927	0	1
12	control	CM	2	0.05	0.1762	0	1
12	control	CM	1	0	0.1586	0	1
1	katG	CM	8	50	0.091	0	0
1	katG	CM	7	15.8114	0.1731	0	0
1	katG	CM	6	5	0.534	0	0
1	katG	CM	5	1.5811	0.9989	0	0
1	katG	CM	4	0.5	1.0281	0	0
1	katG	CM	3	0.1581	1.1558	0	0
1	katG	CM	2	0.05	0.9788	0	0
1	katG	CM	1	0	1.0485	0	0
2	katG	CM	8	50	0.077	0	0
2	katG	CM	7	15.8114	0.0925	0	0
2	katG	CM	6	5	0.5021	0	0
2	katG	CM	5	1.5811	0.7398	0	0
2	katG	CM	4	0.5	0.9461	0	0
2	katG	CM	3	0.1581	1.0817	0	0
2	katG	CM	2	0.05	1.2133	0	0
2	katG	CM	1	0	1.2792	0	0
3	katG	CM	8	50	0.0599	0	0
3	katG	CM	7	15.8114	0.0557	0	0
3	katG	CM	6	5	0.2489	0	0
3	katG	CM	5	1.5811	0.6924	0	0
3	katG	CM	4	0.5	0.9515	0	0
3	katG	CM	3	0.1581	1.115	0	0
3	katG	CM	2	0.05	1.0573	0	0
3	katG	CM	1	0	0.5919	0	0
4	katG	CM	8	50	0.0704	0	0
4	katG	CM	7	15.8114	0.0704	0	0
4	katG	CM	6	5	0.1753	0	0
4	katG	CM	5	1.5811	0.5328	0	0
4	katG	CM	4	0.5	0.6473	0	0
4	katG	CM	3	0.1581	1.0177	0	0
4	katG	CM	2	0.05	1.027	0	0
4	katG	CM	1	0	0.4458	0	0
5	katG	CM	8	50	0.0475	0	0
5	katG	CM	7	15.8114	0.2669	0	0
5	katG	CM	6	5	0.4291	0	0
5	katG	CM	5	1.5811	0.4896	0	0
5	katG	CM	4	0.5	0.6323	0	0
5	katG	CM	3	0.1581	0.4825	0	0
5	katG	CM	2	0.05	0.6253	0	0
5	katG	CM	1	0	0.5719	0	0
6	katG	CM	8	50	0.047	0	0
6	katG	CM	7	15.8114	0.2254	0	0
6	katG	CM	6	5	0.5152	0	0
6	katG	CM	5	1.5811	0.453	0	0
6	katG	CM	4	0.5	0.4785	0	0
6	katG	CM	3	0.1581	0.3774	0	0
6	katG	CM	2	0.05	0.6729	0	0
6	katG	CM	1	0	0.4441	0	0
7	katG	CM	8	50	0.0506	0	0
7	katG	CM	7	15.8114	0.0502	0	0
7	katG	CM	6	5	0.0842	0	0
7	katG	CM	5	1.5811	0.3196	0	0
7	katG	CM	4	0.5	0.5338	0	0
7	katG	CM	3	0.1581	0.5863	0	0
7	katG	CM	2	0.05	0.5496	0	0
7	katG	CM	1	0	0.6837	0	0
8	katG	CM	8	50	0.048	0	0
8	katG	CM	7	15.8114	0.0494	0	0
8	katG	CM	6	5	0.0804	0	0
8	katG	CM	5	1.5811	0.4071	0	0
8	katG	CM	4	0.5	0.5137	0	0
8	katG	CM	3	0.1581	0.5154	0	0
8	katG	CM	2	0.05	0.7644	0	0
8	katG	CM	1	0	0.6411	0	0
1	lpxM	CM	8	50	0.0564	0	0
1	lpxM	CM	7	15.8114	0.0612	0	0
1	lpxM	CM	6	5	0.3282	0	0
1	lpxM	CM	5	1.5811	0.8145	0	0
1	lpxM	CM	4	0.5	0.5569	0	0
1	lpxM	CM	3	0.1581	0.8225	0	0
1	lpxM	CM	2	0.05	0.8503	0	0
1	lpxM	CM	1	0	0.6796	0	0
2	lpxM	CM	8	50	0.0498	0	0
2	lpxM	CM	7	15.8114	0.0644	0	0
2	lpxM	CM	6	5	0.4152	0	0
2	lpxM	CM	5	1.5811	0.7718	0	0
2	lpxM	CM	4	0.5	0.7954	0	0
2	lpxM	CM	3	0.1581	0.8243	0	0
2	lpxM	CM	2	0.05	0.9764	0	0
2	lpxM	CM	1	0	0.8472	0	0
3	lpxM	CM	8	50	0.0513	0	0
3	lpxM	CM	7	15.8114	0.1176	0	0
3	lpxM	CM	6	5	0.391	0	0
3	lpxM	CM	5	1.5811	0.9352	0	0
3	lpxM	CM	4	0.5	1.178	0	0
3	lpxM	CM	3	0.1581	1.2368	0	0
3	lpxM	CM	2	0.05	1.2306	0	0
3	lpxM	CM	1	0	0.6721	0	0
4	lpxM	CM	8	50	0.0517	0	0
4	lpxM	CM	7	15.8114	0.1069	0	0
4	lpxM	CM	6	5	0.4498	0	0
4	lpxM	CM	5	1.5811	0.872	0	0
4	lpxM	CM	4	0.5	1.0389	0	0
4	lpxM	CM	3	0.1581	1.1975	0	0
4	lpxM	CM	2	0.05	1.1398	0	0
4	lpxM	CM	1	0	0.6908	0	0
5	lpxM	CM	8	50	0.0487	0	0
5	lpxM	CM	7	15.8114	0.0551	0	0
5	lpxM	CM	6	5	0.1654	0	0
5	lpxM	CM	5	1.5811	0.5869	0	0
5	lpxM	CM	4	0.5	0.7188	0	0
5	lpxM	CM	3	0.1581	0.5704	0	0
5	lpxM	CM	2	0.05	0.7076	0	0
5	lpxM	CM	1	0	0.8194	0	0
6	lpxM	CM	8	50	0.0494	0	0
6	lpxM	CM	7	15.8114	0.0531	0	0
6	lpxM	CM	6	5	0.1249	0	0
6	lpxM	CM	5	1.5811	0.3581	0	0
6	lpxM	CM	4	0.5	0.5101	0	0
6	lpxM	CM	3	0.1581	0.531	0	0
6	lpxM	CM	2	0.05	0.6039	0	0
6	lpxM	CM	1	0	0.7356	0	0
7	lpxM	CM	8	50	0.0481	0	0
7	lpxM	CM	7	15.8114	0.0556	0	0
7	lpxM	CM	6	5	0.123	0	0
7	lpxM	CM	5	1.5811	0.3943	0	0
7	lpxM	CM	4	0.5	0.5873	0	0
7	lpxM	CM	3	0.1581	0.7468	0	0
7	lpxM	CM	2	0.05	0.7496	0	0
7	lpxM	CM	1	0	0.6257	0	0
8	lpxM	CM	8	50	0.0483	0	0
8	lpxM	CM	7	15.8114	0.053	0	0
8	lpxM	CM	6	5	0.1005	0	0
8	lpxM	CM	5	1.5811	0.3715	0	0
8	lpxM	CM	4	0.5	0.5703	0	0
8	lpxM	CM	3	0.1581	0.6333	0	0
8	lpxM	CM	2	0.05	0.6282	0	0
8	lpxM	CM	1	0	0.6141	0	0
1	yfbR	CM	8	50	0.0535	0	0
1	yfbR	CM	7	15.8114	0.0634	0	0
1	yfbR	CM	6	5	0.243	0	0
1	yfbR	CM	5	1.5811	0.4579	0	0
1	yfbR	CM	4	0.5	0.8914	0	0
1	yfbR	CM	3	0.1581	0.9097	0	0
1	yfbR	CM	2	0.05	0.4859	0	0
1	yfbR	CM	1	0	0.5129	0	0
2	yfbR	CM	8	50	0.0525	0	0
2	yfbR	CM	7	15.8114	0.0614	0	0
2	yfbR	CM	6	5	0.2712	0	0
2	yfbR	CM	5	1.5811	0.598	0	0
2	yfbR	CM	4	0.5	0.865	0	0
2	yfbR	CM	3	0.1581	0.9381	0	0
2	yfbR	CM	2	0.05	0.8924	0	0
2	yfbR	CM	1	0	0.5795	0	0
3	yfbR	CM	8	50	0.0568	0	0
3	yfbR	CM	7	15.8114	0.0873	0	0
3	yfbR	CM	6	5	0.2055	0	0
3	yfbR	CM	5	1.5811	0.7608	0	0
3	yfbR	CM	4	0.5	0.8863	0	0
3	yfbR	CM	3	0.1581	0.929	0	0
3	yfbR	CM	2	0.05	0.8998	0	0
3	yfbR	CM	1	0	0.7122	0	0
4	yfbR	CM	8	50	0.0655	0	0
4	yfbR	CM	7	15.8114	0.071	0	0
4	yfbR	CM	6	5	0.3626	0	0
4	yfbR	CM	5	1.5811	0.74	0	0
4	yfbR	CM	4	0.5	0.8779	0	0
4	yfbR	CM	3	0.1581	0.7452	0	0
4	yfbR	CM	2	0.05	0.8909	0	0
4	yfbR	CM	1	0	0.5199	0	0
5	yfbR	CM	8	50	0.0476	0	0
5	yfbR	CM	7	15.8114	0.0508	0	0
5	yfbR	CM	6	5	0.0909	0	0
5	yfbR	CM	5	1.5811	0.2207	0	0
5	yfbR	CM	4	0.5	0.3471	0	0
5	yfbR	CM	3	0.1581	0.3865	0	0
5	yfbR	CM	2	0.05	0.3897	0	0
5	yfbR	CM	1	0	0.4029	0	0
6	yfbR	CM	8	50	0.0472	0	0
6	yfbR	CM	7	15.8114	0.0555	0	0
6	yfbR	CM	6	5	0.0652	0	0
6	yfbR	CM	5	1.5811	0.199	0	0
6	yfbR	CM	4	0.5	0.3155	0	0
6	yfbR	CM	3	0.1581	0.3625	0	0
6	yfbR	CM	2	0.05	0.3577	0	0
6	yfbR	CM	1	0	0.3593	0	0
7	yfbR	CM	8	50	0.0473	0	0
7	yfbR	CM	7	15.8114	0.0534	0	0
7	yfbR	CM	6	5	0.0879	0	0
7	yfbR	CM	5	1.5811	0.2736	0	0
7	yfbR	CM	4	0.5	0.3694	0	0
7	yfbR	CM	3	0.1581	0.4124	0	0
7	yfbR	CM	2	0.05	0.331	0	0
7	yfbR	CM	1	0	0.4544	0	0
8	yfbR	CM	8	50	0.0463	0	0
8	yfbR	CM	7	15.8114	0.0516	0	0
8	yfbR	CM	6	5	0.0807	0	0
8	yfbR	CM	5	1.5811	0.2371	0	0
8	yfbR	CM	4	0.5	0.4286	0	0
8	yfbR	CM	3	0.1581	0.4796	0	0
8	yfbR	CM	2	0.05	0.4505	0	0
8	yfbR	CM	1	0	0.4848	0	0
1	control	Gent	8	50	0.0474	0	0
1	control	Gent	7	15.8114	0.0472	0	0
1	control	Gent	6	5	0.0507	0	0
1	control	Gent	5	1.5811	0.0457	0	0
1	control	Gent	4	0.5	0.0474	0	0
1	control	Gent	3	0.1581	0.1066	0	0
1	control	Gent	2	0.05	0.4857	0	0
1	control	Gent	1	0	0.3925	0	0
2	control	Gent	8	50	0.0471	0	0
2	control	Gent	7	15.8114	0.0473	0	0
2	control	Gent	6	5	0.0477	0	0
2	control	Gent	5	1.5811	0.0482	0	0
2	control	Gent	4	0.5	0.047	0	0
2	control	Gent	3	0.1581	0.0668	0	0
2	control	Gent	2	0.05	0.4431	0	0
2	control	Gent	1	0	0.4879	0	0
3	control	Gent	8	50	0.0525	0	0
3	control	Gent	7	15.8114	0.054	0	0
3	control	Gent	6	5	0.05	0	0
3	control	Gent	5	1.5811	0.0507	0	0
3	control	Gent	4	0.5	0.0493	0	0
3	control	Gent	3	0.1581	0.2097	0	0
3	control	Gent	2	0.05	0.8061	0	0
3	control	Gent	1	0	0.4769	0	0
4	control	Gent	8	50	0.0485	0	0
4	control	Gent	7	15.8114	0.0541	0	0
4	control	Gent	6	5	0.0526	0	0
4	control	Gent	5	1.5811	0.0498	0	0
4	control	Gent	4	0.5	0.054	0	0
4	control	Gent	3	0.1581	0.2095	0	0
4	control	Gent	2	0.05	0.7461	0	0
4	control	Gent	1	0	0.4087	0	0
5	control	Gent	8	50	0.05	0	0
5	control	Gent	7	15.8114	0.049	0	0
5	control	Gent	6	5	0.0486	0	0
5	control	Gent	5	1.5811	0.0487	0	0
5	control	Gent	4	0.5	0.0497	0	0
5	control	Gent	3	0.1581	0.0655	0	0
5	control	Gent	2	0.05	0.2861	0	0
5	control	Gent	1	0	0.5692	0	0
6	control	Gent	8	50	0.0493	0	0
6	control	Gent	7	15.8114	0.0488	0	0
6	control	Gent	6	5	0.0496	0	0
6	control	Gent	5	1.5811	0.049	0	0
6	control	Gent	4	0.5	0.0497	0	0
6	control	Gent	3	0.1581	0.0837	0	0
6	control	Gent	2	0.05	0.5496	0	0
6	control	Gent	1	0	0.4155	0	0
7	control	Gent	8	50	0.0472	0	0
7	control	Gent	7	15.8114	0.0463	0	0
7	control	Gent	6	5	0.0474	0	0
7	control	Gent	5	1.5811	0.0469	0	0
7	control	Gent	4	0.5	0.0483	0	0
7	control	Gent	3	0.1581	0.1197	0	0
7	control	Gent	2	0.05	0.2985	0	0
7	control	Gent	1	0	0.3603	0	0
8	control	Gent	8	50	0.0474	0	0
8	control	Gent	7	15.8114	0.0462	0	0
8	control	Gent	6	5	0.0468	0	0
8	control	Gent	5	1.5811	0.0466	0	0
8	control	Gent	4	0.5	0.0476	0	0
8	control	Gent	3	0.1581	0.1217	0	0
8	control	Gent	2	0.05	0.3497	0	0
8	control	Gent	1	0	0.4724	0	0
9	control	Gent	8	50	0.0423	0	1
9	control	Gent	7	15.8114	0.0421	0	1
9	control	Gent	6	5	0.0419	0	1
9	control	Gent	5	1.5811	0.0422	0	1
9	control	Gent	4	0.5	0.0421	0	1
9	control	Gent	3	0.1581	0.0997	0	1
9	control	Gent	2	0.05	0.0911	0	1
9	control	Gent	1	0	0.1238	0	1
10	control	Gent	8	50	0.0422	0	1
10	control	Gent	7	15.8114	0.0413	0	1
10	control	Gent	6	5	0.0409	0	1
10	control	Gent	5	1.5811	0.0408	0	1
10	control	Gent	4	0.5	0.0407	0	1
10	control	Gent	3	0.1581	0.0859	0	1
10	control	Gent	2	0.05	0.1254	0	1
10	control	Gent	1	0	0.1924	0	1
11	control	Gent	8	50	0.044	0	1
11	control	Gent	7	15.8114	0.0434	0	1
11	control	Gent	6	5	0.0438	0	1
11	control	Gent	5	1.5811	0.0442	0	1
11	control	Gent	4	0.5	0.0459	0	1
11	control	Gent	3	0.1581	0.0776	0	1
11	control	Gent	2	0.05	0.1184	0	1
11	control	Gent	1	0	0.1721	0	1
12	control	Gent	8	50	0.0443	0	1
12	control	Gent	7	15.8114	0.0431	0	1
12	control	Gent	6	5	0.0431	0	1
12	control	Gent	5	1.5811	0.0433	0	1
12	control	Gent	4	0.5	0.0448	0	1
12	control	Gent	3	0.1581	0.1018	0	1
12	control	Gent	2	0.05	0.1537	0	1
12	control	Gent	1	0	0.181	0	1
1	katG	Gent	8	50	0.0519	0	0
1	katG	Gent	7	15.8114	0.059	0	0
1	katG	Gent	6	5	0.0577	0	0
1	katG	Gent	5	1.5811	0.0538	0	0
1	katG	Gent	4	0.5	0.0519	0	0
1	katG	Gent	3	0.1581	0.3976	0	0
1	katG	Gent	2	0.05	1.1417	0	0
1	katG	Gent	1	0	0.7722	0	0
2	katG	Gent	8	50	0.052	0	0
2	katG	Gent	7	15.8114	0.06	0	0
2	katG	Gent	6	5	0.0536	0	0
2	katG	Gent	5	1.5811	0.0531	0	0
2	katG	Gent	4	0.5	0.0551	0	0
2	katG	Gent	3	0.1581	0.4779	0	0
2	katG	Gent	2	0.05	0.9733	0	0
2	katG	Gent	1	0	1.0319	0	0
3	katG	Gent	8	50	0.05	0	0
3	katG	Gent	7	15.8114	0.0572	0	0
3	katG	Gent	6	5	0.0535	0	0
3	katG	Gent	5	1.5811	0.0507	0	0
3	katG	Gent	4	0.5	0.0507	0	0
3	katG	Gent	3	0.1581	0.5137	0	0
3	katG	Gent	2	0.05	0.8372	0	0
3	katG	Gent	1	0	0.9196	0	0
4	katG	Gent	8	50	0.048	0	0
4	katG	Gent	7	15.8114	0.0581	0	0
4	katG	Gent	6	5	0.0535	0	0
4	katG	Gent	5	1.5811	0.0496	0	0
4	katG	Gent	4	0.5	0.0533	0	0
4	katG	Gent	3	0.1581	0.3982	0	0
4	katG	Gent	2	0.05	0.9673	0	0
4	katG	Gent	1	0	0.8511	0	0
5	katG	Gent	8	50	0.047	0	0
5	katG	Gent	7	15.8114	0.0505	0	0
5	katG	Gent	6	5	0.0501	0	0
5	katG	Gent	5	1.5811	0.05	0	0
5	katG	Gent	4	0.5	0.049	0	0
5	katG	Gent	3	0.1581	0.1407	0	0
5	katG	Gent	2	0.05	0.5316	0	0
5	katG	Gent	1	0	0.4695	0	0
6	katG	Gent	8	50	0.0493	0	0
6	katG	Gent	7	15.8114	0.0496	0	0
6	katG	Gent	6	5	0.0494	0	0
6	katG	Gent	5	1.5811	0.0494	0	0
6	katG	Gent	4	0.5	0.0491	0	0
6	katG	Gent	3	0.1581	0.2472	0	0
6	katG	Gent	2	0.05	0.5028	0	0
6	katG	Gent	1	0	0.5968	0	0
7	katG	Gent	8	50	0.0624	0	0
7	katG	Gent	7	15.8114	0.0548	0	0
7	katG	Gent	6	5	0.0479	0	0
7	katG	Gent	5	1.5811	0.0537	0	0
7	katG	Gent	4	0.5	0.0578	0	0
7	katG	Gent	3	0.1581	0.0984	0	0
7	katG	Gent	2	0.05	0.6373	0	0
7	katG	Gent	1	0	0.4309	0	0
8	katG	Gent	8	50	0.0456	0	0
8	katG	Gent	7	15.8114	0.0447	0	0
8	katG	Gent	6	5	0.0509	0	0
8	katG	Gent	5	1.5811	0.055	0	0
8	katG	Gent	4	0.5	0.0481	0	0
8	katG	Gent	3	0.1581	0.1358	0	0
8	katG	Gent	2	0.05	0.5553	0	0
8	katG	Gent	1	0	0.5904	0	0
1	lpxM	Gent	8	50	0.0564	0	0
1	lpxM	Gent	7	15.8114	0.0595	0	0
1	lpxM	Gent	6	5	0.0556	0	0
1	lpxM	Gent	5	1.5811	0.052	0	0
1	lpxM	Gent	4	0.5	0.0598	0	0
1	lpxM	Gent	3	0.1581	0.2732	0	0
1	lpxM	Gent	2	0.05	0.7839	0	0
1	lpxM	Gent	1	0	0.7128	0	0
2	lpxM	Gent	8	50	0.0543	0	0
2	lpxM	Gent	7	15.8114	0.0581	0	0
2	lpxM	Gent	6	5	0.0533	0	0
2	lpxM	Gent	5	1.5811	0.0504	0	0
2	lpxM	Gent	4	0.5	0.0563	0	0
2	lpxM	Gent	3	0.1581	0.1919	0	0
2	lpxM	Gent	2	0.05	0.7037	0	0
2	lpxM	Gent	1	0	0.585	0	0
3	lpxM	Gent	8	50	0.0495	0	0
3	lpxM	Gent	7	15.8114	0.0589	0	0
3	lpxM	Gent	6	5	0.0509	0	0
3	lpxM	Gent	5	1.5811	0.0524	0	0
3	lpxM	Gent	4	0.5	0.0495	0	0
3	lpxM	Gent	3	0.1581	0.2842	0	0
3	lpxM	Gent	2	0.05	0.9934	0	0
3	lpxM	Gent	1	0	0.7895	0	0
4	lpxM	Gent	8	50	0.0576	0	0
4	lpxM	Gent	7	15.8114	0.0551	0	0
4	lpxM	Gent	6	5	0.0484	0	0
4	lpxM	Gent	5	1.5811	0.0479	0	0
4	lpxM	Gent	4	0.5	0.0506	0	0
4	lpxM	Gent	3	0.1581	0.1846	0	0
4	lpxM	Gent	2	0.05	0.5385	0	0
4	lpxM	Gent	1	0	0.6199	0	0
5	lpxM	Gent	8	50	0.0467	0	0
5	lpxM	Gent	7	15.8114	0.0488	0	0
5	lpxM	Gent	6	5	0.0489	0	0
5	lpxM	Gent	5	1.5811	0.0486	0	0
5	lpxM	Gent	4	0.5	0.0525	0	0
5	lpxM	Gent	3	0.1581	0.1251	0	0
5	lpxM	Gent	2	0.05	0.4631	0	0
5	lpxM	Gent	1	0	0.4476	0	0
6	lpxM	Gent	8	50	0.0649	0	0
6	lpxM	Gent	7	15.8114	0.0525	0	0
6	lpxM	Gent	6	5	0.0472	0	0
6	lpxM	Gent	5	1.5811	0.0537	0	0
6	lpxM	Gent	4	0.5	0.058	0	0
6	lpxM	Gent	3	0.1581	0.1606	0	0
6	lpxM	Gent	2	0.05	0.4585	0	0
6	lpxM	Gent	1	0	0.5655	0	0
7	lpxM	Gent	8	50	0.0504	0	0
7	lpxM	Gent	7	15.8114	0.0484	0	0
7	lpxM	Gent	6	5	0.0481	0	0
7	lpxM	Gent	5	1.5811	0.0504	0	0
7	lpxM	Gent	4	0.5	0.0595	0	0
7	lpxM	Gent	3	0.1581	0.1681	0	0
7	lpxM	Gent	2	0.05	0.6552	0	0
7	lpxM	Gent	1	0	0.6713	0	0
8	lpxM	Gent	8	50	0.0463	0	0
8	lpxM	Gent	7	15.8114	0.0564	0	0
8	lpxM	Gent	6	5	0.0558	0	0
8	lpxM	Gent	5	1.5811	0.0542	0	0
8	lpxM	Gent	4	0.5	0.0518	0	0
8	lpxM	Gent	3	0.1581	0.1213	0	0
8	lpxM	Gent	2	0.05	0.5684	0	0
8	lpxM	Gent	1	0	0.538	0	0
1	yfbR	Gent	8	50	0.0492	0	0
1	yfbR	Gent	7	15.8114	0.049	0	0
1	yfbR	Gent	6	5	0.0489	0	0
1	yfbR	Gent	5	1.5811	0.0487	0	0
1	yfbR	Gent	4	0.5	0.0503	0	0
1	yfbR	Gent	3	0.1581	0.3248	0	0
1	yfbR	Gent	2	0.05	0.4835	0	0
1	yfbR	Gent	1	0	0.5433	0	0
2	yfbR	Gent	8	50	0.0502	0	0
2	yfbR	Gent	7	15.8114	0.0502	0	0
2	yfbR	Gent	6	5	0.0498	0	0
2	yfbR	Gent	5	1.5811	0.0495	0	0
2	yfbR	Gent	4	0.5	0.0529	0	0
2	yfbR	Gent	3	0.1581	0.6223	0	0
2	yfbR	Gent	2	0.05	0.8547	0	0
2	yfbR	Gent	1	0	0.8202	0	0
3	yfbR	Gent	8	50	0.0505	0	0
3	yfbR	Gent	7	15.8114	0.0515	0	0
3	yfbR	Gent	6	5	0.0505	0	0
3	yfbR	Gent	5	1.5811	0.0497	0	0
3	yfbR	Gent	4	0.5	0.0548	0	0
3	yfbR	Gent	3	0.1581	0.4759	0	0
3	yfbR	Gent	2	0.05	1.0129	0	0
3	yfbR	Gent	1	0	0.8607	0	0
4	yfbR	Gent	8	50	0.0513	0	0
4	yfbR	Gent	7	15.8114	0.0509	0	0
4	yfbR	Gent	6	5	0.0511	0	0
4	yfbR	Gent	5	1.5811	0.0493	0	0
4	yfbR	Gent	4	0.5	0.055	0	0
4	yfbR	Gent	3	0.1581	0.3726	0	0
4	yfbR	Gent	2	0.05	1.0582	0	0
4	yfbR	Gent	1	0	0.6472	0	0
5	yfbR	Gent	8	50	0.0481	0	0
5	yfbR	Gent	7	15.8114	0.058	0	0
5	yfbR	Gent	6	5	0.0505	0	0
5	yfbR	Gent	5	1.5811	0.0478	0	0
5	yfbR	Gent	4	0.5	0.0494	0	0
5	yfbR	Gent	3	0.1581	0.1234	0	0
5	yfbR	Gent	2	0.05	0.364	0	0
5	yfbR	Gent	1	0	0.4601	0	0
6	yfbR	Gent	8	50	0.0502	0	0
6	yfbR	Gent	7	15.8114	0.05	0	0
6	yfbR	Gent	6	5	0.0473	0	0
6	yfbR	Gent	5	1.5811	0.0494	0	0
6	yfbR	Gent	4	0.5	0.0565	0	0
6	yfbR	Gent	3	0.1581	0.1228	0	0
6	yfbR	Gent	2	0.05	0.4265	0	0
6	yfbR	Gent	1	0	0.4807	0	0
7	yfbR	Gent	8	50	0.0458	0	0
7	yfbR	Gent	7	15.8114	0.0581	0	0
7	yfbR	Gent	6	5	0.064	0	0
7	yfbR	Gent	5	1.5811	0.0537	0	0
7	yfbR	Gent	4	0.5	0.0578	0	0
7	yfbR	Gent	3	0.1581	0.2553	0	0
7	yfbR	Gent	2	0.05	0.399	0	0
7	yfbR	Gent	1	0	0.421	0	0
8	yfbR	Gent	8	50	0.0461	0	0
8	yfbR	Gent	7	15.8114	0.0461	0	0
8	yfbR	Gent	6	5	0.0488	0	0
8	yfbR	Gent	5	1.5811	0.0516	0	0
8	yfbR	Gent	4	0.5	0.0715	0	0
8	yfbR	Gent	3	0.1581	0.1978	0	0
8	yfbR	Gent	2	0.05	0.4521	0	0
8	yfbR	Gent	1	0	0.4455	0	0
1	control	Carb	8	50	0.058	0	0
1	control	Carb	7	15.8114	0.059	0	0
1	control	Carb	6	5	0.0679	0	0
1	control	Carb	5	1.5811	0.1942	0	0
1	control	Carb	4	0.5	0.274	0	0
1	control	Carb	3	0.1581	0.2759	0	0
1	control	Carb	2	0.05	0.2749	0	0
1	control	Carb	1	0	0.3155	0	0
2	control	Carb	8	50	0.0499	0	0
2	control	Carb	7	15.8114	0.0599	0	0
2	control	Carb	6	5	0.0664	0	0
2	control	Carb	5	1.5811	0.2022	0	0
2	control	Carb	4	0.5	0.3208	0	0
2	control	Carb	3	0.1581	0.3551	0	0
2	control	Carb	2	0.05	0.4088	0	0
2	control	Carb	1	0	0.3936	0	0
3	control	Carb	8	50	0.0549	0	0
3	control	Carb	7	15.8114	0.0585	0	0
3	control	Carb	6	5	0.067	0	0
3	control	Carb	5	1.5811	0.2196	0	0
3	control	Carb	4	0.5	0.357	0	0
3	control	Carb	3	0.1581	0.3898	0	0
3	control	Carb	2	0.05	0.4158	0	0
3	control	Carb	1	0	0.4038	0	0
4	control	Carb	8	50	0.0545	0	0
4	control	Carb	7	15.8114	0.0625	0	0
4	control	Carb	6	5	0.0684	0	0
4	control	Carb	5	1.5811	0.251	0	0
4	control	Carb	4	0.5	0.4441	0	0
4	control	Carb	3	0.1581	0.5146	0	0
4	control	Carb	2	0.05	0.484	0	0
4	control	Carb	1	0	0.4486	0	0
5	control	Carb	8	50	0.0489	0	0
5	control	Carb	7	15.8114	0.0673	0	0
5	control	Carb	6	5	0.0903	0	0
5	control	Carb	5	1.5811	0.272	0	0
5	control	Carb	4	0.5	0.4772	0	0
5	control	Carb	3	0.1581	0.506	0	0
5	control	Carb	2	0.05	0.4697	0	0
5	control	Carb	1	0	0.4393	0	0
6	control	Carb	8	50	0.0503	0	0
6	control	Carb	7	15.8114	0.0673	0	0
6	control	Carb	6	5	0.0945	0	0
6	control	Carb	5	1.5811	0.3203	0	0
6	control	Carb	4	0.5	0.461	0	0
6	control	Carb	3	0.1581	0.4933	0	0
6	control	Carb	2	0.05	0.4913	0	0
6	control	Carb	1	0	0.4572	0	0
7	control	Carb	8	50	0.0505	0	0
7	control	Carb	7	15.8114	0.0545	0	0
7	control	Carb	6	5	0.0633	0	0
7	control	Carb	5	1.5811	0.0879	0	0
7	control	Carb	4	0.5	0.2934	0	0
7	control	Carb	3	0.1581	0.4	0	0
7	control	Carb	2	0.05	0.436	0	0
7	control	Carb	1	0	0.4394	0	0
8	control	Carb	8	50	0.0519	0	0
8	control	Carb	7	15.8114	0.0547	0	0
8	control	Carb	6	5	0.0639	0	0
8	control	Carb	5	1.5811	0.0744	0	0
8	control	Carb	4	0.5	0.2606	0	0
8	control	Carb	3	0.1581	0.3984	0	0
8	control	Carb	2	0.05	0.4436	0	0
8	control	Carb	1	0	0.4228	0	0
9	control	Carb	8	50	0.0531	0	0
9	control	Carb	7	15.8114	0.0549	0	0
9	control	Carb	6	5	0.0626	0	0
9	control	Carb	5	1.5811	0.0736	0	0
9	control	Carb	4	0.5	0.2701	0	0
9	control	Carb	3	0.1581	0.4209	0	0
9	control	Carb	2	0.05	0.4529	0	0
9	control	Carb	1	0	0.4282	0	0
10	control	Carb	8	50	0.0519	0	0
10	control	Carb	7	15.8114	0.0569	0	0
10	control	Carb	6	5	0.0701	0	0
10	control	Carb	5	1.5811	0.0864	0	0
10	control	Carb	4	0.5	0.3102	0	0
10	control	Carb	3	0.1581	0.3729	0	0
10	control	Carb	2	0.05	0.3388	0	0
10	control	Carb	1	0	0.3499	0	0
11	control	Carb	8	50	0.052	0	0
11	control	Carb	7	15.8114	0.0564	0	0
11	control	Carb	6	5	0.072	0	0
11	control	Carb	5	1.5811	0.0787	0	0
11	control	Carb	4	0.5	0.2814	0	0
11	control	Carb	3	0.1581	0.336	0	0
11	control	Carb	2	0.05	0.354	0	0
11	control	Carb	1	0	0.3489	0	0
12	control	Carb	8	50	0.0502	0	0
12	control	Carb	7	15.8114	0.0569	0	0
12	control	Carb	6	5	0.0683	0	0
12	control	Carb	5	1.5811	0.1387	0	0
12	control	Carb	4	0.5	0.0521	0	0
12	control	Carb	3	0.1581	0.3186	0	0
12	control	Carb	2	0.05	0.3604	0	0
12	control	Carb	1	0	0.3503	0	0
1	katG	Carb	8	50	0.0586	0	0
1	katG	Carb	7	15.8114	0.0912	0	0
1	katG	Carb	6	5	0.2358	0	0
1	katG	Carb	5	1.5811	0.3476	0	0
1	katG	Carb	4	0.5	0.4853	0	0
1	katG	Carb	3	0.1581	0.5195	0	0
1	katG	Carb	2	0.05	0.5301	0	0
1	katG	Carb	1	0	0.4636	0	0
2	katG	Carb	8	50	0.0636	0	0
2	katG	Carb	7	15.8114	0.0839	0	0
2	katG	Carb	6	5	0.2396	0	0
2	katG	Carb	5	1.5811	0.318	0	0
2	katG	Carb	4	0.5	0.4709	0	0
2	katG	Carb	3	0.1581	0.4946	0	0
2	katG	Carb	2	0.05	0.4877	0	0
2	katG	Carb	1	0	0.4748	0	0
3	katG	Carb	8	50	0.0598	0	0
3	katG	Carb	7	15.8114	0.0972	0	0
3	katG	Carb	6	5	0.1955	0	0
3	katG	Carb	5	1.5811	0.3072	0	0
3	katG	Carb	4	0.5	0.3849	0	0
3	katG	Carb	3	0.1581	0.3929	0	0
3	katG	Carb	2	0.05	0.4934	0	0
[truncated: 241 more rows]
