# Supplementary material for: Metabolic genes on conjugative plasmids are highly prevalent in Escherichia coli and can protect against antibiotic treatment
Source: ISME J. 2022 Oct 19;17(1):151–62. doi: 10.1038/s41396-022-01329-1 (PMC9750983; doi:10.1038/s41396-022-01329-1)
Supplement: Supplementary file 10 — Table S11 [file 41396_2022_1329_MOESM10_ESM.xlsx]

## Sheet: Sheet1
strain	replicate	CFU
katG	1	2100000
katG	1	1800000
katG	1	2300000
katG	2	20000
katG	2	20000
katG	2	10000
ctrl	1	10
ctrl	1	10
ctrl	1	10
ctrl	2	40000
ctrl	2	30000
ctrl	2	30000
