# Supplementary material for: Metabolic genes on conjugative plasmids are highly prevalent in Escherichia coli and can protect against antibiotic treatment
Source: ISME J. 2022 Oct 19;17(1):151–62. doi: 10.1038/s41396-022-01329-1 (PMC9750983; doi:10.1038/s41396-022-01329-1)
Supplement: Supplementary file 11 — Table S14 [file 41396_2022_1329_MOESM11_ESM.xlsx]

## Sheet: A
T=2; Carb=3x IC50
Gene	Mean	Standard error
ctrl	5.38419	4.77511
yfbR	5.66817	6.75303
fabG	6.76658	5.84829
arcA	3.40182	6.75303
mmuM	6.99562	6.75303
ahr	5.79955	4.77511
argF	13.3258	5.84829
katG	50.5639	5.84829
lpxM	22.3165	5.23087
aroH	51.7016	6.75303
pld	34.5596	6.75303
fdtC	21.6402	5.84829
eptC	18.0394	5.84829
agp	28.3596	6.75303

## Sheet: B
T=2; Carb=3x IC50
GeneComp	Pval
ctrl-yfbR	0.972777
ctrl-fabG	0.855626
ctrl-arcA	0.811769
ctrl-mmuM	0.846485
ctrl-ahr	0.951254
ctrl-argF	0.299025
ctrl-katG	4.55983e-07
ctrl-lpxM	0.0214928
ctrl-aroH	1.60039e-06
ctrl-pld	0.00104933
ctrl-fdtC	0.0372452
ctrl-eptC	0.101317
ctrl-agp	0.00821458
yfbR-fabG	0.902743
yfbR-arcA	0.8136
yfbR-mmuM	0.890133
yfbR-ahr	0.987402
yfbR-argF	0.39632
yfbR-katG	1.03293e-05
yfbR-lpxM	0.0581597
yfbR-aroH	1.99661e-05
yfbR-pld	0.00427675
yfbR-fdtC	0.0811845
yfbR-eptC	0.173595
yfbR-agp	0.0222554
fabG-arcA	0.708377
fabG-mmuM	0.97967
fabG-ahr	0.898711
fabG-argF	0.432303
fabG-katG	4.31612e-06
fabG-lpxM	0.0542314
fabG-aroH	1.01839e-05
fabG-pld	0.00338727
fabG-fdtC	0.0794876
fabG-eptC	0.180329
fabG-agp	0.0201779
arcA-mmuM	0.70863
arcA-ahr	0.77335
arcA-argF	0.273089
arcA-katG	4.5486e-06
arcA-lpxM	0.0324251
arcA-aroH	9.32163e-06
arcA-pld	0.00222935
arcA-fdtC	0.047662
arcA-eptC	0.108966
arcA-agp	0.0124807
mmuM-ahr	0.885724
mmuM-argF	0.482582
mmuM-katG	1.66462e-05
mmuM-lpxM	0.0802554
mmuM-aroH	3.10842e-05
mmuM-pld	0.00619372
mmuM-fdtC	0.108801
mmuM-eptC	0.223408
mmuM-agp	0.0307845
ahr-argF	0.324687
ahr-katG	5.46008e-07
ahr-lpxM	0.0246904
ahr-aroH	1.8854e-06
ahr-pld	0.00121276
ahr-fdtC	0.0421041
ahr-eptC	0.112653
ahr-agp	0.00934605
argF-katG	5.46808e-05
argF-lpxM	0.258504
argF-aroH	0.000104279
argF-pld	0.0222092
argF-fdtC	0.32066
argF-eptC	0.57185
argF-agp	0.100002
katG-lpxM	0.000850058
katG-aroH	0.89928
katG-pld	0.0805949
katG-fdtC	0.00114567
katG-eptC	0.000317068
katG-agp	0.0171054
lpxM-aroH	0.0013494
lpxM-pld	0.159359
lpxM-fdtC	0.931736
lpxM-eptC	0.588632
lpxM-agp	0.483283
aroH-pld	0.0800384
aroH-fdtC	0.00167072
aroH-eptC	0.000518477
aroH-agp	0.0189092
pld-fdtC	0.155728
pld-eptC	0.0716394
pld-agp	0.519832
fdtC-eptC	0.665577
fdtC-agp	0.45625
eptC-agp	0.254682

## Sheet: C
T=1; Carb=3x IC50
Gene	Mean	Standard error
ctrl	15.7978	5.76319
yfbR	8.2243	8.15038
fabG	22.3757	7.05844
arcA	33.4676	8.15038
mmuM	28.9756	8.15038
ahr	30.3331	5.76319
argF	36.8218	7.05844
katG	77.704	7.05844
lpxM	45.7856	6.31326
aroH	44.4698	8.15038
pld	41.4648	8.15038
fdtC	63.8443	7.05844
eptC	34.3797	7.05844
agp	82.0256	8.15038

## Sheet: D
T=1; Carb=3x IC50
GeneComp	Pval
ctrl-yfbR	0.452368
ctrl-fabG	0.474475
ctrl-arcA	0.0841398
ctrl-mmuM	0.194111
ctrl-ahr	0.0819263
ctrl-argF	0.0261697
ctrl-katG	3.22576e-08
ctrl-lpxM	0.00110997
ctrl-aroH	0.00642391
ctrl-pld	0.0138569
ctrl-fdtC	4.64757e-06
ctrl-eptC	0.047912
ctrl-agp	5.41916e-08
yfbR-fabG	0.196648
yfbR-arcA	0.0342653
yfbR-mmuM	0.0791679
yfbR-ahr	0.0323865
yfbR-argF	0.011316
yfbR-katG	1.01041e-07
yfbR-lpxM	0.000749058
yfbR-aroH	0.00309074
yfbR-pld	0.00623203
yfbR-fdtC	6.72379e-06
yfbR-eptC	0.0197589
yfbR-agp	1.15648e-07
fabG-arcA	0.30963
fabG-mmuM	0.543834
fabG-ahr	0.387612
fabG-argF	0.155446
fabG-katG	1.93027e-06
fabG-lpxM	0.0176754
fabG-aroH	0.0468803
fabG-pld	0.0840839
fabG-fdtC	0.000161403
fabG-eptC	0.236049
fabG-agp	1.99644e-06
arcA-mmuM	0.698767
arcA-ahr	0.755108
arcA-argF	0.757306
arcA-katG	0.000188983
arcA-lpxM	0.239023
arcA-aroH	0.345411
arcA-pld	0.491707
arcA-fdtC	0.00741626
arcA-eptC	0.932991
arcA-agp	0.000134807
mmuM-ahr	0.892493
mmuM-argF	0.470925
mmuM-katG	5.18245e-05
mmuM-lpxM	0.110649
mmuM-aroH	0.186263
mmuM-pld	0.284903
mmuM-fdtC	0.00241389
mmuM-eptC	0.618898
mmuM-agp	3.98809e-05
ahr-argF	0.480455
ahr-katG	5.90999e-06
ahr-lpxM	0.0779954
ahr-aroH	0.16427
ahr-pld	0.271275
ahr-fdtC	0.000677584
ahr-eptC	0.659322
ahr-agp	6.30522e-06
argF-katG	0.000193242
argF-lpxM	0.349409
argF-aroH	0.482129
argF-pld	0.668991
argF-fdtC	0.00985074
argF-eptC	0.807954
argF-agp	0.000143478
katG-lpxM	0.00164505
katG-aroH	0.00366331
katG-pld	0.00168953
katG-fdtC	0.1725
katG-eptC	9.08324e-05
katG-agp	0.690631
lpxM-aroH	0.899068
lpxM-pld	0.677327
lpxM-fdtC	0.063549
lpxM-eptC	0.235329
lpxM-agp	0.00108741
aroH-pld	0.795624
aroH-fdtC	0.0797145
aroH-eptC	0.354839
aroH-agp	0.00225609
pld-fdtC	0.0442391
pld-eptC	0.514772
pld-agp	0.0010757
fdtC-eptC	0.00520722
fdtC-agp	0.0993395
eptC-agp	7.1015e-05

## Sheet: E
T=1; 4x IC50
Gene	Mean	Standard error
ctrl	18.2501	9.61711
yfbR	24.0282	13.6006
fabG	13.8347	13.6006
arcA	20.7094	13.6006
argF	22.8753	10.535
mmuM	15.9018	13.6006
ahr	34.253	13.6006
katG	53.1538	9.61711
lpxM	77.9138	13.6006
aroH	57.2854	13.6006
pld	58.4788	13.6006
fdtC	56.2984	13.6006
agp	21.9307	13.6006
eptC	30.4762	13.6006

## Sheet: F
T=1; 4x IC50
GeneComp	Pval
ctrl-yfbR	0.7307
ctrl-fabG	0.792466
ctrl-arcA	0.883451
ctrl-argF	0.747629
ctrl-mmuM	0.888674
ctrl-ahr	0.343105
ctrl-katG	0.0145842
ctrl-lpxM	0.0010009
ctrl-aroH	0.0247482
ctrl-pld	0.0209368
ctrl-fdtC	0.028362
ctrl-agp	0.826371
ctrl-eptC	0.467716
yfbR-fabG	0.599389
yfbR-arcA	0.863973
yfbR-argF	0.94694
yfbR-mmuM	0.675175
yfbR-ahr	0.598272
yfbR-katG	0.0888988
yfbR-lpxM	0.00813362
yfbR-aroH	0.0923655
yfbR-pld	0.0816864
yfbR-fdtC	0.102059
yfbR-agp	0.913768
yfbR-eptC	0.739393
fabG-arcA	0.722865
fabG-argF	0.602454
fabG-mmuM	0.915013
fabG-ahr	0.295505
fabG-katG	0.0237892
fabG-lpxM	0.00200609
fabG-aroH	0.0300339
fabG-pld	0.0260597
fabG-fdtC	0.0337219
fabG-agp	0.676318
fabG-eptC	0.392657
arcA-argF	0.900512
arcA-mmuM	0.804048
arcA-ahr	0.485874
arcA-katG	0.0592751
arcA-lpxM	0.0052186
arcA-aroH	0.0652481
arcA-pld	0.0573288
arcA-fdtC	0.0724914
arcA-agp	0.949721
arcA-eptC	0.614702
argF-mmuM	0.687619
argF-ahr	0.512595
argF-katG	0.0407295
argF-lpxM	0.00287312
argF-aroH	0.0530693
argF-pld	0.0457304
argF-fdtC	0.0598935
argF-agp	0.956517
argF-eptC	0.661262
mmuM-ahr	0.3464
mmuM-katG	0.0316155
mmuM-lpxM	0.00268721
mmuM-aroH	0.0382151
mmuM-pld	0.0332788
mmuM-fdtC	0.042777
mmuM-agp	0.75575
mmuM-eptC	0.453543
ahr-katG	0.264007
ahr-lpxM	0.0292973
ahr-aroH	0.238948
ahr-pld	0.215948
ahr-fdtC	0.259293
ahr-agp	0.525811
ahr-eptC	0.845433
katG-lpxM	0.145871
katG-aroH	0.805514
katG-pld	0.751056
katG-fdtC	0.851323
katG-agp	0.0690031
katG-eptC	0.181842
lpxM-aroH	0.290641
lpxM-pld	0.31903
lpxM-fdtC	0.268537
lpxM-agp	0.00615325
lpxM-eptC	0.0185469
aroH-pld	0.950869
aroH-fdtC	0.959357
aroH-agp	0.0743083
aroH-eptC	0.171914
pld-fdtC	0.910373
pld-agp	0.0654442
pld-eptC	0.154093
fdtC-agp	0.0823934
fdtC-eptC	0.187834
agp-eptC	0.659496
