# Supplementary material for: Metabolic genes on conjugative plasmids are highly prevalent in Escherichia coli and can protect against antibiotic treatment
Source: ISME J. 2022 Oct 19;17(1):151–62. doi: 10.1038/s41396-022-01329-1 (PMC9750983; doi:10.1038/s41396-022-01329-1)
Supplement: Supplementary file 12 — Table S13 [file 41396_2022_1329_MOESM12_ESM.xlsx]

## Sheet: A
Gene	Mean	Standard error
ctrl	0.392763	0.0139314
yfbR	0.461872	0.0324591
arcA	0.302789	0.024791
argF	0.433892	0.0175299
mmuM	0.412894	0.0175299
ahr	0.359732	0.0208286
fabG	0.409268	0.0183094
katG	0.552083	0.0171757
lpxM	0.50855	0.0175299
aroH	0.479417	0.0179069
pld	0.527072	0.0175299
fdtC	0.479267	0.0179069
agp	0.541341	0.0179069
eptC	0.513431	0.024791

## Sheet: B
P values from multiple comparison tests of one-way ANOVA with Bonferroni correction
GeneComp	Pval
ctrl-yfbR	0.794789
ctrl-arcA	0.0882758
ctrl-argF	0.859552
ctrl-mmuM	0.999792
ctrl-ahr	0.989587
ctrl-fabG	0.999984
ctrl-katG	3.37971e-11
ctrl-lpxM	2.05359e-05
ctrl-aroH	0.00996462
ctrl-pld	1.6932e-07
ctrl-fdtC	0.0102153
ctrl-agp	4.41955e-09
ctrl-eptC	0.00179832
yfbR-arcA	0.00746482
yfbR-argF	0.99997
yfbR-mmuM	0.988882
yfbR-ahr	0.309514
yfbR-fabG	0.980827
yfbR-katG	0.438783
yfbR-lpxM	0.99288
yfbR-aroH	1
yfbR-pld	0.89077
yfbR-fdtC	1
yfbR-agp	0.670661
yfbR-eptC	0.993036
arcA-argF	0.00130127
arcA-mmuM	0.0201544
arcA-ahr	0.89438
arcA-fabG	0.0361134
arcA-katG	3.0644e-15
arcA-lpxM	8.69093e-10
arcA-aroH	6.65424e-07
arcA-pld	7.75382e-12
arcA-fdtC	6.85272e-07
arcA-agp	2.27711e-13
arcA-eptC	1.59137e-07
argF-mmuM	0.999893
argF-ahr	0.264815
argF-fabG	0.999515
argF-katG	0.00012743
argF-lpxM	0.1339
argF-aroH	0.869087
argF-pld	0.0125036
argF-fdtC	0.871839
argF-agp	0.00148366
argF-eptC	0.327493
mmuM-ahr	0.797002
mmuM-fabG	1
mmuM-katG	1.23682e-06
mmuM-lpxM	0.00858865
mmuM-aroH	0.305663
mmuM-pld	0.000351711
mmuM-fdtC	0.309328
mmuM-agp	2.61203e-05
mmuM-eptC	0.0570434
ahr-fabG	0.882778
ahr-katG	6.29476e-11
ahr-lpxM	4.04446e-06
ahr-aroH	0.00109419
ahr-pld	6.57038e-08
ahr-fdtC	0.00112086
ahr-agp	2.84255e-09
ahr-eptC	0.00017885
fabG-katG	1.11651e-06
fabG-lpxM	0.00685858
fabG-aroH	0.256456
fabG-pld	0.000288536
fabG-fdtC	0.259691
fabG-agp	2.21314e-05
fabG-eptC	0.0460327
katG-lpxM	0.888089
katG-aroH	0.165341
katG-pld	0.99919
katG-fdtC	0.162888
katG-agp	1
katG-eptC	0.991974
lpxM-aroH	0.996865
lpxM-pld	0.999974
lpxM-fdtC	0.996702
lpxM-agp	0.990265
lpxM-eptC	1
aroH-pld	0.826083
aroH-fdtC	1
aroH-agp	0.446936
aroH-eptC	0.997991
pld-fdtC	0.822807
pld-agp	0.999999
pld-eptC	1
fdtC-agp	0.442659
fdtC-eptC	0.9979
agp-eptC	0.999755
